# Supplementary material for: Evidence for the biogenesis of more than 1,000 novel human microRNAs
Source: Genome Biol. 2014 Apr 7;15(4):R57. doi: 10.1186/gb-2014-15-4-r57 (PMC4054668; doi:10.1186/gb-2014-15-4-r57)
Supplement: Additional file 1: Table S1 — Overview of the 94 sRNA-seq datasets that were mined. [file gb-2014-15-4-r57-S1.xls]

## Sheet: Sheet1
Publication: Somel M, Guo S, Fu N, Yan Z et al. MicroRNA, mRNA, and protein expression link development and aging in human and macaque brain. Genome Res 2010 Sep;20(9):1207-18. PMID: 20647238
Data obtained at: http://www.ncbi.nlm.nih.gov/geo/query/acc.cgi?acc=GSE18012
Data processing: mapper.pl config -a -d -h -i -j -k TCGTATGCCGTCTTCTGCTTGT -l 18 -m -s reads.fa
(mapper.pl is available as part of the miRDeep2 package along with documentation at: http://mdc.helmholtz.de/8551903/en/research/research_teams/systems_biology_of_gene_regulatory_elements/projects/miRDeep )
Three-letter tag used for study	Sample type	GEO file
k01	Human-superior frontal gyrus-2 day old	GSM450597_hsa_01.txt
k02	Human-superior frontal gyrus-34 days old rep1	GSM450598_hsa_02.txt
k03	Human-superior frontal gyrus-8 years 2 days old	GSM450599_hsa_03.txt
k04	Human-superior frontal gyrus-204 days old	GSM450600_hsa_04.txt
k05	Human-superior frontal gyrus-53 years 112 days old	GSM450601_hsa_05.txt
k06	Human-superior frontal gyrus-25 years 152 day old	GSM450602_hsa_06.txt
k07	Human-superior frontal gyrus-98 years old rep1	GSM450603_hsa_07.txt
k08	Human-superior frontal gyrus-80 years old	GSM450604_hsa_08.txt
k09	Human-superior frontal gyrus-13 years 360 days old	GSM450605_hsa_09.txt
k10	Human-superior frontal gyrus-34 days old rep2	GSM450606_hsa_10.txt
k11	Human-superior frontal gyrus-4 days old	GSM450607_hsa_11.txt
k12	Human-superior frontal gyrus-98 years old rep2	GSM450608_hsa_12.txt
k13	Human-superior frontal gyrus-88 years old	GSM450609_hsa_13.txt
k14	Human-superior frontal gyrus-66 years old	GSM450610_hsa_14.txt
Publication: Mayr C, Bartel DP. Widespread shortening of 3'UTRs by alternative cleavage and polyadenylation activates oncogenes in cancer cells. Cell 2009 Aug 21;138(4):673-84. PMID: 19703394
Data obtained at: http://www.ncbi.nlm.nih.gov/geo/query/acc.cgi?acc=GSE16579
Data processing: parsing the .txt files to FASTA format with custom script (available on demand), pre-processed with the command: mapper.pl config.tab -c -d -i -j -k TCGTAT -l 18 -m -s reads.fa
Three-letter tag used for study	Sample type	GEO file
A54	A549	GSM416756-8265.txt
B14	143B	GSM416755-8264.txt
DLD	DLD2	GSM416759-8268.txt
HEK	HEK293	GSM416733-8241.txt
HeL	HeLa	GSM416753-8261.txt
H52	H520	GSM416757-8266.txt
MBM	MB-MDA231	GSM416761-8270.txt
MCF	MCF7	GSM416760-8269.txt
SW4	SW480	GSM416758-8267.txt
U2O	U2OS	GSM416754-8263.txt
Publication: Hou J, Lin L, Zhou W, Wang Z et al. Identification of miRNomes in human liver and hepatocellular carcinoma reveals miR-199a/b-3p as therapeutic target for hepatocellular carcinoma. Cancer Cell 2011 Feb 15;19(2):232-43. PMID: 21316602
Data obtained at: http://www.ncbi.nlm.nih.gov/geo/query/acc.cgi?acc=GSE21279
Data processing: parsed to FASTA format with custom script (available on demand)
Three-letter tag used for study	Sample type	GEO file
NL1	Human Normal Liver Tissue Sample 1	GSM531974_processed_miRBase_v13.0.txt
NL2	Human Normal Liver Tissue Sample 2	GSM531975_processed_miRBase_v13.0.txt
NL3	Human Normal Liver Tissue Sample 3	GSM531976_processed_miRBase_v13.0.txt
Publication: Jima DD, Zhang J, Jacobs C, Richards KL et al. Deep sequencing of the small RNA transcriptome of normal and malignant human B cells identifies hundreds of novel microRNAs. Blood 2010 Dec 2;116(23):e118-27. PMID: 20733160
Data obtained at: http://www.ncbi.nlm.nih.gov/geo/query/acc.cgi?acc=GSE15229
Data processing: mapper.pl config -a -d -h -i -j -k TCGTAT -l 18 -m -s reads.fa
Three-letter tag used for study	Sample type	GEO file
j01	Naive B Cell (Naive39)	GSM380323_s_Naive39_seq.txt
j02	Germinal Center B cell (GC136)	GSM380324_s_GC136_seq.txt
j03	Plasma B cells (PC137)	GSM380325_s_PC137_seq.txt
j04	Memory B cells (MM55)	GSM380326_s_MM55_seq.txt
j05	Naive B Cell (Naive138)	GSM380327_s_Naive138_seq.txt
j06	Germinal Center B cell (GC40)	GSM380328_s_GC40_seq.txt
j07	Plasma B cells (PC44)	GSM380329_s_PC44_seq.txt
j08	Memory B cells (MM139)	GSM380330_s_MM139_seq.txt
j09	GCB DLBCL (GCB385)	GSM497055_s_GCB385_seq.txt
j10	GCB DLBCL (GCB110)	GSM497056_s_GCB110_seq.txt
j11	Burkitt Lymphoma (BL510)	GSM497057_s_BL510_seq.txt
j12	Burkitt Lymphoma (BL115)	GSM497058_s_BL115_seq.txt
j13	Burkitt Lymphoma (BL134)	GSM497059_s_BL134_seq.txt
j14	Mantle Cell Lymphoma (Mino122)	GSM497060_s_Mino122_seq.txt
j15	Mentle Cell Lymphoma (MCL114)	GSM497061_s_MCL114_seq.txt
j16	Mentle Cell Lymphoma (MCL112)	GSM497062_s_MCL112_seq.txt
j17	Multiple Myeloma (U266)	GSM497063_s_U266_seq.txt
j18	6hr Activated B cell line (ABC158)	GSM497064_s_ABC158_seq.txt
j19	EBV activated B cell line (EBV159)	GSM497065_s_EBV159_seq.txt
j20	Ly3 cell line (Ly3)	GSM497066_s_ly3_seq.txt
j21	KMS12 cell line (KMS12)	GSM497067_s_KMS12_seq.txt
j22	L1236 cell line (L1236)	GSM497068_s_L1236_seq.txt
j23	L428 cell line (L428)	GSM497069_s_L428_seq.txt
j24	Unmutated CLL (CLLU626)	GSM497070_s_CLLU626_seq.txt
j25	Mututated CLL (CLLM633)	GSM497071_s_CLLM633_seq.txt
j26	HIV-positive DL (HIV412)	GSM497072_s_HIV412_seq.txt
j27	MALT (MALT413)	GSM497073_s_MALT413_seq.txt
j28	splenic MZL (Splenic414)	GSM497074_s_splenic414_seq.txt
j29	Lymphoblastic (ALL411)	GSM497075_s_ALL411_seq.txt
j30	h929 Cell line (h929)	GSM497076_s_h929_seq.txt
j31	bjab cell line (bjab103)	GSM497077_s_bjab103_seq.txt
Publication: Sha AG, Liu JL, Jiang XM, Ren JZ et al. Genome-wide identification of micro-ribonucleic acids associated with human endometrial receptivity in natural and stimulated cycles by deep sequencing. Fertil Steril 2011 Jul;96(1):150-155.e5. PMID: 21601191
Data obtained at: http://www.ncbi.nlm.nih.gov/geo/query/acc.cgi?acc=GSE26516
Data processing: .sra file parsed to FASTA format with fastq-dump from sratoolkit (version 2.0.1), mapper.pl config -e -d -h -i -j -k TCGTAT -l 18 -m -s reads.fa
Three-letter tag used for study	Sample type	SRA file
ya1	endometrium LH+2	SRR094129.fastq
ya2	endometrium LH+7	SRR094130.fastq
ya3	endometrium hCG+4	SRR094131.fastq
ya4	endometrium hCG+7	SRR094132.fastq
Publication: Liao JY, Ma LM, Guo YH, Zhang YC et al. Deep sequencing of human nuclear and cytoplasmic small RNAs reveals an unexpectedly complex subcellular distribution of miRNAs and tRNA 3' trailers. PLoS One 2010 May 14;5(5):e10563. PMID: 20498841
Data obtained at: http://www.ncbi.nlm.nih.gov/geo/query/acc.cgi?acc=GSE22918
Data processing: .sra file parsed to FASTA format with fastq-dump from sratoolkit (version 2.0.1), mapper.pl config -e -d -h -i -j -k TCGTAT -l 18 -m -s reads.fa
Three-letter tag used for study	Sample type	SRA file
la1	5-8F cells, nucleus	SRR060168.fastq
la2	5-8F cells, cytoplasm	SRR060169.fastq
Publication: Taft RJ, Simons C, Nahkuri S, Oey H et al. Nuclear-localized tiny RNAs are associated with transcription initiation and splice sites in metazoans. Nat Struct Mol Biol 2010 Aug;17(8):1030-4. PMID: 20622877
Data obtained at: http://www.ncbi.nlm.nih.gov/geo/query/acc.cgi?acc=GSE20664
Data processing: .sra file parsed to FASTA format with fastq-dump from sratoolkit (version 2.0.1), mapper.pl config -e -d -h -i -j -k TCGTAT -l 18 -m -s reads.fa
Three-letter tag used for study	Sample type	SRA file
ta1	THP1 cells, nuclear	SRR039635.fastq
ta2	THP1 cells, cytoplasmic	SRR039636.fastq
ta3	THP1 cells, total	SRR039637.fastq
Publication: Vaz C, Ahmad HM, Sharma P, Gupta R et al. Analysis of microRNA transcriptome by deep sequencing of small RNA libraries of peripheral blood. BMC Genomics 2010 May 7;11:288. PMID: 20459673
Data obtained at: http://www.ncbi.nlm.nih.gov/geo/query/acc.cgi?acc=GSE19812
Data processing: .sra file parsed to FASTA format with fastq-dump from sratoolkit (version 2.0.1), mapper.pl config -e -d -h -i -j -k TCGTAT -l 18 -m -s reads.fa
Three-letter tag used for study	Sample type	SRA file
va1	Normal PBMC Sample 1	SRR039190.fastq
va2	Normal PBMC Sample 2	SRR039191.fastq
va3	K562 cells	SRR039192.fastq
va4	HL60 cells	SRR039193.fastq
Publication: Stark MS, Tyagi S, Nancarrow DJ, Boyle GM et al. Characterization of the Melanoma miRNAome by Deep Sequencing. PLoS One 2010 Mar 12;5(3):e9685. PMID: 20300190
Data obtained at: http://www.ncbi.nlm.nih.gov/geo/query/acc.cgi?acc=GSE18381
Data processing: .sra file parsed to FASTA format with fastq-dump from sratoolkit (version 2.0.1), mapper.pl config -e -d -h -i -j -k TCGTAT -l 18 -m -s reads.fa
Three-letter tag used for study	Sample type	SRA file
s01	QF1160MB SRR038852.fastq
s02	MELB	SRR038853.fastq
s03	MM653	SRR038854.fastq
s04	D10	SRR038855.fastq
s05	D11	SRR038856.fastq
s06	D20	SRR038857.fastq
s07	MEL202	SRR038858.fastq
s08	MM386	SRR038859.fastq
s09	MM426	SRR038860.fastq
s10	MM466	SRR038861.fastq
s11	MM472	SRR038862.fastq
s12	MM603	SRR038863.fastq
Publication: Lister R, Pelizzola M, Dowen RH, Hawkins RD et al. Human DNA methylomes at base resolution show widespread epigenomic differences. Nature 2009 Nov 19;462(7271):315-22. PMID: 19829295
Data obtained at: http://www.ncbi.nlm.nih.gov/geo/query/acc.cgi?acc=GSE16256
Data processing: .sra file parsed to FASTA format with fastq-dump from sratoolkit (version 2.0.1), mapper.pl config -e -d -h -i -j -k ATCTCG -l 18 -m -s reads.fa
Three-letter tag used for study	Sample type	SRA file
li1	hESC	SRR020285.fastq
li2	IMR90 cell line	SRR020286.fastq
Publication: Persson H, Kvist A, Vallon-Christersson J, Medstrand P et al. The non-coding RNA of the multidrug resistance-linked vault particle encodes multiple regulatory small RNAs. Nat Cell Biol 2009 Oct;11(10):1268-71. PMID: 19749744
Data obtained at: http://www.ncbi.nlm.nih.gov/geo/query/acc.cgi?acc=GSE16060
Data processing: .sra file parsed to FASTA format with fastq-dump from sratoolkit (version 2.0.1), mapper.pl config -e -d -h -i -j -k TCGTAT -l 18 -m -s reads.fa
Three-letter tag used for study	Sample type	SRA file
per	MCF-7 cells	SRR029054.fastq
Publication: Shin C, Nam JW, Farh KK, Chiang HR et al. Expanding the microRNA targeting code: functional sites with centered pairing. Mol Cell 2010 Jun 25;38(6):789-802. PMID: 20620952
Data obtained at: http://www.ncbi.nlm.nih.gov/geo/query/acc.cgi?acc=GSE22068
Data processing: parse .txt files to FASTA format using custom script (available on demand), mapper.pl config -c -d -l 18 -s reads.fa
Three-letter tag used for study	Sample type	GEO file
sh1	Whole Brain small RNAs 1	GSM548638_Human_brain_smallRNA_processed_01.txt
sh2	Whole Brain small RNAs 2	GSM548639_Human_brain_smallRNA_processed_02.txt
Publication: Kuchen S, Resch W, Yamane A, Kuo N et al. Regulation of microRNA expression and abundance during lymphopoiesis. Immunity 2010 Jun 25;32(6):828-39. PMID: 20605486
Data at: http://www.ncbi.nlm.nih.gov/geo/query/acc.cgi?acc=GSE23090
Data processing: .sra file parsed to FASTA format with fastq-dump from sratoolkit (version 2.0.1), mapper.pl config -e -d -h -i -j -k TCGTAT -l 18 -m -s reads.fa
Three-letter tag used for study	Sample type	SRA file
ku1	Human centroblast	SRR060981.fastq
ku2	Human centrocyte	SRR060982.fastq
ku3	Human pre-germinal center B cell	SRR060983.fastq
ku4	Human plasma cell	SRR060984.fastq
ku5	Human naive B cell	SRR060985.fastq
ku6	Human memory B cell	SRR060986.fastq
