# Supplementary material for: Evidence for the biogenesis of more than 1,000 novel human microRNAs
Source: Genome Biol. 2014 Apr 7;15(4):R57. doi: 10.1186/gb-2014-15-4-r57 (PMC4054668; doi:10.1186/gb-2014-15-4-r57)
Supplement: Additional file 3: Table S2 — Sequences and evidence for the 2,469 novel miRNA candidates. [file gb-2014-15-4-r57-S3.xls]

## Sheet: Sheet1
Identifier	Confidence leve	Chromosome	Strand	Begin pos (1-indexed)	End position (pos included)	Mature sequence	Hairpin sequence	Both strands detected	Responsive to knock-down of biogenesis pathways	Interacts with DGCR8	Interacts with Ago1 or Ago2	Interacts with one or more mRNAs (CLASH)
hsa_can_176	4	chr1	minus	95360854	95360934	uagacacuguacuccaaccuu	cuugagccuaagagcuggaggccgcagugagcuaugauggcaccugugcauagacacuguacuccaaccuugggaacauag	S	K	D	A
hsa_can_279	4	chr2	plus	62974839	62974919	uagcaaaaacugcaguuacuuu	aauagaauagguuggugcaaaaguaauugcgguuuugccuuaaaaguaauagcaaaaacugcaguuacuuuugcaccaacc	S	K	D	A
hsa_can_356	4	chr2	minus	17934527	17934607	guccccagacucucccgggcugu	ccaggcggccguccccagacucucccgggcuguggcgaauaacuguaaagcggggagaggucuggggaaagcugggguagg	S	K	D	A	C
hsa_can_406	4	chr2	minus	133670649	133670729	auucagcuacgaucaccagggca	ucaauaaaugauucagcuacgaucaccagggcauaucauagcugaaaggcccuggugaugguagcugaauaauuuauugag	S	K	D	A
hsa_can_409	4	chr2	minus	136092834	136092914	aauagugucuagaauaucuuga	uguuugaauuacuguuaagauauucuagacacuauucugugucacccagaauagugucuagaauaucuugacaauaauuca	S	K	D	A
hsa_can_410	4	chr2	minus	137402677	137402757	aaaaguaauugcggauuuuguc	agguugguacaaaaguaauugcggauuuugucauuacuuucaauggcaaaaaccacaauuacuuuugcaccagccucauag	S	K	D	A
hsa_can_413	4	chr2	minus	152789650	152789730	aaaaguaauuaugguuuuugcu	agguuggugcaaaaguaauuaugguuuuugcuuuuuuuuuguuuuuaauggcaaaaaccacaauuacuuuugcaccagccu	S	K	D	A
hsa_can_444	4	chr3	plus	4493108	4493188	aaaaguaaucgcggucuuug	agguugcugcaaaaguaaucgcggucuuugccauuaaaaguaaugacaaaaaccguaauuacuuuuguaccaacuuauaac	S	K	D	A
hsa_can_536	4	chr3	minus	47530239	47530319	ugggugaugcagugagaugcugu	cacuccagccugggugaugcagugagaugcuguccuauuuuuuugagacagucuugcuuugucacccaugcugaagugcag	S	K	D	A	C
hsa_can_541	4	chr3	minus	63824907	63824987	auuaaucgugauuucugccauu	uuggugcaaaauuaaucgugauuucugccauuaacuuuaauggcagaaauggcagaaaccacgauuacuuuuguaccaacc	S	K	D	A
hsa_can_573	4	chr3	minus	127305949	127306029	ugcccugagacuuuugcucuaa	aaugagaaucugcccugagacuuuugcucuaauaauuuauucuaauaauaauuuagaucaaaagccucagggcagauuuuc	S	K	D	A
hsa_can_575	4	chr3	minus	129116043	129116123	auuggaagacacucugcgacagug	ccuggcagaggcacccauuccauucccagcuugcuccguagcuggugauuggaagacacucugcgacaguguucagucccu	S	K	D	A
hsa_can_629	4	chr4	plus	104343265	104343345	aagugacugugguuuuugccau	guuggugcaaaagugacugugguuuuugccauuuuuuuuuaaagcuauggcaaaaacugcaauuacuuuugcaccaaccua	S	K	D	A
hsa_can_645	4	chr4	plus	141073431	141073511	uuccccgcuuccccccuaggg	uuucucagcccaaagggggugagcuggggagaggaggcgagaggcucuccuuccccgcuuccccccuagggguugagggcc	S	K	D	A
hsa_can_657	4	chr4	plus	174301188	174301268	uuggaugaaccuugaaaacaugc	guacugcaaauuggaugaaccuugaaaacaugccaaaaagcauaaugcuaaaaaagcauguuuucaagguucauccaaguu	S	K	D	A
hsa_can_1031	4	chr7	plus	99954269	99954349	acccccgggcaaagaccugcagau	uccagugaccacccccgggcaaagaccugcagauccccuguuagagacgggcccaggacuuugugcggggugcccacuguu	S	K	D	A
hsa_can_1129	4	chr8	plus	15403339	15403419	uuaugccugugacugcuguaga	guguggucuguuaugccugugacugcuguagauuauuucagugaucuucagcguuuauuuggcaugucagacuaucucaga	S	K	D	A
hsa_can_1150	4	chr8	plus	75584962	75585042	auaucugcugaauucugcuga	uaauaucugcugaauucuguugauauuauuucugcuguuuuauuauuuuaauaucugcugaauucugcugauauuaucugc	S	K	D	A
hsa_can_1340	4	chr9	minus	139901968	139902048	ugcccggccucggaaccagcuu	gccuuucuccugcccggccucggaaccagcuuuucucucuuacgaugaaggcugaugccgagagcgggcugugggcggagc	S	K	D	A
hsa_can_1365	4	chr10	plus	94624500	94624580	ucaggucuucagacuguggggc	acaccuggucucaggucuucagacuguggggcuuacacgagcagccccccugguuugcaggccuuuugacuuggucugaau	S	K	D	A
hsa_can_1461	4	chr11	plus	44254683	44254763	uauauauguuguguauguauac	acauguauauauacacauauacauauauauguugugaauauucuaagcauauauauguuguguauguauacgugugugugu	S	K	D	A
hsa_can_1680	4	chr12	minus	124921978	124922058	cccccuuucccugagccugcau	gggcccagguccaggcucagggaaacugagacaguggacaagcauugagcccccuuucccugagccugcauuuguggccag	S	K	D	A
hsa_can_1846	4	chr15	plus	83424751	83424831	aagguagauagaacaggucuu	ccuaaaugaaaagguagauagaacaggucuuguuugcaaaauaaauucaagaccuacuuaucuaccaacagcaauuacacg	S	K	D	A
hsa_can_1943	4	chr16	plus	81567498	81567578	ugaggugaccgcagaugggaag	uccugcccuuuccuuccaucuccaucaccuugagcaucuucugggcagcugaggugaccgcagaugggaaggaagggcgca	S	K	D	A	C
hsa_can_2013	4	chr17	plus	37043280	37043360	caggguuuugcagaccgggucu	cccagccuggccuguuuuaacccugugcauucuggccaaugagaaaccccaggguuuugcagaccgggucuggaggaugug	S	K	D	A
hsa_can_2015	4	chr17	plus	37453663	37453743	agaaguaaucgcgguuuuu	cagguuggugagaaguaaucgcgguuuuugccauuacugcucauggcaaaaacugugauuacuuuugcaccaaccuaauau	S	K	D	A
hsa_can_2183	4	chr19	plus	33191608	33191688	uaagcuacugugccuggccagu	auuauuggcauaagcuacugugccuggccaguuucagucuuuuaaaauuuauuggccaguacagugacugauaccuauaau	S	K	D	A	C
hsa_can_2196	4	chr19	plus	57950469	57950549	uuaguggcucccucugccugca	gacccagguuuuaguggcucccucugccugcagaauggaagaccacgugcaggugaggguggagccaccgauaccugggug	S	K	D	A
hsa_can_2335	4	chr22	plus	47488450	47488530	ucagccuguggacaugcccacc	ggggugagcccguguguaugucuguguggcugaugcagaccugugagccucagccuguggacaugcccaccggcgggccuc	S	K	D	A
hsa_can_2403	4	chrX	plus	100400611	100400691	uagcaaaaacugcaguuacuuu	aacuauagguuggugcaaaaguaauugcaguuuuugccauugaaaacaauagcaaaaacugcaguuacuuuugcaccaauu	S	K	D	A
hsa_can_2	3	chr1	plus	877310	877390	agcgccuccgcgccgccgccg	ccgccgggucagcgccuccgcgccgccgccgagauuaauuggcgccgccggcgggggcggggauggcgcgcgaccuggggc		K	D	A
hsa_can_13	3	chr1	plus	23075320	23075400	aaaaaccagaauuacuuuugca	uuagguuggugcaaaaguaauugugguuuuugccuuugaaaguaauggcaaaaaccagaauuacuuuugcaccaaccuagu	S	K		A
hsa_can_19	3	chr1	plus	35244168	35244248	aaaaguaacugcgguuuuua	agguuggugcaaaaguaacugcgguuuuuaccauuacuuucaauggcaaaaaccacaauuacuuuugcaccagucuaauag		K	D	A
hsa_can_42	3	chr1	plus	77525817	77525897	ugcagccacuuggggaacuggu	uucugcagggcuuguucucaaacuggcugucagagugugcauggcaggcugcagccacuuggggaacugguucugugguua	S	K		A
hsa_can_64	3	chr1	plus	121154311	121154391	caaaaacugcaguuacuuuua	uaaguuggugcgaaagugauugccguuuuugccauacauacuauuaauggcaaaaacugcaguuacuuuuacucacuauau	S		D	A
hsa_can_65	3	chr1	plus	146734704	146734784	cauacauauguauauauacgu	uguaaauguguauauacauauguauguaugugcauagauacacuuacauacauacauauguauauauacguuuacauacua	S		D	A
hsa_can_72	3	chr1	plus	150207067	150207147	ugaggccgagaaggcaaccgcg	cgggucgccucccaacccgcguuguccucgcgccuucgcccuggguaggugaggccgagaaggcaaccgcgaaaaggaggc		K	D	A	C
hsa_can_90	3	chr1	plus	178712676	178712756	uuaguucuguggcaacaucga	gaaaauugauuuuauugauguugccauggaacuaauuuaaguuaaaaaaauuaguucuguggcaacaucgauaaaauugau		K	D	A
hsa_can_103	3	chr1	plus	204965444	204965524	uuagcucccucuucccauguuc	ugucugcugugggcugggaagguggugcugcugagugcggguuauuccauuagcucccucuucccauguucucaugugaau	S	K		A
hsa_can_116	3	chr1	plus	231400544	231400624	ucauguugcucugcuguugc	uugucaggcucagcagcauggcugacuaaagacauugacaucaugacauugucauguugcucugcuguugccccuggcucu		K	D	A
hsa_can_123	3	chr1	minus	1729940	1730020	cauugaucagaaguccagccua	gcggcccuugccuggaucauucugaucaagauggcuacagauacauaagcauugaucagaaguccagccuaaggccuucau	S	K		A
hsa_can_127	3	chr1	minus	8926574	8926654	uugggaugguaggaccagagggg	gugagcuagauugggaugguaggaccagaggggcuuacugcccuguggggcucucuggacccagugccaugcuucucugcu		K	D	A
hsa_can_152	3	chr1	minus	45187044	45187124	ucuuauacuuuggacuggucu	uucuagugugcuaguuccaauuuauagugaugacuuugugugcaugauuaucuuauacuuuggacuggucucauauuugaa	S		D	A
hsa_can_153	3	chr1	minus	45349954	45350034	cccauacuuucaccccucucu	ggcugggagagguggugggaaguaugcagcaagucagguuuauagagcugcccauacuuucaccccucucucaggccucau	S	K		A	C
hsa_can_163	3	chr1	minus	62066577	62066657	aaaaguaauugugguuuuugug	agguuagugcaaaaguaauugugguuuuugugauuacuuguuuuuuuaaaaauagcaaaaaccacaauuacuuuugcacca		K	D	A
hsa_can_172	3	chr1	minus	88828584	88828664	aaaaguaauugugguuuuuuuu	aaguuggugcaaaaguaauugugguuuuuuuugccauuaaaaguaauggcaaaagcugcaguuacuuuugcaccaaccuaa	S		D	A
hsa_can_202	3	chr1	minus	160312267	160312347	guugcuuaccagaaguucaa	cccaguuaaauuugaauuucagguaaacaaugaauaguuuuuuagucugucguugcuuaccagaaguucaaauuuaucugg	S	K		A
hsa_can_263	3	chr2	plus	35469681	35469761	caaagacugcaauuacuuuugcaa	uagguucgugcaagaguuauugcagcuuuugccauuaaaaauaauggcaaagacugcaauuacuuuugcaacaaccuaaua		K	D	A
hsa_can_269	3	chr2	plus	48542880	48542960	ugacgacccacacucucgcagu	augccucuuuuuccacugcaucucucgggaguuggggugucugcuucgcugacgacccacacucucgcaguguucuugcac	S	K		A
hsa_can_275	3	chr2	plus	55186471	55186551	aaaugcagacugucauccuccua	aacuuggagaaaaugcagacugucauccuccuaucuuuuuugcauuaggaagaucagucugcucucucuccaagagggccc		K	D	A
hsa_can_299	3	chr2	plus	109870412	109870492	caacucaggggccaggcacc	auguauugggaauggggccuggccccugagauguguagguuauacaucauacaacucaggggccaggcaccauucacauca		K	D	A
hsa_can_302	3	chr2	plus	114747594	114747674	aaaaguaauuguggcuuuugcu	agguuguugcaaaaguaauuguggcuuuugcuaucaccuucaauggcaaaaaccacaauuacuuuugcaccaaccuaauua	S	K		A
hsa_can_418	3	chr2	minus	172265609	172265689	cuugaacuugggacuaagccugu	cagacuuaaucucaacuucaagucccggcuuagccaccuauuaagugacuugaacuugggacuaagccuguugucgguuca		K	D	A
hsa_can_437	3	chr2	minus	227988972	227989052	aagaaguaauugcggucuuug	gagguuggugaagaaguaauugcggucuuugccauugcuuuuaaaaggcaaaaaccacaauuacuuuugcaccaaccucau	S	K		A
hsa_can_477	3	chr3	plus	83646958	83647038	caaaaacugcaguuacuuuugcaa	uugauguguuagguuggcacagaaguaauugcaguuaaaaauaauggcaaaaacugcaguuacuuuugcaacaaccuaaua		K	D	A
hsa_can_516	3	chr3	plus	186505078	186505158	aaagcaggauucagacuacaau	gauuuccacuaaagcaggauucagacuacaauauagcugcuaagugcuguguugucguucccccugcuuaaaauaaaguug		K	D	A
hsa_can_537	3	chr3	minus	52320450	52320530	acugcacugcagccugggcacga	cucugucacccaggcuggacugcaauggcacagucucagcucacggccacugcacugcagccugggcacgaugucggcuca	S		D	A
hsa_can_550	3	chr3	minus	78873389	78873469	caaaaguagucgugguuuuug	uagcuuggugcaaaaguagucgugguuuuugccauuacuuucaauugcaaaaaccucaauuacuucugcacuaaccuaaua	S		D	A
hsa_can_560	3	chr3	minus	108039238	108039318	aaaaguaaucguggucuuugcc	agguuggugcaaaaguaaucguggucuuugccauuaaaagucaugacaaaaaccgcaauugcuuuugcaccaacuuaauaa		K	D	A
hsa_can_582	3	chr3	minus	148182419	148182499	aaaguaauugcgguuuuugacu	gguuggugcaaaaguaauugcgguuuuugacuuuuuuuuuuuuuaaggcaaaaaccacaauuacuguugcaccaauauaau		K	D	A
hsa_can_633	3	chr4	plus	113318569	113318649	aagguaauugcgguuuuugcu	ggcuagugcaaagguaauugcgguuuuugcuauugcuuuuaaauggcaaaaacugcaguuacuuuugcaccaaccaauauu	S	K		A
hsa_can_635	3	chr4	plus	114027977	114028057	auuccuguaacugggccaguuu	cuuuuauuuuauuccuguaacugggccaguuucugcccuuaacuaaaacuggaucaauuauaggagugaaauaaaggucca		K	D	A
hsa_can_667	3	chr4	minus	7325845	7325925	uuagagccagacugccuggguuu	ucagggaggcugccgaggcagccuggcuuaguggaaagggaauaggcuuuagagccagacugccuggguuugaaucccagc	S		D	A	C
hsa_can_671	3	chr4	minus	13679864	13679944	aaaaguaacugcgguuuuuu	agauugguacaaaaguaacugcgguuuuuugccaguacuuucaauagcaaaaaccgugauuacuuuugcaccaaccuaaua	S		D	A
hsa_can_679	3	chr4	minus	26969846	26969926	ugagugugugugugugagugugc	ucaucaauggacacuuggguugcuuccacuuaaaucuugcucaagauuugagugugugugugugagugugcauguauguca		K	D	A	C
hsa_can_682	3	chr4	minus	37061313	37061393	aaauaccacaguuacuuuugca	uggugcaaaaguaauugugguuuuugccauuacuuuuuuuuuaaauggcaaauaccacaguuacuuuugcacuaauguaau	S	K		A
hsa_can_685	3	chr4	minus	48222130	48222210	agauggggagaacucaauccua	agagaugaggagauggggagaacucaauccuaaauguauuuaggaauuuaagauugaguucuccccaucuccccaucucua	S		D	A
hsa_can_688	3	chr4	minus	76895023	76895103	cauaaacugcaugccugcacac	caucacucagcauaaacugcaugccugcacaccaggcaugcagugaugugcaggcaugcaguuuauguuaagugaugcuuu	S		D	A
hsa_can_689	3	chr4	minus	76895062	76895142	cauaaacugcaugccugcacac	acugcaugccugcacaccaggcaugcaguuagaaguaagcaucacucagcauaaacugcaugccugcacaccaggcaugca		K	D	A
hsa_can_698	3	chr4	minus	103080116	103080196	aaaaguaacugugguuuuugua	agauuggugcaaaaguaacugugguuuuuguaacacuuaaaaaaaauagcaaaaaccacaauuacuuuugcaccaaccuaa	S	K		A
hsa_can_720	3	chr4	minus	174301195	174301275	uuggaugaaccuugaaaacaugc	guacugcaacuuggaugaaccuugaaaacaugcuuuuuuagcauuaugcuuuuuggcauguuuucaagguucauccaauuu		K	D	A
hsa_can_742	3	chr5	plus	55872239	55872319	aaaaguaauugugguuuuugug	aggcuggugcaaaaguaauugugguuuuugugauugaaaguaauggcaaaaauugcaauuacuuuugcacuaaccuaaaua		K	D	A
hsa_can_743	3	chr5	plus	55992043	55992123	caaaagaaauugugguuuuug	uagguuggugcaaaagaaauugugguuuuugccauaaacauaaugguaaaaaccacaauuacuuuugcaccaaccuaauau	S	K		A
hsa_can_845	3	chr5	minus	89045222	89045302	aaaaguaauugugguuuuugua	aaguuggugcaaaaguaauugugguuuuuguaauuuuuuuaaugacaaaaccaugauuauuuuugcaccaaccuaauauca		K	D	A
hsa_can_857	3	chr5	minus	122112127	122112207	aaaguaauugcggcuuuugg	gguuugugcaaaaguaauugcggcuuuuggcuauuaaaagggauggcaaaaaccacaauuacuuuugcaccaaccuaauaa	S	K		A
hsa_can_859	3	chr5	minus	130599245	130599325	agagcccauccucugaccacugc	ggugggugcugagcgguugugggaugaggggucucucaguagcgguugagagcccauccucugaccacugcuuuuucaugu		K	D	A
hsa_can_873	3	chr5	minus	150485436	150485516	caaaaauuguaauuacuuuggc	uguuagguuggugcaaaagucauugcaguuuugccauugaaagugauggcaaaaauuguaauuacuuuggcaccaaccuaa		K	D	A
hsa_can_931	3	chr6	plus	112230888	112230968	aaaaguaauugugguuuuggcu	agguuggugcaaaaguaauugugguuuuggcuguuacuuuuaauggcaaaaaacuacaguuauuuuugcaccaaccuaaua		K	D	A
hsa_can_1010	3	chr7	plus	56123048	56123128	uugcacagugaacacccaag	ucagagugguuugcacagugaacacccaagugugcuuuauaguucccuuggcuuugacccugugcuagagcauucauuacc	S		D	A
hsa_can_1046	3	chr7	plus	150738470	150738550	gucucccagagcagggacgcuuu	ugucugggugaggcaucccugucgugggagcagccacagcucugccuggucucccagagcagggacgcuuuguccgcauuu	S	K		A
hsa_can_1051	3	chr7	plus	155664596	155664676	aaaaguaagugcgguuuuug	agcuuagugcaaaaguaagugcgguuuuugccauuaaaaguaacagcaaaaacugcgauuacuuuugcaccaaccuaauau	S	K		A
hsa_can_1067	3	chr7	minus	28249547	28249627	aaaaguaauugugguuuuuggu	cgguuggugcaaaaguaauugugguuuuugguuuugcuuucaauggcaaaaacuguaauucuuuuugcaccaaccuauaaa		K	D	A
hsa_can_1081	3	chr7	minus	74072568	74072648	aucgccucguuucggccacugc	ccccacccccaucgccucguuucggccacugccaaggccggcggggcucgagacccggcgaggcgguggggguggggguag	S	K	D
hsa_can_1109	3	chr7	minus	142877847	142877927	caaaaaccacaauugcuuuuac	gguuggugcaaaaguaauugugguuuuugccauuacuuuuaaaaaaaggcaaaaaccacaauugcuuuuacaucaaccuaa	S	K		A
hsa_can_1112	3	chr7	minus	147582148	147582228	aaaaguaacugcgguuuuua	aggucagugcaaaaguaacugcgguuuuuaccauugaaaguaacaucaaaaacugcaauuacuuuugcaccaacccaauac		K	D	A
hsa_can_1135	3	chr8	plus	30927631	30927711	caaaaauaauugugguuuuggu	uagguuggugcaaaaauaauugugguuuugguaauuuuuaauggcaaaaaccacaauuacuuuugcaccaaccuaauaacu		K	D	A
hsa_can_1136	3	chr8	plus	31378518	31378598	aaaaguaauugugguuuuggcaa	agguuggugcaaaaguaauugugguuuuggcaauuuuaauggaaaaaaaaaaacacaauuacuuuugcaccgacauuuuuu		K	D	A
hsa_can_1155	3	chr8	plus	98370488	98370568	aaauuucucugaacguguagag	ucagaaagacuauacucucaggaaucauuucuauaguuuuuuacuagagaaauuucucugaacguguagagcacuggaaac		K	D	A
hsa_can_1194	3	chr8	minus	71129373	71129453	uuggcuaacccaaaacagagacu	uccccgggcugucuguugugggugagcuguugcagcauagacuucacauuggcuaacccaaaacagagacugggaggagcc	S	K		A
hsa_can_1203	3	chr8	minus	99405882	99405962	ccagccuacuggaggauaagag	cucugguuccccagccuacuggaggauaagaggauauaaaggucucuuauccuccaguagacuagggagccagagcuggua	S	K		A
hsa_can_1220	3	chr9	plus	5007618	5007698	uaaaguaauugcguuuuuu	agguugacgcuaaaguaauugcguuuuuuacucauacuuuaauggcaaaaaccacaauuacuuuugcaccagucuaauaau	S	K		A
hsa_can_1241	3	chr9	plus	91079157	91079237	uggccaaaacagcaguuacuuu	agguuggugcaaaaguaauugcgguuuuugacauugaaauugaaaguaauggccaaaacagcaguuacuuuggcaucaacc		K	D	A
hsa_can_1250	3	chr9	plus	116808082	116808162	auguucauggacugaaagacuu	gggacauuccauguucauggacugaaagacuuaauauuuuaacaguaagucuuccaguccaugaacauggaauaucuuuuc		K	D	A
hsa_can_1252	3	chr9	plus	117671766	117671846	aaaaguaauugugguuuuggca	agguuugugcaaaaguaauugugguuuuggcauuaaaagcaauaacaaaaacugcaauuacuucugcaccaacauaauaga		K	D	A
hsa_can_1262	3	chr9	plus	132698246	132698326	aaaaguaaucgcaguuuuuguc	agguuggugcaaaaguaaucgcaguuuuugucauuugaauggaagggcaaaaaccacaauuacuuuugcagcaaccugaua	S		D	A
hsa_can_1270	3	chr9	minus	6607787	6607867	agccaccaugaccggccaauuu	uacaggcgugagccaccaugaccggccaauuuuauuuuuuuaauacaaaaauuggcugggcaugguggcacaugcccguag	S	K		A	C
hsa_can_1306	3	chr9	minus	89331842	89331922	aaaaguaauugugguuuuugug	caguuggugcaaaaguaauugugguuuuugugauuacuuuuaauuguaaaaaccucaauuacuuuugcaccaaccuaauaa		K	D	A
hsa_can_1341	3	chr10	plus	1095182	1095262	ucagacgucucgaggcucgcguu	uuucgauccugccgugcgagcccgaggcgcugcgaacggugccuaacgucagacgucucgaggcucgcguuccauggagga		K	D	A
hsa_can_1354	3	chr10	plus	43966676	43966756	uggcuggcugcuccgggcacu	gugcgggaucuggcuggcugcuccgggcacuggcaggagcaagcuccguguccagaauggccagccagaucccacacuugc		K	D	A
hsa_can_1359	3	chr10	plus	79829496	79829576	ugaaggcucugagccgggaga	ccgggcucagugucucgugcucugaucuuuucagagugggcagcugccucugaaggcucugagccgggagacugugcuuuu		K	D	A
hsa_can_1372	3	chr10	plus	103040652	103040732	acuuucagggaucauuucuuu	cuaagacuguacuuucagggaucauuucuuuaguucauuacuagauaaguuucucugaauauguagagcgcugaauuauaa	S		D	A
hsa_can_1416	3	chr10	minus	75888458	75888538	gcagagcaaaacggaccaug	gguuaugcaugguccauuuugcucugcuucugaaagcugaguacuuugcaagcagagcaaaacggaccaugcauaaccugg		K	D	A
hsa_can_1424	3	chr10	minus	99635571	99635651	aggugccauucugagggccaggagu	uacucugggaaggugccauucugagggccaggaguuugauuaugugucacucuggcugcuauggcccccucccagggucug	S	K		A
hsa_can_1444	3	chr11	plus	8705764	8705844	aucgaggcuagagucacgcuugg	agaaccugucaucgaggcuagagucacgcuuggguaucggcuauugccugagugugcuagaguccucgaagaguaacugcu	S		D	A	C
hsa_can_1447	3	chr11	plus	12343050	12343130	gcaggaagagacgcagcagcuug	agagacuaaggcaggaagagacgcagcagcuugucuuugauucugccaagcuucugcaucuuuucuucccuagcccuuagc	S	K		A
hsa_can_1451	3	chr11	plus	20033820	20033900	ugaaaacugcacuuacuuuug	uauuagguuggugcaaaaguaauugugguuuuugccauuacucuuaauugugaaaacugcacuuacuuuugcaccaaccua	S	K		A
hsa_can_1477	3	chr11	plus	76156399	76156479	uauccgcuggcuuacucucucu	ucuggcuggguauccgcuggcuuacucucucucgguuguccucuccgcuggggagggagugaggcgcgggugccggccggg		K	D	A
hsa_can_1512	3	chr11	minus	18026246	18026326	uagacaaucuguguagagugcu	ugaguuaaguguucuacacagauaaucuguuauuaaugagagaauagaauagacaaucuguguagagugcuuaaccuggug		K	D	A
hsa_can_1520	3	chr11	minus	40781069	40781149	aaaaguaacugagguuuuugcc	agguugcugcaaaaguaacugagguuuuugccauugaaaguaaugacaaaaaccgcaauuacuuuugcaccaaccuaaagc	S	K		A
hsa_can_1556	3	chr11	minus	122026897	122026977	ccaggaauccugcuguggugga	ggaauggaagccaggaauccugcugugguggagaggcauagacucaugaguccaccacaaucggauacuugcuucuuuuua	S	K		A
hsa_can_1563	3	chr12	plus	8519307	8519387	aaaaguaauuguggauuuugcu	agguuggugcaaaaguaauuguggauuuugcuguuaaaaguaauggcaaaaacagcaauuauuuuuguaccagccuaguau		K	D	A
hsa_can_1579	3	chr12	plus	53610582	53610662	gcgcgcgcgcgcguguggu	ucuguucaaaaggcugcuggguaagugugugugugugugugugugcgcgcgcgcgcgcgcgcgcgugugguuggucuucag	S		D	A
hsa_can_1591	3	chr12	plus	72267910	72267990	aaagguaauugaggucuuuga	agguuggugcaaagguaauugaggucuuugacauugcuuuaauggcaaacaccgcaauuacuuuugcaccagccuaacaaa	S		D	A
hsa_can_1617	3	chr12	plus	125514075	125514155	uacacacacacacacuuucca	cucaaaaaaaaaaaaaaguguguguguguguauauauauguauauauauauacacacacacacacuuuccaauaccagucg	S	K		A	C
hsa_can_1618	3	chr12	plus	125608751	125608831	ggcccaggaguuggagacugcagu	aaaucacuugggcccaggaguuggagacugcagugagcugugauugcacgacugcauuccagcuuggggcaacagaaggag	S	K		A
hsa_can_1638	3	chr12	minus	49050495	49050575	uaggcccugaaucaagaccaaugg	uguauugccuuaggcccugaaucaagaccaaugguuugcuguagcuguugguuucaaacaggagcuaagagugaugucuuc		K	D	A
hsa_can_1657	3	chr12	minus	87138843	87138923	uuuccucucugccccauagggu	ugguacacccuuuccucucugccccauaggguguagcucuaacuacccucuagggaagagaagguugggugaacagccuua	S	K		A
hsa_can_1690	3	chr13	plus	27259461	27259541	agaguagccacuagccacaugu	agcgucccagagaguagccacuagccacaugucaguucaugcuuuuaaggcuauaugugccuaguggcugcugucugggau		K	D	A
hsa_can_1694	3	chr13	plus	35537577	35537657	cauaugaauuuuuggggggau	cuguacuguguuccccccaaaauucauaauguugaaguccucaccuuuagcauaugaauuuuuggggggauacagugcagc	S	K		A	C
hsa_can_1699	3	chr13	plus	55195290	55195370	uagagggaccagaacauacugu	aacuggguucuagagggaccagaacauacuguguucccucgcaguuccccacaguauguucuggucccucuggaacccugu	S		D	A
hsa_can_1700	3	chr13	plus	58281130	58281210	caaaaguaauugugguuuuuguu	uucucaauuacaaaaguaauugugguuuuuguuaaagaaauugccaaaaacucaaguacuuuugcaccuagcuaauauaag		K	D	A
hsa_can_1713	3	chr13	plus	94771077	94771157	uauaugccaaagaaacacuuccu	agaaaccuacuauaugccaaagaaacacuuccugugcuuuacuucugcuucagagagugucucugggcauaagcaggcucc	S	K		A
hsa_can_1731	3	chr13	minus	50552835	50552915	ugguagaaauccagaaucuga	ccagggagcuugguagaaauccagaaucugaggcaggauucuagacuuauuggaucagauucugcauuucaacaagauucc	S		D	A
hsa_can_1773	3	chr14	plus	94579973	94580053	uuuugugugucagggugcaggu	gagccuaacaggcaggccuccagacacaccgcagccaguuccugagggcuuuugugugucagggugcaggucugcugggcu	S		D	A
hsa_can_1806	3	chr14	minus	82561938	82562018	aaaaguaauuaugguuuuugcu	gggauggugcaaaaguaauuaugguuuuugcuauuaagacuaauggcaaaaacugcaauuauuuuuguaccaaccuaauau	S		D	A
hsa_can_1877	3	chr15	minus	57252163	57252243	aaaaguaacugcgguuuuuu	ggguuggugcaaaaguaacugcgguuuuuuaacuaaaaaaggcaaaaacugcaauuacuuuugcaccaaccuaaguuuaca		K	D	A
hsa_can_1883	3	chr15	minus	66639612	66639692	uugugacuguuccugguauugau	agugagaccuuugugacuguuccugguauugauugcauuuguuaguuguacagugcaaccauagacagucacacacauuaa		K	D	A
hsa_can_1891	3	chr15	minus	76486402	76486482	guguggggagcacgugagg	cagcugagcuguguggggagcacgugaggcugggucagcuaugagcucagccaagugguccccaccaacucaggagccuac		K	D	A
hsa_can_1926	3	chr16	plus	33965509	33965589	gccugucugagcgucgcu	uugaucaucgacacuucgaacgcaauugcagcccggguuccucccagggcuuugccugucugagcgucgcuugccgaucag		K	D	A	C
hsa_can_1930	3	chr16	plus	57279189	57279269	uugggccgcgggcgggguugga	uuggcugagaggccuuaaccccgccgggcggccgcgcccugcaugcgaguugggccgcgggcgggguuggagccuacucgg	S	K		A
hsa_can_1949	3	chr16	minus	2166119	2166199	cggguagggggagucugggcuuc	cugggaaguucggguagggggagucugggcuucaggcugggauggggucuguggagcugaggcggcccccugcccaccagg	S	K		A	C
hsa_can_2012	3	chr17	plus	37043121	37043201	uaaaaacaggcucucgcucugu	ggcggucuuugggcacuggagcuggccucuguuuuauuuauuuauuuaauaaaaacaggcucucgcucuguagcucaggcu		K	D	A
hsa_can_2018	3	chr17	plus	41409280	41409360	uacugccugaacuacuggaacauc	cagguugaacuacugccugaacuacuggaacaucaggaacuggcugugucucagcggcaggcaguuguggagccugauuau	S		D	A
hsa_can_2023	3	chr17	plus	44575051	44575131	uguauguauguagauguauauc	gcauacauuguguauguauguagauguauaucuacauacauugaaagauauauaucuacauacauauacaaugcauguaug		K	D	A
hsa_can_2033	3	chr17	plus	57351457	57351537	agaaaucuugaucaauaaccu	caucaucuacagaaaucuugaucaauaaccuagaaacuagguuaucuagguuauugaucaagauuucuguagaugaugcag	S		D	A
hsa_can_2053	3	chr17	plus	79825040	79825120	gcugugaagggcuggugcucuagg	ugcggcuguggcugugaagggcuggugcucuaggcgccuccguggcccccguugccugggcaccuacuuccugccucagcc	S	K		A	C
hsa_can_2069	3	chr17	minus	18967367	18967447	ucugaacguguagagcaccgaa	gacuauacuuucagggaucauuucuauaguguguuacuagagaaguuucucugaacguguagagcaccgaaaaccccgagg	S		D	A
hsa_can_2071	3	chr17	minus	19093476	19093556	ucugaacguguagagcaccgaa	gacuauacuuucagggaucauuucuauaguguguuacuagagaaguuucucugaacguguagagcaccgaaaaccacgagg	S		D	A
hsa_can_2073	3	chr17	minus	26678819	26678899	uuggacuagauacaauuguau	uauugugugauuggacuagauacaauuguauccacaacacacaauuggacuaaccaauuguaucuugccccagcaccuccu		K	D	A
hsa_can_2085	3	chr17	minus	45195871	45195951	auaaguaauugugguuuuugcc	agguuggugcauaaguaauugugguuuuugccaugacuuuuauggcaaaaccugcaauuacuuuugcaccaacuuaauaca	S	K		A
hsa_can_2092	3	chr17	minus	53418953	53419033	aaaaguaaucgcgguuuuugcu	agguuggugcaaaaguaaucgcgguuuuugcuauuacuuucaaaggcaaaaaccacaauuacuuucgcaccaaccuaauac		K	D	A
hsa_can_2094	3	chr17	minus	57351454	57351534	agaaaucuugaucaauaaccu	caucaucuacagaaaucuugaucaauaaccuagauaaccuaguuucuagguuauugaucaagauuucuguagaugauguag	S		D	A
hsa_can_2099	3	chr17	minus	62908315	62908395	uguauguauguagauguauauc	gcauacauuguguauguauguagauguauaucuacauacauugaaagauauauaucuacauacauauacaaugcauguaug		K	D	A
hsa_can_2102	3	chr17	minus	65945699	65945779	uauauauauauauguacguaugugu	ugucuguguguauauauauauauguacguauguguauauauguguguguguauauauauguauaaauagaugucuacuuuu	S	K		A
hsa_can_2113	3	chr17	minus	80117333	80117413	ugauuggaaguguguccuuguu	cgccucgccuugauuggaaguguguccuuguuguugcaauggagaggaacuuggccacuuuuccauuucugucgaggcagu		K	D	A
hsa_can_2159	3	chr18	minus	71811335	71811415	caaaaguaauugugguuuuuguu	uagguuggugcaaaaguaauugugguuuuuguuacugaaaguaauggcaaaagccgcaauuacuuuagcaccaaccuagua		K	D	A
hsa_can_2173	3	chr19	plus	10939642	10939722	uccccaaccccugcccgcaga	uccagcagucacuguggguucuggguuggggugauacacaagccugacccuccccaaccccugcccgcagacgaaggccuu	S		D	A
hsa_can_2179	3	chr19	plus	18395483	18395563	gugugugcaccugugucugucugu	gugugugucugugugugcaccugugucugucuguauucguguuguauagacagacgcagguacacacagauacauacucag	S	K		A
hsa_can_2191	3	chr19	plus	45492625	45492705	gcaggccucacuuggcaccagug	agcagggggcgcaggccucacuuggcaccagugcuguguggccucccuggucuaaggagaggcuugggcccaacugcuccc	S	K		A
hsa_can_2204	3	chr19	minus	9785548	9785628	aggggcugucaguccuccuggu	guggucgcccaggagccucucagauccgccuaguuucacucgcuuuucuaggggcugucaguccuccuggugcggccucug		K	D	A	C
hsa_can_2210	3	chr19	minus	14314341	14314421	cagcaguuugggcuccuggcgg	uggggaggagccuacaggcgccucagcugcacgggaguguguuugcauccagcaguuugggcuccuggcggguggccucuc	S		D	A
hsa_can_2212	3	chr19	minus	19294714	19294794	ucugggcaacaaagugagacuuu	gcuugaaccugggagacggagguugcugugagcugagauugugcucagucugggcaacaaagugagacuuugucucaaaaa		K	D	A
hsa_can_2216	3	chr19	minus	30352085	30352165	aaaaguaauugugguuuuggcu	agauuggugcaaaaguaauugugguuuuggcugaaaaguaaaugcacaaagauuuugcacuaaucuaacacaaguauuauu		K	D	A
hsa_can_2227	3	chr19	minus	44141998	44142078	uuuaaaguucuagaaccguga	cugacaucuacaggauucuagaauccagaaggcuuuagaaucuugacaccuuuaaaguucuagaaccgugaugguguuagc		K	D	A
hsa_can_2249	3	chr20	plus	18488473	18488553	uuugauuggccaguggacagcg	agaagcgcucuuugauuggccaguggacagcgccguggcaugacgcgcuggggcgcuggccaaucgguugagagcugagcu	S	K		A
hsa_can_2269	3	chr20	plus	61276795	61276875	ugcgggugaggaugagggugcg	agggugagggugcgggugaggaugagggugcgggugaggacccacccacacccgcacccucacccucauccucacccgcag		K	D	A	C
hsa_can_2292	3	chr21	plus	34103288	34103368	ucaggaucaggaucugcagagu	aacuuuuauaucaggaucaggaucugcagaguuauuaguauagugcucugcagauccugguccuaguauagcaggaucugc	S		D	A
hsa_can_2303	3	chr21	minus	26319156	26319236	aaaacugcauuacuuuugcacc	auuaggugaugcaaaaguaauugcgguuuuugucauuaaaaguaauggcaaaacugcauuacuuuugcaccaaccuaauac	S	K		A
hsa_can_2306	3	chr21	minus	34960868	34960948	cgagguagugcggcuccgacgga	cauggcccuuucggugcccggcuacucaccgggcuuccgaaagccgcccgagguagugcggcuccgacggaaaagggcccg	S	K		A
hsa_can_2314	3	chr22	plus	24752929	24753009	uugguugucacaacugggggaau	aucacccccaucuccccaguuaugacaaccaaaaaaugccucuaauuuuugguugucacaacugggggaaugggggugaua	S		D	A
hsa_can_2315	3	chr22	plus	24833912	24833992	ugugggcgacaagguuugcugcu	ugccugggaaugugggcgacaagguuugcugcugagaacaguuugaaaaccagcaaagcagguggcccagggcccaggcag		K	D	A
hsa_can_2349	3	chr22	minus	32744114	32744194	ucccuguccuccaggagcuca	cgaaguccugggguggggcccuggagguguccuggaaaaaacgggacaccucccuguccuccaggagcucacccuaaguca		K	D	A	C
hsa_can_2375	3	chrX	plus	1514267	1514347	cagcaggguggugcugucugu	cugugugcucagccuucagccugcacuggcuugguggcuuggugacccgccagcaggguggugcugucugugggcucugcu	S	K		A	C
hsa_can_2393	3	chrX	plus	55028314	55028394	uagcugugcacccucuggcaa	gcucauuuccuagcugugcacccucuggcaaguuacauuaccucuuggugccucagguuccucagcuagaaaaugaggaua	S	K	D
hsa_can_2396	3	chrX	plus	89227669	89227749	aaaaguaacugcgguuuuugcu	acaguaagaacagauaaaaucugugguauuugagcuauuagguuggcucaaaaguaacugcgguuuuugcuguuacuuuca		K	D	A
hsa_can_2440	3	chrX	minus	99504220	99504300	aaaguaauugcgguuuuugaaa	gcuuggugcaaaaguaauugcgguuuuugaaaucacuuuuaauggcaaaaaccgcaacuauuuugcaccaaccugcaauag		K	D	A
hsa_can_2460	3	chrY	plus	3498148	3498228	aaaaguaacugcgguuuuugcu	acaguaagaacagauaaaaucugugguauuugagcuauuagguuggcucaaaaguaacugcgguuuuugcuguuacuuuca		K	D	A
hsa_can_2461	3	chrY	plus	3498187	3498267	aaaaguaacugcgguuuuugcu	agguuggcucaaaaguaacugcgguuuuugcuguuacuuucaauggcaaaaaccucaauuacuuuugugccuaucuaauac		K	D	A
hsa_can_3	2	chr1	plus	1284682	1284762	agggacgcagcacggagggcg	gagcggcgcgagggacgcagcacggagggcgcgcucagccccgccgcccucccgccugcgccccucgggccgcgccguuaa	S			A
hsa_can_7	2	chr1	plus	11458335	11458415	aaaaguuauugcaguuuugg	ugguuggagcaaaaguuauugcaguuuuggccauugcuuuuaauggcaaauccgcaagaacguuugcaucaaccuaaauaa			D	A	C
hsa_can_23	2	chr1	plus	44066129	44066209	cucaggacugggucauucuguu	ccguagcccucucaggacugggucauucuguuccucgccagugggagagcaguggggccuggucccgagcguggccacagg	S			A
hsa_can_25	2	chr1	plus	44377241	44377321	auaucuauagauauaucugua	guagcuauagauaucuauagauauaucuguagcuauagauaucuacagauauaucuauagauaucuauaucuauagauaua	S			A
hsa_can_33	2	chr1	plus	53428497	53428577	uaugucagauuauuacaggugc	auuuuauauggcaccuauaauaaucugacauauaucugacacauacauauaugucagauuauuacaggugccauauaacau			D	A
hsa_can_44	2	chr1	plus	82174865	82174945	uaaaaguaauugugguauuugc	uagggugguauaaaaguaauugugguauuugccauuaaaguacugcaaaagccgaaauuacuuuugcaccaaccuaauggg	S	K
hsa_can_49	2	chr1	plus	94713386	94713466	cggucagcugcgcccggccuga	ggcgaccgcggcagguuggggcggcugcucgcucgcgcgcagaacgcggcggucagcugcgcccggccugaaguuguccca	S			A
hsa_can_50	2	chr1	plus	95620385	95620465	gacugacccagagucucaagca	auagguaauagacugacccagagucucaagcacaauugaaaugugcuugagacucugggucagucuauuaccuguuaaaaa	S			A
hsa_can_51	2	chr1	plus	97368266	97368346	aaaaguaauuguggauuuuu	gguuggugcaaaaaguaauuguggauuuuuguccuuaaaagcaauggcaaaaguggcaauuacuguugcaccaaccuaaua			D	A
hsa_can_56	2	chr1	plus	110907924	110908004	acagaggagaugagacaagca	cuuuuucuucuggucugcuuguuucaucuccucuuuguucuguuauggacacagaggagaugagacaagcagaccagaaaa			D	A
hsa_can_60	2	chr1	plus	117601848	117601928	aucgaggaugaaguuaaauaga	aauuuuaaaaaucgaggaugaaguuaaauagaagggaacuguccccuuucuucuauuuaaccucgucuucgauuuuuaaaa	S			A
hsa_can_66	2	chr1	plus	147829293	147829373	acacucaucaacugugccugaca	uaacauaugaacacucaucaacugugccugacaugccaagugccacaugucaggcacagacaaugagugugcauaauuacu			D	A
hsa_can_71	2	chr1	plus	149900276	149900356	uggaugggaucggagcucuaga	agcugagggguggaugggaucggagcucuagagucuggaucucuagaacacucuggccccaucugccucuaaaugggagac	S			A
hsa_can_87	2	chr1	plus	171560212	171560292	uaggagcuaucagaacuuaguga	cagaaugugguaggagcuaucagaacuuagugaucaagugaagucguaguuacuaauuucugaugcucuuccccugcagaa	S			A
hsa_can_88	2	chr1	plus	174317405	174317485	agcaaaaacugugauuacuuu	acuauuagguuggugcaaaaguaaucgcaguuuuugccauuacuuucaauagcaaaaacugugauuacuuuugcaccaacc	S	K
hsa_can_95	2	chr1	plus	183752472	183752552	caaaaguaacugugguuuugca	uagauuggcacaaaaguaacugugguuuugcauugaaaguauagcaaaaaccacaauuacuuuugcaccaauccaauauua		K		A
hsa_can_106	2	chr1	plus	208345337	208345417	caaaacccgcaauuacuucugc	uacauuggugcagaaguaauuguggguuuugccauaaaaaaaaaaaaggcaaaacccgcaauuacuucugcaccaauguug	S			A
hsa_can_108	2	chr1	plus	214710148	214710228	agcaaaaacugugauuacuuu	acuauuagguugaugucaaaguaauuguggguuuugccauuacuuuuaauagcaaaaacugugauuacuuuugcgccaacc	S	K
hsa_can_117	2	chr1	plus	235107529	235107609	ugagaaccgcgauuacuuucac	uauuagguugugcaaaaguaauugcgguuuuugccacuaaagguaauggugagaaccgcgauuacuuucacaccaguguaa	S			A
hsa_can_120	2	chr1	plus	237736807	237736887	aacaacccuauccucuuccaga	aucccaguucuggaagaggauaggguuguucuauaaagguacugcuaggaacaacccuauccucuuccagaacuagauggc	S			A
hsa_can_139	2	chr1	minus	28906266	28906346	augugggcuaguuucagacaggu	gaaaaguaauagugaagcuggccuaaauguuguaaucugguauauggcaugugggcuaguuucagacagguuucagagaug			D	A
hsa_can_147	2	chr1	minus	41847284	41847364	ugcagcgacagguugugccggau	cacgaacucuugccggugcccucguucugcacgcggaugaaacgggugugcagcgacagguugugccggauggaguucugu		K		A
hsa_can_150	2	chr1	minus	44377234	44377314	auaucuauagauauaucugua	auagauauagauaucuauagauauaucuguagauaucuauagcuacagauauaucuauagauaucuauagcuacagauaug	S			A
hsa_can_177	2	chr1	minus	95620379	95620459	gacugacccagagucucaagca	acagguaauagacugacccagagucucaagcacauuucaauugugcuugagacucugggucagucuauuaccuauuaaugg	S			A
hsa_can_179	2	chr1	minus	108420451	108420531	auugagugaagugugagccuagu	acuugugagcauugagugaagugugagccuagugaauaacacuaggcucgcacuagacucagcacuaauuuagucaaauuu	S			A
hsa_can_182	2	chr1	minus	118397423	118397503	ucuuguagcagguauuuucccu	gguucgugaccaggggaaauaucugcuaccagauuagagauuaaggaaaucuuguagcagguauuuucccugguagggguu	S			A
hsa_can_186	2	chr1	minus	147803754	147803834	acacucaucaacugugccugaca	aaacauaugcacacucaucaacugugccugacauguggcacuuuguguugcaggcacaguugaugaugugcauguguuucu			D	A
hsa_can_193	2	chr1	minus	150533199	150533279	cuuccugaguaaggcaggauu	ccucugcccagcugggccuugcucuggagaggcagucucuuuccuccugccuuccugaguaaggcaggauuggcaguggcu	S	K
hsa_can_204	2	chr1	minus	161416435	161416515	agcggaacuugaggagccgaga	ggauccgugauugggcuccacgggugucagcggcuuugguaguaauggcagcggaacuugaggagccgagaccacgggcca			D	A
hsa_can_205	2	chr1	minus	161423815	161423895	agcggaacuugaggagccgaga	ggauccgugauugggcuccacgggugucagcggcuuugguaguaauggcagcggaacuugaggagccgagaccacgggcca			D	A
hsa_can_207	2	chr1	minus	161438606	161438686	agcggaacuugaggagccgaga	ggauccgugauugggcuccacgggugucagcggcuuugguaguaauggcagcggaacuugaggagccgagaccacgggcca			D	A
hsa_can_228	2	chr1	minus	218715168	218715248	acuauacuuucagggauu	cuaugcuaagacuauacuuucagggauuauuucagauaaacuucuagaguuucucugaaccuguagagcaccagaaaccau			D	A
hsa_can_234	2	chr1	minus	226033866	226033946	ugugcaguacucacccccuccgu	aggcaggcucugugcaguacucacccccuccgucugcucccuccaaggugugggggugggcagugcucagggccuccucgg		K		A
hsa_can_238	2	chr1	minus	234745979	234746059	cgcgcgcgcgggagggcg	cgcguagccggcucucccggcagcgcuccuucggcgcgcggggggagggggagcgcgcgcgcgggagggcgggcacgcgca			D	A	C
hsa_can_240	2	chr1	minus	237966402	237966482	uugggacauacuuaugcuaaau	gagagaaagaauaaaugauuuuuaguuuagguauaucccaugaaguaauuugggacauacuuaugcuaaauauuauuuucu		K		A
hsa_can_261	2	chr2	plus	33498389	33498469	uaggccauuuuggaagcuguu	aacucauuaauaggccauuuuggaagcuguuuuauuaauaauugauuuucuuacaacuuacaacauggccuuuuucugagu	S			A	C
hsa_can_262	2	chr2	plus	33741802	33741882	ucuuugguuauccagcugu	gaauaaauagucuuugguuauccagcuguuuugugaauauauauagaugucuagacaaaacacaucuggaugauagaccag			D	A
hsa_can_264	2	chr2	plus	36662743	36662823	aaaaguaaucgcaguuuuuguc	agguuggugcaaaaguaaucgcaguuuuugucauuacuuucaauggcaaaaacagcgauugcuuuugcaccaaccuauacu			D	A
hsa_can_270	2	chr2	plus	49286732	49286812	aaagguaacugugauuuuugcu	aggcuggugcaaagguaacugugauuuuugcuauuagaaaguaauggcaaaaacugcaauuacuuuuauaucaaccuaaca		K		A
hsa_can_274	2	chr2	plus	54930980	54931060	gaaaguaauugcuguuuuugcc	aggucgguacgaaaguaauugcuguuuuugccguuuugccauuacuuuuaaauggcaaaaacagcaauuacuuuuuugcca	S			A
hsa_can_295	2	chr2	plus	97787807	97787887	agcuccugacauugucaccuga	aaucgugucagaaucucagaugacaaugucaggugcucaggugcucaggagcuccugacauugucaccugagauucuuaca	S			A
hsa_can_300	2	chr2	plus	111892952	111893032	uuguguccaguuguuggggga	cacugcuuuauuguguccaguuguugggggagauguguaagcuuggcucccucagccacugcugacaccaggaagcaggga			D	A	C
hsa_can_319	2	chr2	plus	152538479	152538559	ucaaaacugcaauuacuuuu	uguauuaugcuggggcaaaaguaacugugguucuugccauuacuuuuaaugucaaaacugcaauuacuuuuguaccaaccu			D	A
hsa_can_322	2	chr2	plus	165484525	165484605	aaaaguaauugugguuuuuuca	agguuggugcaaaaguaauugugguuuuuucaauuaccacaaguacuuuugcaccagccuaacacaaucaguccuaagccu			D	A
hsa_can_323	2	chr2	plus	169476434	169476514	ccucguugauugaugggcauuu	ccagcccaaaugcccaucaaucaacaaaguggacacaguuuauuuauccccucguugauugaugggcauuugggcugguuc	S			A
hsa_can_324	2	chr2	plus	172605831	172605911	ugugaaauggaauauagaaaagu	gguaucaguaugugaaauggaauauagaaaaguaggcaauucuuuacuuuucuauauucaguuucauaaauuaauacccca	S			A
hsa_can_351	2	chr2	plus	242665264	242665344	aggagcugacgaaccacgaaugc	cccgucugccaggagcugacgaaccacgaaugcuucugccugugcugugcauucccaggcccgcagcucccggucgagggg			D	A
hsa_can_361	2	chr2	minus	28612984	28613064	cccuggugcugcugcgggacuga	ccgcucacccccuuucaguccccccagcgccggacacacagcgcugugcccuggugcugcugcgggacugaccucccccgg		K		A
hsa_can_363	2	chr2	minus	30288988	30289068	aaguaauugcaguuuuugucuuu	aauggugcaaaaguaauugcaguuuuugucuuugaaaguaauggcaaaaaccacaauuacuuuuguaccaaacuuaauauu	S			A
hsa_can_365	2	chr2	minus	38603898	38603978	ggaggucggcugcggcuccgcu	ccgaccuuagggggcggccuugagccguggccgccugcccggggcgcggggaggucggcugcggcuccgcuccguccggcg		K		A
hsa_can_366	2	chr2	minus	38742830	38742910	acagcucugacucgcucgcuc	cuuucucucucugggagugagugagcugagcuguguccuggcucagacggacagcucugacucgcucgcucuuucucuggg			D	A
hsa_can_384	2	chr2	minus	69815648	69815728	acaggcauccaggacuaggccu	cucagaugucacaggcauccaggacuaggccugcuuugaucauuuggagggcaggauuucuggauaccugcgucaccugua	S	K
hsa_can_391	2	chr2	minus	74587390	74587470	ucaguggguuauggcguuuga	aaguugggcguccaggggccauauucucaaugacuauacugucugggaggucaguggguuauggcguuugaaugccugcuc	S			A
hsa_can_392	2	chr2	minus	74766433	74766513	caguucaaugguguucagcaga	uucccauuacuguugcugaauccagagagcagcaugaguuccugaaaugcaguucaaugguguucagcagacgguggaugc		K		A
hsa_can_399	2	chr2	minus	96656056	96656136	cgaaaacugcaauugccuuug	uagguuggugcaaaagcaauugcgguuuuugccgcaauuacaaguaauggcgaaaacugcaauugccuuugcaccaaucua	S			A
hsa_can_400	2	chr2	minus	98197766	98197846	agcuccugacauugucaccuga	aaucgugucagaaucucagaugacaaugucaggugcucaggugcucaggagcuccugacauugucaccugagauucucaca	S			A
hsa_can_403	2	chr2	minus	102158102	102158182	caguucaaugaugaaaggg	caaacccucacauuuacaaccaacugauuuucuaaaaagauuccagaaaacucaguucaaugaugaaaggguuaucuuuuc			D	A
hsa_can_419	2	chr2	minus	175236517	175236597	caggaguguaauuauuucaug	aucaugggauaaucacacuccugggguacagccuugugccuguaaucucucaggaguguaauuauuucaugauaaccacac	S			A
hsa_can_442	2	chr2	minus	240834757	240834837	uaugaguguggaguaaagccc	cuucagaaccuaugaguguggaguaaagccccaccuacaccugcacagagcucgggcuccccuccucacucauaugcucug			D	A
hsa_can_454	2	chr3	plus	30669114	30669194	aaauaucuuauaccugggcugu	gcagagaugaaaauaucuuauaccugggcuguguuaagguuuaaggacagcacugguauaagauauuuucaccuuugcagg	S	K
hsa_can_461	2	chr3	plus	46969926	46970006	augcaaaaauaacugugguu	cauuagguugaugcaaaaauaacugugguuuuugccauugaacauaguggcagaaaccacaauuacuuuugcaccaaccuc	S	K
hsa_can_464	2	chr3	plus	49752724	49752804	ugucagggcuggacacagcugca	ucaggcuguggcuguguggcugcucuggaccuggaguggaugguguggugucagggcuggacacagcugcagccuggggcu	S	K
hsa_can_486	2	chr3	plus	105289173	105289253	caaauugacauuugggaacuga	aaagaauuauaucuuucaguuccaaaaugucaauuugauuuuaaaggaucaaauugacauuugggaacugaaagacauaau		K		A
hsa_can_503	2	chr3	plus	132393158	132393238	caaagguaauuguggauuuugc	uauguuagugcaaagguaauuguggauuuugccauuacuuuuaacaaaaacugcaauuacuuuugcgccaaccuaauaaaa		K		A
hsa_can_505	2	chr3	plus	135712499	135712579	auagacaaaacaaauucuggu	uauaccagaauuuguuuuaucuauuuguugaauagcaucagaacauuugaauagacaaaacaaauucugguacauucauac		K		A
hsa_can_519	2	chr3	plus	197750682	197750762	aagaguaauugugguuuugccg	agguugguggaagaguaauugugguuuugccguuaaaguaaugcgaaaaccgcaauuacuucugcaccagccuaauauuug	S			A
hsa_can_520	2	chr3	minus	4493105	4493185	aaagaccgcgauuacuuuugca	auaaguugguacaaaaguaauuacgguuuuugucauuacuuuuaauggcaaagaccgcgauuacuuuugcagcaaccuaau	S			A
hsa_can_534	2	chr3	minus	44794075	44794155	ggaaggcagccaugugcuuugggu	uuaggcauaaggaaggcagccaugugcuuugggucauguuaguaaaaagacucagagcuuggcuccuugcugacaugccug	S			A	C
hsa_can_540	2	chr3	minus	55650529	55650609	aaaauauauauuauguauaugug	acauauauguaaaauauauauuauguauauguguauaucuaacacacauauauguaguguauauauauauauguguguaua	S			A
hsa_can_548	2	chr3	minus	70927847	70927927	gcaaaauggcaauuacuuuu	gauauuagguuggugcaaaaguaauugugguuuuugccauuaaaaguaauggcaaaauggcaauuacuuuugaacugaucu	S	K
hsa_can_563	2	chr3	minus	113738515	113738595	aaaaguuacugcaguuuuuggu	agguuggugcaaaaguuacugcaguuuuugguuaugaaaagcaauggcaaaaaccgcaauuacuuuugcaccaacguaaua	S			A
hsa_can_572	2	chr3	minus	127294099	127294179	uggggagguguggagucagcau	gcugggggcauggggagguguggagucagcauggggcuaggaggccccgcgcugacccgccuucuccgcagcuguguagau	S			A
hsa_can_592	2	chr3	minus	189900516	189900596	uuuggcauuauaacucagugc	agacaagacagagcaccgaguuauaauuccaaagucacgaugcuggucacuuuggcauuauaacucagugcucuuucuugu			D	A
hsa_can_603	2	chr4	plus	8271477	8271557	gaugccccugccgcccugacgcc	gaccgucaggcuggagggagcuggucccugcgcucccugcgcccuggggaugccccugccgcccugacgcccgccagccug			D	A	C
hsa_can_613	2	chr4	plus	39240128	39240208	gagcuagggauaucuccugaga	uauaucagcugagcuagggauaucuccugagaaugucuccucccuauucucaggaaaaaucccuagcuugguugaugucau	S			A
hsa_can_618	2	chr4	plus	67493230	67493310	auauauaugcauguauaugugua	uaacuuuuucauauauaugcauguauauguguauguacauauacacauauauaccuucacauacauaugcauauauauucu		K		A
hsa_can_620	2	chr4	plus	76895027	76895107	cauaaacugcaugccugcaca	caucacuuaacauaaacugcaugccugcacaucacugcaugccuggugugcaggcaugcaguuuaugcugagugaugcuua			D	A
hsa_can_627	2	chr4	plus	92503786	92503866	aaaaguaauugugguuuuuuca	agguuggugcaaaaguaauugugguuuuuucauuacuuuucauggcaaaaaugcaguuacuuuugcaccaaccuaauaucu			D	A
hsa_can_636	2	chr4	plus	114105188	114105268	uugaguagacuucagggaagca	uccaaagacacugcuucccugaagucuacucaagugaaguaugcaucacuugaguagacuucagggaagcagugucuuugg			D	A
hsa_can_639	2	chr4	plus	125582334	125582414	aaaaguaacugcgguuuuuu	gguuggcacaaaaaguaacugcgguuuuuuuuacuuuuaauggaaagaacugcaauuacuuuugcaccaaccuaauaagaa			D	A
hsa_can_640	2	chr4	plus	129471299	129471379	cuacgugaccagaaguuucag	ucagauucugaaacuucuggccccauaggauguaaaugggcuuucaaauccuacgugaccagaaguuucagaaucugagaa	S			A
hsa_can_641	2	chr4	plus	133268387	133268467	aagaacaggguuuaaaaa	uauaaguggaaagaacaggguuuaaaaacacuaaauacaguuauguauuuaucuugguguuuaauauaauguuccuucuug		K		A
hsa_can_642	2	chr4	plus	136752643	136752723	aaaagacugcaauuacuuuug	auauacguuggugcaaaagcaguucugguuucugccauuacuuucaauggaaaagacugcaauuacuuuugcaccaaccug		K		A
hsa_can_646	2	chr4	plus	141689135	141689215	ugagggcugaggcgggagga	aauaaaaauaaauuaguuggguguggucucauguaccuuuaguccuaauuaugagggcugaggcgggaggaucacuugagc		K	D
hsa_can_676	2	chr4	minus	22580680	22580760	aaagaccacaauuacuuuugcau	auuggugcaaaagcaauugugguuuuugccuuuuuucuuuuaaauggcaaagaccacaauuacuuuugcaucaaccuaaua	S			A
hsa_can_683	2	chr4	minus	38240233	38240313	aaaaguaaucgugguuuuuu	auguuggugcaaaaguaaucgugguuuuuuccauuaaaaguaauggcaaaaaccgugauuacuuuugcaccaaccuaauaa	S			A
hsa_can_693	2	chr4	minus	79109489	79109569	aaaaccucaauuaccuuugca	uuagguugaugcaaaaguaauugcaguuuuugacauuaaaaguaauggucaaaaccucaauuaccuuugcaccaaccuaaa	S	K
hsa_can_705	2	chr4	minus	114105189	114105269	uugaguagacuucagggaagca	uccaaagacacugcuucccugaagucuacucaagugaugcauacuucacuugaguagacuucagggaagcagugucuuugg			D	A
hsa_can_706	2	chr4	minus	114639998	114640078	uagauaaaagcauauagugac	cucaaaaaaauuugucacuauauccuuuugucuaaaauguugucuaacuuuagauaaaagcauauagugacaaaauuuucu		K		A
hsa_can_736	2	chr5	plus	34677937	34678017	aaaaguaaucgugguuuuugu	auguuggugaaaaaguaaucgugguuuuuguuauuuuaauggcaaaaacugcaauuacuuuugcaccaaucuaauaacaau		K		A
hsa_can_769	2	chr5	plus	99388947	99389027	guagggaugggagggcga	ugauuugauaguaaaggaggggucguugaucucaucuguuauguagaggauacguagggaugggagggcgauuaggacuag			D	A
hsa_can_793	2	chr5	plus	138614598	138614678	auccuagucugggugcaaacaauu	gggcaguguuuugcaccucugagaguggaaugacuccuguggaguugauccuagucugggugcaaacaauuuuuuucuguu			D	A
hsa_can_803	2	chr5	plus	156736987	156737067	caaaagggcucagagcacagc	gccgcgagggugcucugagcccuuuuguauccgcccucugcugccagcuucaaaagggcucagagcacagccacgccccuu	S			A
hsa_can_840	2	chr5	minus	76376327	76376407	guggaggacugagaaggug	gccgcaugauguggaggacugagaaggugaggcaguuuugccccgugcugccuuccaccgguuaagaccuccaaaaucgaa		K	D
hsa_can_850	2	chr5	minus	101477122	101477202	uuugcuuuguaauguggacug	uucuaugcuggucuacaucccagagcaaacauguuaccauaacaugucuuuuugcuuuguaauguggacuggcauaggaaa			D	A
hsa_can_869	2	chr5	minus	143131579	143131659	uggggaacaggucuugggguca	auguacaguguggggaacaggucuuggggucaucaagggcuggaaacaagugaccccagggccugucucccuucuuaggua		K		A	C
hsa_can_870	2	chr5	minus	143701741	143701821	agguagauagaacaggug	gaugcuaggcagguagauagaacagguguccacgacauucucuucugccuaccuaucaacugcuuaaucauaaucuaaaua			D	A
hsa_can_890	2	chr6	plus	2720744	2720824	aaaggaaauugcaguuuuu	aggcuagugcaaaggaaauugcaguuuuugccauuaaaagucaugcaaaaacugcaguuaccuuugcaccaaccuaauauc	S			A
hsa_can_893	2	chr6	plus	5773856	5773936	gcuaugacuucuucaggccucu	gugagggaacagaggacugaagaagucacaggaguuggccaugacuuaagcuaugacuucuucaggccucuguucccuugu	S			A
hsa_can_910	2	chr6	plus	38630468	38630548	aaagguaauugcgguuuuuu	agguuggggcaaagguaauugcgguuuuuuccauugaaaguaauggcaaaaaccuuaauuaccuuugcaccaagcuaauac			D	A
hsa_can_916	2	chr6	plus	47226111	47226191	aaaaguaauugugguuuuuuuu	agaaaaaaauaaaaguaauugugguuuuuuuuuuuuuuuuggucaccaaaauggcaaagaccacaguaacuuuugcaccac			D	A
hsa_can_922	2	chr6	plus	69840389	69840469	acuaaaguagauuuggaagcc	uuuugaauugacuaaaguagauuuggaagccccucaacugggcuuccaaaucuacuuuagucaauucaaaauagaaauuca		K	D
hsa_can_932	2	chr6	plus	120144244	120144324	ugagcaagugaaguauguggua	guguaggcauugagcaagugaaguaugugguagcagugaaguaucuaccacauacuucacuugcucagugccuacaccaac	S			A
hsa_can_939	2	chr6	plus	140981757	140981837	uugguguagaaguaauuguggu	ugauauuagguugguguagaaguaauugugguuuuugccuuacuuuuauggcaaaaaccacaauuacuuuugcaccaaccu	S	K
hsa_can_941	2	chr6	plus	143873080	143873160	uaaaguuuacugcauagugcuu	caugaaaaauuaaaguuuacugcauagugcuugcuuaauaauuuguucagcaagcaauaugcaauaaacuuuaacuuuuca	S			A
hsa_can_948	2	chr6	minus	637878	637958	uuugguacugacugucuagcauu	cuuuuuauauuuugguacugacugucuagcauucuuauauuuucagccaaugcuugucucaguugguacuaauccuuuuuu			D	A
hsa_can_950	2	chr6	minus	10662228	10662308	aucccaccgcugccaaaa	accauucuugaucccaccgcugccaaaagggguaaggauucaccccuugcuaccuuuucagaauguggaccaugauggaga			D	A	C
hsa_can_954	2	chr6	minus	28555557	28555637	ugacuaaacaacugaggcuca	auuucugggaccaguuucccacaguuguuuagucacggcucugugcuccgugacuaaacaacugaggcucauucucggugg		K		A
hsa_can_957	2	chr6	minus	31748357	31748437	gcugggaagagggugaugaggacu	ugugaggcccaucccucuucuccacccugagccucuggugggcaugggcugggaagagggugaugaggacucacaucucac			D	A
hsa_can_968	2	chr6	minus	69840379	69840459	acuaaaguagauuuggaagcc	uuuugaauugacuaaaguagauuuggaagcccaguugaggggcuuccaaaucuacuuuagucaauucaaaauagcauccuc		K	D
hsa_can_976	2	chr6	minus	108097498	108097578	uaaaaaccgugacuacuucu	uuauugggugggugcaaaaguaauugcgguuuuugcuauuaguuucaaugguaaaaaccgugacuacuucugcaccaaccu		K		A
hsa_can_994	2	chr6	minus	166333270	166333350	auaaaguucagagaaaguuggg	ugcuuccgucugacuuccacugagcuuuguauuugcuuucaugugcacaauaaaguucagagaaaguugggaggaucagaa	S	K
hsa_can_995	2	chr6	minus	168142262	168142342	caacauagcaagacuccaucuuuaa	gaggcuggaggauugcuugagcccaggaguucgagaccagcuugggcaacauagcaagacuccaucuuuaauaauaauaau		K		A	C
hsa_can_997	2	chr7	plus	2627176	2627256	gagaugcuuggaggcuguuaau	aacugucuuaauggccuggccagguggaaucgggaaaggaugucaccccgagaugcuuggaggcuguuaauacagacaucu	S			A
hsa_can_1005	2	chr7	plus	41738786	41738866	uuggcagagagcucuuaguaac	gagugaguucagcguaguaucugagaguacuuugucaagguugcguuccuuggcagagagcucuuaguaacuuuagaaaga	S	K
hsa_can_1011	2	chr7	plus	65236392	65236472	aaagauacaaagauuagccagg	cgucucuacgaaagauacaaagauuagccaggcgcggugcacgcuuggccuaauuuuuguaucuuccguagagaugggggg	S			A
hsa_can_1019	2	chr7	plus	74010284	74010364	ugacuaugaugugcaccugauu	ugguucugauuaagguguaugaugggacuugggagaaaguacucccgggugacuaugaugugcaccugauuaagaaacacu		K	D
hsa_can_1025	2	chr7	plus	91255095	91255175	caaaaacugcaauuacuuuugaa	uggguuuggagcaaaaguaauugcguuuuuucccaucacuuucaauggcaaaaacugcaauuacuuuugaaccaaccggau			D	A	C
hsa_can_1034	2	chr7	plus	107677298	107677378	aaaaggaauugcgguuuuugcc	ggguuggugcaaaaggaauugcgguuuuugccauuauuuucaauggcaaaaaccgcaauuccuuuugcaccauccuaauau	S			A
hsa_can_1036	2	chr7	plus	124703749	124703829	uauauuauugguucugucu	agagacagaacuaauaauauauauugugaccuuauauauuguuuauaucuuauauauuauugguucugucucucuggagaa	S		D
hsa_can_1048	2	chr7	plus	152559436	152559516	aaaagucauugugguuuuugca	agguugauggaaaagucauugugguuuuugcaauuauauuuaauggcaaaacccgcaauuacuuuugcaccagccuaacag	S			A
hsa_can_1050	2	chr7	plus	155580384	155580464	ucccucccucuuucucucugac	ugccccgcggaggagggucagagagaaagagggagggacucucccugugucccucccucuuucucucugacccuccugucu	S	K
hsa_can_1054	2	chr7	minus	1987335	1987415	gcagguuccacaacccagccgu	cugagggcagggcugggaggugugacccucgccugggcuuguuacagaggcagguuccacaacccagccgugugcggcagg	S			A
hsa_can_1062	2	chr7	minus	24919096	24919176	acuugaaacauucuggggcc	uaaguaaugaaggcaccaguguuuuuggucuguggcuaaccaaguaguaagacuugaaacauucuggggccugaauuaucu		K		A
hsa_can_1066	2	chr7	minus	27574606	27574686	uggcuaguuguugacuauuaag	gccaucguacuggcuaguuguugacuauuaaguuuaccaccuacuuaauagucaacuacuagccaguacgauggcauuugg	S			A
hsa_can_1075	2	chr7	minus	55953250	55953330	aaaagcaacuguaguuuuuggc	agguugauguaaaagcaacuguaguuuuuggcauuaaaaguaauggcaaaaaccacaauuacuuuuguaccaaccuaauac	S			A
hsa_can_1086	2	chr7	minus	82136712	82136792	agcuaccuugucugcugg	aacagagaggagcuaccuugucugcugguagcugaacacuugugggaacgaccugccuacagagaggagcuacccuuucug			D	A
hsa_can_1089	2	chr7	minus	92311775	92311855	aucauuuaugcuugcggagga	ccuaguagaccguaaggauacaaugauugagaugcaauguaagugcugcaaucauuuaugcuugcggaggacuaggcaggg	S	K
hsa_can_1097	2	chr7	minus	107677293	107677373	aaaaggaauugcgguuuuugcc	aggauggugcaaaaggaauugcgguuuuugccauugaaaauaauggcaaaaaccgcaauuccuuuugcaccaacccaauau	S			A
hsa_can_1103	2	chr7	minus	128587282	128587362	ugggcggccacuugacauccucu	ggcugcagagugggcggccacuugacauccucuuugaguaaagaauagggugucaugugggggccagacugcacugcaucu	S			A
hsa_can_1121	2	chr8	plus	892994	893074	uggauuguggguuggccacaugg	aguucgggguuggauuguggguuggccacaugggcauauugagcuugcgugacugaccacaauccgaauuccugacuuuca	S			A
hsa_can_1134	2	chr8	plus	25202913	25202993	caggaaggagacaggcaguuca	ggaagaguugcaggaaggagacaggcaguucaggagguggcacugcugugugugagcugucuguguuuuccuucucagagu	S			A
hsa_can_1153	2	chr8	plus	92036105	92036185	aaaaguaacugcgguuuuugcu	agguugcugcaaaaguaacugcgguuuuugcuacgacuuucaaauagcaaaaaccgcaauuacuuuugcaccaaccuaaua			D	A
hsa_can_1156	2	chr8	plus	98762091	98762171	cgcccaggcuggagugcagugaaa	cuuacucugucgcccaggcuggagugcagugaaauaaucuuggcucacugcaaccuccuccuccuggguucaagcaauucc			D	A
hsa_can_1157	2	chr8	plus	99306385	99306465	gaggaggccgcgccgcagccacu	ucgggcuccggcucgggcugcggccgccuccccgcccuguugcaccgcgaggaggccgcgccgcagccacuuccugcucgg		K		A
hsa_can_1178	2	chr8	minus	14858083	14858163	gccaucuccucuguucuuugc	guugagcggugccaucuccucuguucuuugcuguacacguggcuggcaaagagaagcgaagauggagccgccaucuugaac	S			A
hsa_can_1180	2	chr8	minus	19172538	19172618	aaaaguaacugcgguuuuuu	uggccaaaaaaaaaguaacugcgguuuuuuuuacguaaaaaccgcaauuacuuuugcaccgaccuaauaaaauaaaaaaua			D	A
hsa_can_1188	2	chr8	minus	41410867	41410947	aucaguacuugugacuuuguu	gauuucuguuggugacaaagucacaaguacugauaauauuacuguggcuuaucaguacuugugacuuuguuaccaauugau	S			A
hsa_can_1217	2	chr8	minus	145312613	145312693	uggugaccgcugguggugguga	acgggccguguggugaccgcuggugguggugacagugccacugcccuggucaccuccugccaggugucccacagggccccu			D	A
hsa_can_1218	2	chr8	minus	145481666	145481746	uggugaccgcugguggugguga	acgggccguguggugaccgcuggugguggugacagugccacugcccuggucaccuccugccaggugucccacagggccccu			D	A
hsa_can_1225	2	chr9	plus	18311924	18312004	auguggaaaggcacagaca	agaggacagcauguggaaaggcacagacaauuacauaucuguugaaugccuuuuacgugcuguucugggcacuaaugauaa			D	A
hsa_can_1231	2	chr9	plus	37296018	37296098	cauaaaccacaauuacuuuug	cuuuagguuggugcaaaaguaguugugguuuuugccauuacuuucaaaggcauaaaccacaauuacuuuugcaccagccua		K		A
hsa_can_1238	2	chr9	plus	88601359	88601439	auggagguggaagucagagaua	cacauugucucugacuuccuccuuuucaggucucugacaucuucuagagauggagguggaagucagagauaauguguaaaa	S			A
hsa_can_1240	2	chr9	plus	90989177	90989257	aaagaaguuucucugaacguguag	cuaaccuaagacuauacuuucagggaucauuucuauaguucguuacuaaagaaguuucucugaacguguagagcaccggua	S		D
hsa_can_1247	2	chr9	plus	108860505	108860585	uccaguugggguggagguuca	aguugcaacuccugcccccacccacacuggaggaaaagucuuuaggagacuccaguugggguggagguucagaguugccaa	S			A
hsa_can_1267	2	chr9	plus	140793978	140794058	uggccuguuagagcagggacug	ucuucuccccuguccuugcuuuggagcaggcuagguggcucccacuucuuggccuguuagagcagggacugggguggggag	S			A
hsa_can_1276	2	chr9	minus	14978663	14978743	cacaaccgcaauuacuuuugu	uauggguguuauaaaaguuauugcgguuuuugccauuaaaaaaaaaauugcacaaccgcaauuacuuuuguaccaaccuaa		K		A
hsa_can_1289	2	chr9	minus	35096045	35096125	cugccuguacaugugaacguuc	auaaguuucccuccugacuguucacauguacaggcagcauuagcauuuccugccuguacaugugaacguuccuaugcucua	S			A
hsa_can_1302	2	chr9	minus	79715383	79715463	caacauagcaagacuccaucuuga	ugcaacgggaggauugcuugagcccaggaauucaagacaagcuugggcaacauagcaagacuccaucuugacaaaacaaaa		K		A
hsa_can_1308	2	chr9	minus	93793842	93793922	caaaaacugcauuacuuuug	uagguugguguaaaaguaaucgcgguuggccauuacuuuuuaaaaaaauggcaaaaacugcauuacuuuuguaccaaccua			D	A
hsa_can_1320	2	chr9	minus	119360756	119360836	aaaagcaauuguggauuuugcu	ugguugguucaaaagcaauuguggauuuugcuauuacuuuacuuucaauggcaaaaaccacaauuaauuuugcaccaaccu	S			A
hsa_can_1331	2	chr9	minus	131017797	131017877	ccaggugucuuccauucuguc	ggccaggaagacaggaugccagcacccaagggcacugacuuccauccagcccaggugucuuccauucugucccccugccuc	S			A	C
hsa_can_1334	2	chr9	minus	135796321	135796401	uggagaaaggacuucagggagu	cuuugcaaaauggagaaaggacuucagggaguccuauauuaaguauuuggagucccugagguccuuucuccauucugcaaa			D	A	C
hsa_can_1342	2	chr10	plus	5729060	5729140	uuaauauguacugacaaagcgu	aaauaugucauuaauauguacugacaaagcguaucuguguaauaaauaugcuuuuugucaguacauguuaaugguauauuu			D	A
hsa_can_1356	2	chr10	plus	53399504	53399584	aaaaaccacaacuacuuuugcg	guuagguugguguaaaaguaauugugguuuuugccauuacuuuuaaugcaaaaaccacaacuacuuuugcgccaaccuaau	S			A
hsa_can_1363	2	chr10	plus	90957404	90957484	uccauaucccaaccugucagagu	uccauuccauuccauaucccaaccugucagaguuuaguuaucuuuauucugcaggcugggaucugggauggaauggaagcu	S			A
hsa_can_1366	2	chr10	plus	97699022	97699102	auggaauaauagaauagg	uuuuauauaaauggaauaauagaauagguacucuauauuguuguguacagcaauagcuuguucauuucuguugcuguauag			D	A
hsa_can_1407	2	chr10	minus	53399501	53399581	aaaaguaguugugguuuuugca	agguuggcgcaaaaguaguugugguuuuugcauuaaaaguaauggcaaaaaccacaauuacuuuuacaccaaccuaacauu	S			A
hsa_can_1413	2	chr10	minus	72082665	72082745	caucugauggggaauggccu	gcaacaugaggcaggccauuccccaucagaugaguccuagcaguuugggcccaucugauggggaauggccugccuccugug		K		A
hsa_can_1458	2	chr11	plus	40781072	40781152	aaaaaccucaguuacuuuugca	uuagguuggugcaaaaguaauugcgguuuuugucauuacuuucaauggcaaaaaccucaguuacuuuugcagcaaccuagu		K		A
hsa_can_1472	2	chr11	plus	68609838	68609918	caacguagcgagaccccgucucua	gggaggcgggaagucgcuugaagccaggaguucgaggccagccugggcaacguagcgagaccccgucucuaaaaaaaaaag		K		A
hsa_can_1476	2	chr11	plus	73169142	73169222	ucaaggagcucacagucuagaa	acuaacugccugcucuguugugggcacaagaaguacauaauuucugcccucaaggagcucacagucuagaaaaacauacaa			D	A
hsa_can_1492	2	chr11	plus	112097713	112097793	ucccugguggucuaguggcuaggag	aaggcaaauuuuagccccuuuuuuaccaaagacuggaugaacccagucccugguggucuaguggcuaggagaaaaaaaaaa		K		A
hsa_can_1496	2	chr11	plus	121353169	121353249	gugggggcagcauucucuguag	gaguggguuggugggggcagcauucucuguagauaguuucuaauuccccagagaaggcugcuccucaccaccccaccagac	S			A
hsa_can_1499	2	chr11	plus	123480420	123480500	uggaggggaaacuuggauuggg	gaaggucacuuggaggggaaacuuggauuggggagagggcucugcccucccuuccucauuccagggcucuccucuacccuu	S	K
hsa_can_1505	2	chr11	minus	897926	898006	cagaagagcccuggaguccugu	gaggcagcaguccaaggcucuucccggaacugcucccaggccccggcuccagaagagcccuggaguccuguuuccuggugu		K		A	C
hsa_can_1525	2	chr11	minus	58272077	58272157	ccuggacuucuuauuuuggcu	cuuagcucucccuggacuucuuauuuuggcucuugagcugccugagcaaaaauaggaaguccaaggacugauaggugaagc	S		D
hsa_can_1527	2	chr11	minus	61645677	61645757	cagccgccgccugucuccacagu	ccgugaccuugcccgggagaaggagguggccuggagagcugcugucuccagccgccgccugucuccacaguauggcaagaa	S			A
hsa_can_1533	2	chr11	minus	67787030	67787110	gaggguuggguggaggcaa	uggacccugcccugccuccaccccgccuggccugacccagccagggcucuaggaggguuggguggaggcaaaguggggaga			D	A
hsa_can_1538	2	chr11	minus	77005531	77005611	uagauuagaagacucaguauug	aauugagauuauaacaauauugagucuucuaauccaagaaagugguacuuagauuagaagacucaguauuguuaugagucu			D	A
hsa_can_1551	2	chr11	minus	116822172	116822252	aaaaguaauuguggcuuuuguc	agguuggugaaaaaguaauuguggcuuuugucauugaaaguaauggcaaaaaccgcaauuacuuuugcaccaaccuauaau	S			A
hsa_can_1562	2	chr12	plus	5709821	5709901	aaaaacugcaauuacuuuaa	cacaauguacagggaauggaauugcaguuuuugcaauuacuuuuuaauggcaaaaacugcaauuacuuuaagcagcaaccu			D	A
hsa_can_1564	2	chr12	plus	11963181	11963261	ugagagcucguguagaaa	uuauguucaugggcuuucuagauggacuuucaaguccaaguagaaguccaacuugagagcucguguagaaagcccuugaau		K	D
hsa_can_1565	2	chr12	plus	13041595	13041675	ucaggauuuaaaggggcacu	ggacuagagcucaggauuuaaaggggcacucacucuuaaaguuguggagugccuccuugaaaucugugcucugguugccuc			D	A
hsa_can_1569	2	chr12	plus	21671593	21671673	aagaguuacuagaacuauuca	ucucccagucaagaguuacuagaacuauucaaccuucagcuguguugaauaguuuuaguaacucuugacugggagaaaagc	S			A
hsa_can_1580	2	chr12	plus	53856935	53857015	ugggcuguggugccgugaccuuuggu	gugagcauguugggcuguggugccgugaccuuugguguuagaguaagaacaccaaagcaccaccguggccucucugcuccu		K		A
hsa_can_1585	2	chr12	plus	69083961	69084041	auuauuuacauacucuuuuuuu	ucccaguuccauuauuuacauacucuuuuuuuguucugagacagaaaaaaaagaguauguaaauaauggaacugggauuca	S			A
hsa_can_1592	2	chr12	plus	74275766	74275846	ccaaaacugcauuuacuuuug	auauuaguuugugcaaaaguaauuaugguuuuugccacuuaauguaauggccaaaacugcauuuacuuuugcaccaaacaa	S			A
hsa_can_1597	2	chr12	plus	93665927	93666007	caaaaacugcaauuacuuuuaa	uauuagguuggggcaaaaguaauugcaguuuugccacugaauguaauggcaaaaacugcaauuacuuuuaaugaaauggug			D	A
hsa_can_1604	2	chr12	plus	104825427	104825507	cuaggcugcgugauacag	ccuagguguaguaggcuguaucacguagccuaggucuacaccuaggucuacaccuaggcugcgugauacagccuauugcuc	S			A
hsa_can_1606	2	chr12	plus	105721682	105721762	agcaaaaacugugauuacuuu	ucuauuagguuagugcaaaaguaaucgcaguuuuugccauuaaaaguaauagcaaaaacugugauuacuuuugcaccaacc	S	K
hsa_can_1621	2	chr12	plus	133158577	133158657	ccuggggaguggcuggggagca	accggguucuccuggggaguggcuggggagcagacagacccaaccucaugcuccccggccucugcccccagcucccggugg	S			A	C
hsa_can_1626	2	chr12	minus	9680407	9680487	augguacuauuuaugcauca	cauuacauuuauugaugcauaaauaguaccauucucuccuauauauccugaaugguacuauuuaugcaucaaauggucucu	S			A
hsa_can_1631	2	chr12	minus	26957033	26957113	ucccuuuucugguaguucuca	ugucugaaggaauuaccugggaaugggaaguuguuuuguuuuuuagcuuuucccuuuucugguaguucucagaaagauucu	S		D
hsa_can_1632	2	chr12	minus	28280260	28280340	aagaagauaaggaugguugacu	guagcuaauuaagaagauaaggaugguugacugacucaaccauccuuaccuucuuagguuucaggggguuuuaugcacaug	S			A
hsa_can_1636	2	chr12	minus	48474710	48474790	gaggacuggggguugcuuggg	cugccagccugaggacuggggguugcuugggcaauuuuacccuuccaaacagcccuccaggccacagguugggucagugga			D	A
hsa_can_1650	2	chr12	minus	69083957	69084037	auuauuuacauacucuuuuuuu	ucccaguuccauuauuuacauacucuuuuuuuucugucucagaacaaaaaaagaguauguaaauaauggaacugggauuuu	S			A
hsa_can_1668	2	chr12	minus	108141092	108141172	uaggucacuggggucagagcca	aguacagugguguagcuggcucugacgccaguguccuauguucauagcauaggucacuggggucagagccagcuguaccac			D	A
hsa_can_1671	2	chr12	minus	121312431	121312511	augccauauuggaagcaaggca	aucccagcccacaugcucugcuuccagugugacaucgacaggaauauugaugccauauuggaagcaaggcaugugggcugg	S			A
hsa_can_1684	2	chr12	minus	133443041	133443121	acauuccaguguguuguaacau	guguguuguaacauuccaguguguuguaacauuugguguuacaugcuguguuguaacauucugguguguuguaacauuccc	S			A
hsa_can_1687	2	chr12	minus	133443270	133443350	acauuccaguguguuguaacau	auguguuguaacauuccaguguguuguaacauuccuguaacauuccaauguguuguaacauucugguguguuguaacauuc	S			A
hsa_can_1692	2	chr13	plus	33911023	33911103	caaagacugcaauuauuuuug	uaucagguuggugaaaaaguaauugugguuuuugccauugaaaguaauagcaaagacugcaauuauuuuugcaccaacaua	S			A
hsa_can_1696	2	chr13	plus	36929932	36930012	aaagguaauugcaguuuuuc	agguuggugcaaagguaauugcaguuuuucucauuaaaguaauggcaaaaaaaaccccacaauuaccuuugcacuaacgua			D	A
hsa_can_1703	2	chr13	plus	62334428	62334508	aaaagaaauugcgguuuuug	agguuggugcaaaagaaauugcgguuuuugccacuagcuucaauagcaaaaaccgcaauuacuuuugcaacaaccuaauac	S			A
hsa_can_1706	2	chr13	plus	69752568	69752648	aaaaguaauugugguuuuugaa	agguugguguaaaaguaauugugguuuuugaaauuauauuuaacaguaaaaaucguaauuguguuugcaccaaccuagaaa			D	A
hsa_can_1728	2	chr13	minus	45987657	45987737	acaagagugggacuuugucuc	agccugggggacaagagugggacuuugucucaaaaaaaaaaaaaaaagagauggagucugacucuguuggcuaggcugguc			D	A
hsa_can_1729	2	chr13	minus	48602639	48602719	uuguuuucaacuuacaaugggu	uuuccagauaaacucguuguaaguugaaaauauagucaaguugaaaaucuuguuuucaacuuacaaugggucuauuuagau		K		A
hsa_can_1743	2	chr13	minus	108229467	108229547	augguagaagauggaacuaacc	uaaaguccaaguuaguuucgccuucuaccucuggaacuggacgaugucaaugguagaagauggaacuaaccuggacuccaa	S	K
hsa_can_1749	2	chr14	plus	31290876	31290956	caagguacucuguggaua	cuaaugcccacaagguacucuguggauauccucuuggacaaaacugucauuaauaaggaugucugcagacacccugcucuu		K	D		C
hsa_can_1750	2	chr14	plus	32198902	32198982	gcaaaacuacaguuacuuuug	uauuaaguugguguaaaaguaauugaaguuuuugccauuuuuuuaaaauggcaaaacuacaguuacuuuugcaccagccua	S			A
hsa_can_1752	2	chr14	plus	36673753	36673833	uguccagggccuuaccucuuca	uaaaaugcuguguccagggccuuaccucuucagauucugacucaaucugggguggagcccuggagucugcauuuuaacaaa	S			A
hsa_can_1766	2	chr14	plus	75552692	75552772	aauuggcugggcauggugguaa	caccagccuggccaauauggugaaaucccaucucuacuaaaaauacaaaaauuggcugggcauggugguaagcgucuauag			D	A	C
hsa_can_1768	2	chr14	plus	75899939	75900019	aaaaguaaucgcggguuuug	agguuggugcaaaaguaaucgcggguuuugccauuaugcucaauggcaaaaaccgugauuacuuuugcaccaaccuaauau	S			A
hsa_can_1772	2	chr14	plus	94544357	94544437	ggggggguaaaaaaaaaaa	gacaauauucggggggguaaaaaaaaaaaaacuguaucuguacuaaacacuguacagacuuuucuugucauuauucccuaa		K	D
hsa_can_1774	2	chr14	plus	96672884	96672964	caaaagucaucucgguucuugcc	uagguuggugcaaaagucaucucgguucuugccauuagaaguaaugccaaaaaccgcaaugacuuuugcaccaaccgaaua		K		A
hsa_can_1775	2	chr14	plus	105993453	105993533	uccgucccuucgccagcgcaga	cgggccgggcucuggcuugccgggguaggggcuccgcuaggggcuggaguccgucccuucgccagcgcagagccccucggc			D	A	C
hsa_can_1782	2	chr14	minus	26641372	26641452	aaaaguaauuguuguucuugcc	agguuggugcaaaaguaauuguuguucuugccauuuaaaguaauggcaaaaaccacaauuacuuuugcaccaaccuaauaa	S	K
hsa_can_1784	2	chr14	minus	32740299	32740379	ggaaggcagccaugugcuuugggu	uuaggcauaaggaaggcagccaugugcuuugggucauguuaguaaaaagacucagagcuuggcuccuugcugacaugccug	S			A
hsa_can_1785	2	chr14	minus	33669370	33669450	aaaaguaacugcgguuuuugcaa	agguuggugcaaaaguaacugcgguuuuugcaauugcaaguaauggcaaaaaccaguuacuuuugcaccaaccuaauacau			D	A
hsa_can_1786	2	chr14	minus	34465771	34465851	ugagugugugugugugaguguguau	ugugagugugugagugugugugugugaguguguaugcgugugugugucugugagcgcucaugcgugcacaucuucagucau		K		A
hsa_can_1805	2	chr14	minus	81004378	81004458	auagucacaaguaagagaguga	cacauucacauucacuguccuacuugugccuaucacaaguaaguacuugauagucacaaguaagagagugaaugugaaugu	S			A
hsa_can_1808	2	chr14	minus	92168680	92168760	aaaaguaaucgcgguuuuugca	agguuggugcaaaaguaaucgcgguuuuugcaauuauuuuuaauggcaaaaaccgcgauuuuuuuugcaccaaccuaauaa			D	A
hsa_can_1818	2	chr15	plus	27319599	27319679	agccaagcuuggacucuugu	gcucagugcaagggacaagaguccaagcuuggcuuggcugggcccugugcaagccaagcuuggacucuugucccuuccucg	S	K
hsa_can_1826	2	chr15	plus	41102486	41102566	aaaaaccucaguuacuuuugca	uuggggugauacaaaaguaauugugguuuuugucauuacuuuuaauugcaaaaaccucaguuacuuuugcaccaaccuuug		K		A
hsa_can_1838	2	chr15	plus	68095165	68095245	uggauuccucugccugggagggau	ugccugcaucuggauuccucugccugggagggauguacauuucacccaagcccaggggagggaccagccgcaggggcugga	S			A
hsa_can_1839	2	chr15	plus	69727221	69727301	cuguacgcgggcaugaggaugg	augcuugcccaucaccaugcccagcuccagcucguggugcagguugcagcuguacgcgggcaugaggaugggcgagcccuc	S			A
hsa_can_1848	2	chr15	plus	85697752	85697832	uuuccuaaucacauauugcuu	uuccacuuuuuuuccuaaucacauauugcuucugaaguguggaaggggaagcaaugugugauuaggaaaagaaguggaagg	S			A
hsa_can_1855	2	chr15	plus	94787572	94787652	cauacauauguauauauacgu	uacguauacacauacauauguauauauacguauauguauacacauaaauauguauauuuauauucguauauguauacacau			D	A
hsa_can_1856	2	chr15	plus	96289007	96289087	ucaaguguaguaucuguuu	ccacaaacuuuuaaacaacgagaucuaucacuucuuggccuuuuagcuaagaucaaguguaguaucuguuuuuaucaguuu			D	A
hsa_can_1862	2	chr15	minus	27319603	27319683	agccaagcuuggacucuugu	ccuccgaggaagggacaagaguccaagcuuggcuugcacagggcccagccaagccaagcuuggacucuugucccuugcacu	S	K
hsa_can_1893	2	chr15	minus	81378207	81378287	aaaaacugugauuacuuuuc	uauuaggugggugcaaaaguaaucgcgguuuucgcaauuacuugaaauggcaaaaacugugauuacuuuucaccuaauaga			D	A
hsa_can_1912	2	chr16	plus	15024665	15024745	ccuggcggcugugucuucaca	ugggcucggcucuauccugagaaggcacagcuugcacgugaccuccugggccuggcggcugugucuucacaggagccaaca	S			A
hsa_can_1916	2	chr16	plus	22335343	22335423	cggagcugggcagggcaucccca	gcgugugucugugggagccccucccagcccgaguccucaucguauccucggagcugggcagggcauccccagggagcgcug	S			A
hsa_can_1919	2	chr16	plus	24076336	24076416	uauauauauuuuucccccuuuu	cugaaagggaaaagggggaaauauaucuauauauaaaauaauauaaauauauauauauuuuucccccuuuucccuuucagu	S			A
hsa_can_1921	2	chr16	plus	24214460	24214540	ugcagacucgaccucccaggcuu	ugcuugagccugggaggucaaggcugcagugucguggucacagcuugcugcagacucgaccucccaggcuuaagcaauccu	S			A
hsa_can_1931	2	chr16	plus	64112809	64112889	cggaugagcaaagaaagugggu	ucacuucuagcggaugagcaaagaaaguggguucuugagauagaaucuacuuuuggcaaagaugcugugaucauuacuaaa			D	A
hsa_can_1936	2	chr16	plus	67927184	67927264	cagagccgccgagacgccgaa	ggcggcggcggcggcggcggcggccgcugccauugcccggagauggccggcagagccgccgagacgccgaagagcccgccg	S			A
hsa_can_1937	2	chr16	plus	68056856	68056936	agcgguccgggucgaaccagc	gugugaggcgcgccggcugguucaacuccggccgccgcgccgaaaccagcagcgguccgggucgaaccagcaccggccucg			D	A
hsa_can_1938	2	chr16	plus	68387961	68388041	ugaggagcaugggccgugcugugu	aggggcagggugaggagcaugggccgugcuguguauuaaggaaaugcacguggcuccugcuugucaucccagcacucuggg		K		A
hsa_can_1944	2	chr16	plus	81705975	81706055	ugugcacuguacacauacaugu	acacuggugugugugugugaaugugugcacauggguaugcaaaugcaugugugcacuguacacauacaugugacugugugu	S			A
hsa_can_1946	2	chr16	plus	85507478	85507558	agcugguccaaugccugggaga	guagcacucucccaggcacuagcaugaccagcuccgaaaaaagagccggagcugguccaaugccugggagagagcuccaga	S			A
hsa_can_1951	2	chr16	minus	3753400	3753480	aaaccgcuguucuaccucuagu	uagugugugcaaaccgcuguucuaccucuaguguuuuuucuuuguguuagagguaauucagcaucagcacacauuacacag		K		A	C
hsa_can_1952	2	chr16	minus	4849754	4849834	auggaagcuggcgugaccccu	uccuggccgcauggaagcuggcgugaccccucuggaugaccccugcuuccagauccaggaugccagaaaccaugugagcca	S			A	C
hsa_can_1954	2	chr16	minus	8159658	8159738	gcaccaucuucccuucucuuugu	caagaugguggcaccaucuucccuucucuuugucagccacguguacaauaaagagcagagaagauggcaccgaucaucugg	S			A
hsa_can_1960	2	chr16	minus	12857693	12857773	cagaaacugcaauuacuuuggc	uauuagguuggugcucaaguaauggcaguuuugccauuacuuucaauggcagaaacugcaauuacuuuggcaccaguuuag			D	A
hsa_can_1961	2	chr16	minus	18473199	18473279	ccuggcggcugugucuucaca	ugggcucggcucuauccugagaaggcacagcuugcacgugaccuccugggccuggcggcugugucuucacaggagccaaca	S			A	C
hsa_can_1962	2	chr16	minus	21929622	21929702	ucagaugcuuccuaguuggaa	auuucuaaccaacggggaagcugcuccugguuuuacaguuuaguuugaaaucagaugcuuccuaguuggaaacacauuguu			D	A
hsa_can_1971	2	chr16	minus	57466265	57466345	auagugaccuuucuggacuugu	gugaacagcuauagugaccuuucuggacuuguaggugugaacguauuuaaagcccagauuugugacuaugccugucacauc	S			A
hsa_can_1980	2	chr16	minus	87811853	87811933	aguggagagucagaaaugggga	gcagacccggaccauuucugacccuugacuccuccuguccagggcugggaguggagagucagaaauggggaccuggucagg	S			A
hsa_can_1987	2	chr17	plus	2936040	2936120	ucaggcagcuguucccuccuugu	cugacccaggagggaggaguuccugagggcucccuugcuccccugcccucaggcagcuguucccuccuugugucuuuggcg		K		A
hsa_can_1998	2	chr17	plus	18935731	18935811	ugagcaaacucacaaggcugg	ucaguccugccuugugguuuucacacagcugaugcucaauaaaugcgugcugagcaaacucacaaggcugggguguucagg	S			A
hsa_can_1999	2	chr17	plus	18965227	18965307	uuucucugaacguguagagcaccgaa	gacuauacuuucagggaucauuucuauaguguguuacuagagaaguuucucugaacguguagagcaccgaaaaccccgagg	S			A
hsa_can_2000	2	chr17	plus	19091331	19091411	uuucucugaacguguagagcaccgaa	gacuauacuuucagggaucauuucuauaguguguuacuagagaaguuucucugaacguguagagcaccgaaaaccacgagg	S			A	C
hsa_can_2006	2	chr17	plus	27076769	27076849	uggggaacaggucuugggguca	cuggccccuguggggaacaggucuuggggucaugaagggcuggaaacaagugaccccagggccugucucccuucuugggua		K		A
hsa_can_2007	2	chr17	plus	27184839	27184919	ugacugagaagggagggcaggcu	aauaauaguuugacugagaagggagggcaggcuccugacaucacagguagccucucucugacuucccagucauaaucuuuu			D	A
hsa_can_2009	2	chr17	plus	27919460	27919540	cuucccuuccugaagggccagc	ucuucacccuggggucauucaggaaggagacagucucuggaaucagucacuucccuuccugaagggccagcuggguggagg	S			A
hsa_can_2030	2	chr17	plus	56085681	56085761	uucgacgucugaaaucugga	uacauuuuuuuucgacgucugaaaucuggauuuuuaugugaaauccugggauuuuuaaacgucgcuaaugaauuaaaauuc		K		A
hsa_can_2032	2	chr17	plus	57323109	57323189	cgacauagcaagacuccaucuu	gcugagaugggaggauuguuugaggccaggaguuugagaucaggcuaggcgacauagcaagacuccaucuucauuaaaaua		K		A
hsa_can_2047	2	chr17	plus	75085500	75085580	uuugcaguaacaggugugagca	ggguuuugaauuugcaguaacaggugugagcauucuagcagcaguuugaugaucauguaugauacugcaaacaggaccuac	S			A
hsa_can_2064	2	chr17	minus	7210137	7210217	acccucaguccguauuggucucu	ucuucuuuaaacccucaguccguauuggucucuauggcauccauagaggccauucggcucugagguccucaguaaagaaac	S	K
hsa_can_2070	2	chr17	minus	19045361	19045441	ugagcaaacucacaaggcugg	ucaguccugccuugugguuuucacacagcugaugcucaauaaaugcgugcugagcaaacucacaaggcugggguguucagg	S			A
hsa_can_2077	2	chr17	minus	36742207	36742287	uaguccaggcagacucuccuga	ucuucccuccuaguccaggcagacucuccugaaguggagccugacauucaggggguggggcugggcuggcagggagugggg		K		A
hsa_can_2083	2	chr17	minus	43642598	43642678	uguauguauguagacguauau	gcauacauuguguauguauguagacguauaucuacauacauugaaagauauauaucuacauacauauacaaugcauguaug			D	A
hsa_can_2090	2	chr17	minus	50834906	50834986	uauauauauauauguacguaa	cacugguauauauauauauauauauauauauauguguguguguauguguguauauauauauauguacguaauugauauuug			D	A
hsa_can_2091	2	chr17	minus	53131756	53131836	uacccaggcuggagugcagugua	aucacucuauuacccaggcuggagugcaguguagucucagcucacugcagccuccaccucccaaguuaaagugauucuugu			D	A
hsa_can_2100	2	chr17	minus	63353453	63353533	aaagccgcaauuacuuuagca	guauuagauuggugaaaagcaauugcgguuuugccauuaaaaguaauugcaaagccgcaauuacuuuagcaccaaccuaac	S			A
hsa_can_2101	2	chr17	minus	65822066	65822146	ggggggccggcggcggcg	cguccugccgcccccgccuccucgccccccccggcccggggcgcuggugcuggggggggccggcggcggcggcggcggcuu			D	A
hsa_can_2103	2	chr17	minus	65945735	65945815	uauauauauauauguacguaugugu	uauauauauauguaugucuguguguauauauauauaugucuguguguauauauauauauguacguauguguauauaugugu		K		A	C
hsa_can_2108	2	chr17	minus	73202524	73202604	ugaccugugcuuuuucccggu	gauguucccaaaaccaucuuuggaaaaagcacaggucucagauccuccugugaccugugcuuuuucccgguuggauccuca		K		A
hsa_can_2111	2	chr17	minus	76990355	76990435	aggaggaagugacugagucu	ccugagguucaggaggaagugacugagucugugccuggggccccagacgcugucuccucuuccuugcagccucaaggcagc	S			A
hsa_can_2121	2	chr18	plus	22323303	22323383	auauauaugcauguauaugugua	acauauaugcguguauauauuauauauaugcauauauguguauauauuauauauaugcauguauauguguauauauaauau		K		A
hsa_can_2123	2	chr18	plus	28825605	28825685	aaaaguaauugcggucuuugu	gcauugguguaaaaguaauugcggucuuugucuuuacuuuuaauggcaaaaaacacaauuacuuuuucaucaaccuaauau			D	A
hsa_can_2128	2	chr18	plus	40809757	40809837	caaaaacugcaguuacuuuuu	auuuagacuggugcaaaaguaauugaggguuuugccauuacuuucaauggcaaaaacugcaguuacuuuuugcaccaaccu			D	A
hsa_can_2135	2	chr18	plus	54595460	54595540	uggguaacauagcgagaccccgucucua	cgaggugggaggauugcuugagcucaggaguuugaaaacagccuggguaacauagcgagaccccgucucuacaaacaaaaa	S	K			C
hsa_can_2137	2	chr18	plus	55904933	55905013	auauagauaucaucagagcugu	uguguacacagcucugaugaucucuauguagaugccuauauaaauagcuauauagauaucaucagagcuguguauauaugu			D	A
hsa_can_2138	2	chr18	plus	56414993	56415073	aaugugccaguagagacaacu	uaguagaaguaaugugccaguagagacaacugaugaaauaccauuuaguuucucugacaggcucagaauuucugaaaaaug	S		D
hsa_can_2145	2	chr18	plus	77868874	77868954	uaaguucaccaauagcauauugc	ugaacccaaguuugcaauaugcuguugguuaauuuaugauugcccucauaaguucaccaauagcauauugcaaacuugguu	S			A
hsa_can_2146	2	chr18	minus	1810602	1810682	aaaaguaauugcggauuuugcu	aaguugaugcaaaaguaauugcggauuuugcuauuaccuuuaaugacaaaaaaaacgcaauuacuuuugcaccaaccuaaa			D	A
hsa_can_2151	2	chr18	minus	10666901	10666981	cuucugaccuuuuggguu	cuguauucuucuucugaccuuuuggguuggauacauagcuugguacugagcuaucuagugugucccaaaucagaaauauaa			D	A
hsa_can_2156	2	chr18	minus	49018969	49019049	agaagaggaaaguggaau	gagaugugucagaagaggaaaguggaaugauuccaagcaugagaaggagucgauguccauugcuggcucugaggcguagca			D	A	C
hsa_can_2170	2	chr19	plus	5978302	5978382	cggggaaagggccgggaagggc	accugcgcacgagccaucucccgccuccuuuucccgccgacugagagggcggggaaagggccgggaagggcgcaugcgcag	S	K
hsa_can_2174	2	chr19	plus	13063432	13063512	cuuccccacccucuccugcag	gcugugaugaccuggggagaggaggggaccagggcugugaauuaccuucccuuccccacccucuccugcagcaaaucagcc	S			A	C
hsa_can_2182	2	chr19	plus	32968188	32968268	aaaaguaacugagguuuuugcc	gggcuggugcaaaaguaacugagguuuuugccauugaaaguaauggcaaaaaccgcaauuacuuuugcacucaauaguuug	S			A
hsa_can_2189	2	chr19	plus	43772406	43772486	gcacacauacaaacaaacacac	auacacacacgcacacauacaaacaaacacacacaaaaaacgggcauguguguuuguguauguguauguguguguguccua	S			A
hsa_can_2198	2	chr19	minus	1253350	1253430	ucagaaccgaccgccucccagc	gggggggggguggcggagguuucugagaagugacauaggcugggaugacucagaaccgaccgccucccagcucucccuccc			D	A
hsa_can_2213	2	chr19	minus	19737555	19737635	cacugccucugugcccuggacc	cguguggguggcugcccugggccuggggcugcugccugcccacuccuggcacugccucugugcccuggaccgcugcucacg		K	D
hsa_can_2214	2	chr19	minus	28271744	28271824	aggcuguagugcagaugugca	ugucacacccaggcuguagugcagaugugcaaucauggcucacugcugaucgcacaagcugcacuccaaccagggugugac		K		A
hsa_can_2229	2	chr19	minus	46001158	46001238	ugggaaacauagcgagaccccgucucua	cgaggcaggcggaucgcuuaagcccaggaguuugagaccagccugggaaacauagcgagaccccgucucuacaaaaauuaa		K		A
hsa_can_2239	2	chr19	minus	55736839	55736919	ugaggaggaucugaaggauugg	gggucaggcaugaggaggaucugaaggauuggacucagguucgaaaccuccacuuccuccucaucuccuacccucuccacu	S			A
hsa_can_2260	2	chr20	plus	44065590	44065670	ccugggucugggaucagggcagcu	cucagggcagcgcugcccugggacgcccaguggguuuucacggcuccccugggucugggaucagggcagcuccgccuaagg			D	A	C
hsa_can_2266	2	chr20	plus	60129824	60129904	ugugagaguauguucgcaucug	ugugcauggugugaacauguuuucacacgugcacauguaugcacaugcgugugagaguauguucgcaucugugcauguaug	S			A
hsa_can_2270	2	chr20	minus	2081333	2081413	acgguauauagauauucaca	uguguguggauaucuauaugguauauaccccaaaagaaaggaaaucaguauacgguauauagauauucacacacacacaua	S			A
hsa_can_2279	2	chr20	minus	38404715	38404795	aaaagucauugugguuuuuga	agauugcugcaaaagucauugugguuuuugacauugaaauuaaaggcaaaaaccacaaugacuuuugcaccaaccuaaugg	S			A
hsa_can_2283	2	chr20	minus	50733181	50733261	uugggcauauguguauauaugu	aauuaugcuguugggcauauguguauauauguguauguguauauauguguauguacacauaugccuaacagcauaauuugu	S			A
hsa_can_2284	2	chr20	minus	54780146	54780226	aagcagggucgggccuggug	uguggccauaccacccuaaaaccauccugaucuugucugaucucaugaauuaagcagggucgggccuggugaggaguugga			D	A
hsa_can_2298	2	chr21	minus	11051935	11052015	ucaaaaacugcaguuacuuuug	uauuagguaggugcaaagguaauugcagucuuugccauuaaaaguaaugucaaaaacugcaguuacuuuugcaccaaccua	S	K
hsa_can_2299	2	chr21	minus	16098795	16098875	aaagguaauugugguuuuuguc	guguuggugcaaagguaauugugguuuuugucuacuguaauggcaaaaaccacaauuacuuucacaucaaccuaauauaau	S			A
hsa_can_2300	2	chr21	minus	20076690	20076770	uaaaaacugcaguuacuuuugcg	uuauuaggauggcaaaaaaguaauugcgguuuugccaugacuuaaugguaaaaacugcaguuacuuuugcgucaaccuuau	S			A
hsa_can_2308	2	chr21	minus	40028300	40028380	agcugguguugugaaucu	gaaucagauuagcugguguugugaaucuccaucugaacuaagauggacaguaagagaaucccaauaucuuaguaaaucugu			D	A
hsa_can_2311	2	chr22	plus	20052693	20052773	ugguccaacgacaggaguaggc	gucuuuguucugguccaacgacaggaguaggcuuguauuuaaaagcggccccuccucuccuguggccacagaacacaggcg		K		A
hsa_can_2325	2	chr22	plus	36736210	36736290	aaagaccgcgauuacuuuugca	uuaggcuagugcaaaaguaaucgcggucuuugccauuacuuuuaauggcaaagaccgcgauuacuuuugcagcaaccuaau	S			A
hsa_can_2331	2	chr22	plus	40742763	40742843	gccgggcucuguuccgggcugg	cccagcacgugccgggcucuguuccgggcugggcuuagccaccccggagcugcggcccggcuauuuucagcuggguguucc	S	K
hsa_can_2332	2	chr22	plus	40971756	40971836	aaaaguaauugugguuuuuua	agguuggugcaaaaguaauugugguuuuuuacuuucaauagcaaaacugcaauuauuuuuuugccaaccuaauauuuaucc			D	A
hsa_can_2337	2	chr22	plus	50862795	50862875	uccguccgcguguggaaggucc	cguguggaagguccguccgcguguggaagguccgucaguguguggaagguccguccgcguguggaagguccguccgcgugu		K		A
hsa_can_2338	2	chr22	plus	50862834	50862914	uccguccgcguguggaaggucc	guguggaagguccguccgcguguggaagguccguccgcguguggaacgucugucagcguguggaagguccguccgcgugug		K		A
hsa_can_2350	2	chr22	minus	34199988	34200068	cagaagacaguuaacauaacaa	ggcagccaggauugcuguguuaauucucuucuguauaaacaagagaguacagaagacaguuaacauaacaauccugacugc	S			A
hsa_can_2354	2	chr22	minus	36736209	36736289	aaagaccgcgauuacuuuugca	uuagguugcugcaaaaguaaucgcggucuuugccauuaaaaguaauggcaaagaccgcgauuacuuuugcacuagccuaau	S			A
hsa_can_2356	2	chr22	minus	38510755	38510835	ugcgaggccuuggcaugcugu	cuggggaggcugcgaggccuuggcaugcuguugucugugaaauguucacagcacugccgggagccugagcugcauccuugc	S			A
hsa_can_2374	2	chr22	minus	50659695	50659775	cacagagcggcucuuugggca	cccucacacccacccaggcgugcugcucuggaggaggggagcagccagcccacagagcggcucuuugggcaggugucaggg		K		A
hsa_can_2379	2	chrX	plus	10844525	10844605	aaaaguaaucaugguuuuugu	auuuugaugcaaaaguaaucaugguuuuuguaauuacuuuuaacugcaaaaaccgcgauuacuuuugcaacaaccuaauau	S			A
hsa_can_2387	2	chrX	plus	35165216	35165296	aaaaguaaucacuguuuuugcc	agguugguguaaaaguaaucacuguuuuugccauugaaaguaauggcaaaucugcaaugauuuugcaccaaccuaaaagau			D	A
hsa_can_2388	2	chrX	plus	36124372	36124452	agauugcucuuugacuaauuag	aaauuagacaagauugcucuuugacuaauuaggaaugugaccuucuuaauuagccaaggaacaaucuugucucauuuauuc	S		D
hsa_can_2391	2	chrX	plus	44855632	44855712	aagugacaaggcuuugauucug	cauaacuaguaagugacaaggcuuugauucugacucaggucucuacagucuugggucagaaucacagccuugucacuuacu	S			A
hsa_can_2397	2	chrX	plus	89227708	89227788	aaaaguaacugcgguuuuugcu	agguuggcucaaaaguaacugcgguuuuugcuguuacuuucaauggcaaaaaccgcaauuacuuuugugccaaucuaauac			D	A
hsa_can_2407	2	chrX	plus	115339858	115339938	guuaguacuuggaugggaggc	augguuacugguuaguacuuggaugggaggcauggauguuuuaacauaagaaaaucaaucaaaguacugaccacauucaug			D	A
hsa_can_2413	2	chrX	plus	134029790	134029870	aaaaguaauugcggauuuugca	agguuggugcaaaaguaauugcggauuuugcaauuaaaaguaauggcaaaaaucgcaauugcuuuugcaccaaccuaauag			D	A
hsa_can_2420	2	chrX	minus	3352892	3352972	uaccugauugauccugcc	caauaugccguaccugauugauccugccugcuuuaugcagacacaucugaucaaucccacugcuuuaaauagaccacgccu			D	A
hsa_can_2422	2	chrX	minus	10844520	10844600	aaaaguaaucgcgguuuuugca	agguuguugcaaaaguaaucgcgguuuuugcaguuaaaaguaauuacaaaaaccaugauuacuuuugcaucaaaauaguag			D	A
hsa_can_2423	2	chrX	minus	15510161	15510241	uaccagugaggcugacagauga	accugcccccaucugucagccucauugguagcaacuaccucaugggugcuaccagugaggcugacagaugaguggcacugg	S	K
hsa_can_2430	2	chrX	minus	47908535	47908615	gaaaguaacugcgguuuuu	agguuggugcgaaaguaacugcgguuuuugccaugacuuuuaauguaauguaaaacugcaauuacuuuugcaucaaccuga	S			A
hsa_can_2439	2	chrX	minus	84396969	84397049	aaaacagcaauuacuuuggca	auuagguuggugccaaaguaauugcaguuuuugcaauuauuuuuaauggcaaaacagcaauuacuuuggcaccaaccuaau	S			A
hsa_can_2451	2	chrX	minus	129202326	129202406	ggcccugcuguagugcuuacu	cuaguugugaggcccugcuguagugcuuacuauguauacuggcuguguaaucacuagagcggggacucacaucaaggccuu	S			A
hsa_can_2456	2	chrX	minus	146531682	146531762	gucucaguucggaucguu	gguaauuaucuugacugaacuugcacuauaaacuuuguuuauuggacaucucugucucaguucggaucguuaucuuuugau			D	A
hsa_can_2457	2	chrX	minus	148586768	148586848	cgggcggcggcuguguugcgcagu	ucgcacggacgcacucgcgcugcggccagcgcccgggccugcgggcccgggcggcggcuguguugcgcagucuucaugggu			D	A	C
hsa_can_6	1	chr1	plus	9886172	9886252	ccacauagagccugguguuucu	cacauagaucuagaaauaccaggcuuuauguggcaaauaaaugaaagugccacauagagccugguguuucuagauacauga	S
hsa_can_11	1	chr1	plus	19589666	19589746	acauggcaaggauuauua	ugguuccugaacauggcaaggauuauuagaaacccuugggguuucugaucauccuuaucauccaaauaaggcuguaaauca				A
hsa_can_20	1	chr1	plus	40405318	40405398	caggacaacauaaggagauuuu	aauuaaaucaauaauaaaaaucucccuauguugcccaggaguucaagcccaggacaacauaaggagauuuuuguucuuuua				A
hsa_can_21	1	chr1	plus	40405357	40405437	caggacaacauaaggagauuuu	aguucaagcccaggacaacauaaggagauuuuuguucuuuuauuuuugagauccucccuauguugcccuggucucgaacuc				A
hsa_can_24	1	chr1	plus	44377201	44377281	auaucuauagauauaucugua	auagacauaucuguagcuauagauaucuauagacauaucuguagcuauagauaucuauagauauaucuguagcuauagaua				A
hsa_can_26	1	chr1	plus	44377297	44377377	auaucuauagauauaucugua	auagauaucuauaucuauagauauaucuguagcuauagauaucuauagauauagauauagauauggauuuuuuuuuuuuuu				A
hsa_can_29	1	chr1	plus	46872719	46872799	uacgugagccagggucugcaa	gcugccugcagaccccagcucauguagccuguuccugccagacuugcugcuacgugagccagggucugcaagcagcguggu				A
hsa_can_31	1	chr1	plus	50572832	50572912	uacuauugugacucacaggaca	cuuuaaccugugaauucacccucaguacacaguucaacagauacuguaguacuauugugacucacaggacauuuuauacau		K
hsa_can_34	1	chr1	plus	56842997	56843077	cuaggucggugcaaaagu	gcagguuuuacuaggucggugcaaaaguaauugcaguauuuuuccauugaaaguaauggcaaaaacugcaauuacuuuugc		K
hsa_can_39	1	chr1	plus	70852191	70852271	aauacagauggggaguagacauu	acugacuccuaaacaaauaucuacuucccaccuguguaucuaaccugaaauacagauggggaguagacauuucuaucuacc				A
hsa_can_53	1	chr1	plus	101715303	101715383	uucggggcaacaaacuacuagu	caccuauguguucggggcaacaaacuacuagugucacuaguuagcugccaguaguuagcugcucugaacacuuaggauacc				A
hsa_can_54	1	chr1	plus	110159742	110159822	uagaagggccuaggcauaaggu	agcuuguuucuagaagggccuaggcauaagguaugguuugggaaauugccuuggccaaggaccuuuuuggagcugcagaua				A
hsa_can_57	1	chr1	plus	113230660	113230740	gcccccagacugggcucaguguc	caccuccucugcccccagacugggcucagugucccucuguggcacugagccccucuguggccgaugagcugcccuccaagc				A
hsa_can_58	1	chr1	plus	113319144	113319224	uuugcaaauucugucauauaua	uuuccaacuuaaaauauauaugacagaauuugcacuuaacuuucugguuuuugcaaauucugucauauauauuugcauaua	S
hsa_can_61	1	chr1	plus	117988512	117988592	guauauauguaaauuuauaugu	auauauauauguauauauguaaauuuauauguauacauauaaaagaaaauuuauauauaaauuuauauauauuuauauaug				A
hsa_can_67	1	chr1	plus	148002429	148002509	caagagccuggaacugcacc	accagcuggugccgugcaguuccaggcucuuggugucccaaacaaagacaccaagagccuggaacugcaccaaaaaccaaa		K
hsa_can_68	1	chr1	plus	148249748	148249828	caagagccuggaacugcacc	accagcuggugccgugcaguuccaggcucuuggugucccaaacaaagacaccaagagccuggaacugcaccaaaaaccaaa		K
hsa_can_69	1	chr1	plus	149323342	149323422	caaaaguaacugcgguuuuugu	uagguuggugcaaaaguaacugcgguuuuugucauuacuuuuaauggcaaaaaucgcaauuacuuuugcaccaaccuaaua				A
hsa_can_70	1	chr1	plus	149708871	149708951	caaaaguaacugcgguuuuugu	uagguuggugcaaaaguaacugcgguuuuugucauuacuuuuaauggcaaaaaucgcaauuacuuuugcaccaaccuaaua				A
hsa_can_73	1	chr1	plus	150664825	150664905	auuuuuugaggccuugcu	auaaaauuagagcaauucaaaaggugguuaauuguuaugugcuauuauuuauuauuuuuugaggccuugcucuguuguuca			D
hsa_can_74	1	chr1	plus	154232268	154232348	aaauugcacaacucucacauuc	guaauguggaguuugugcuaacucuagccagcuuaauuagugacuggauaaauugcacaacucucacauucuucuguuuuu			D
hsa_can_81	1	chr1	plus	164644579	164644659	aaaaccucaauuacuuuuguau	auagguuggugcaaaaguaauugcgguuuuugccuuacuuucaauggcaaaaaccucaauuacuuuuguaucaaacuaaua				A
hsa_can_94	1	chr1	plus	182643849	182643929	caggaauguagagcucuggguucu	aauucaucaccuuggacucuacauuccccaggcuuagagcucuggcccaggaauguagagcucuggguucuuuuccagcua		K
hsa_can_105	1	chr1	plus	206648142	206648222	gguggguggggaggagaagugc	acuucuuccugguggguggggaggagaagugccguccucaugagccccucucugucccacccauagggcggaagccggcag	S
hsa_can_107	1	chr1	plus	212523327	212523407	aaaagugauugcggcuuuug	agguugguacaaaagugauugcggcuuuugccauuacuuuuaauggcaaaaaccacaaucacuuuagcagcaaccuaauaa				A
hsa_can_109	1	chr1	plus	219509325	219509405	aaugucuuucuguuugguca	ccuggguguucucuaggugaccaaacagaaagacauucucagcagaggucgaaugucuuucuguuuggucaccuagagaac	S
hsa_can_111	1	chr1	plus	221249990	221250070	ucugggcguggugagaaguuca	ccugggcccuguaacuucucauuaugccuucuggaguuaucccauacgcucugggcguggugagaaguucaccagggaggc		K
hsa_can_114	1	chr1	plus	229938993	229939073	aagccucucggucugugg	auuucuguuuaagccucucggucuguggugcuuugucauggcagccugagcauacucagacacagaggcugacaaucuucu			D
hsa_can_122	1	chr1	plus	240714414	240714494	uagccucugcacuuggaucuuc	ugcuuucuguggagcugauccaagcacagagucuacuugaguacugaaauagccucugcacuuggaucuucuccaugaggg				A
hsa_can_129	1	chr1	minus	12647938	12648018	ugagugaguggaaacugggag	cacuguguaaugagugaguggaaacugggagcuguggauccccggcaggcucccucccucacucacucaacaacaggaaga	S
hsa_can_132	1	chr1	minus	19395142	19395222	ucacucuaggguuggggacagu	ugugccccuuugcccugacuucagagcuugaaggugaacucugaccccuucacucuaggguuggggacagugggcauggag				A
hsa_can_134	1	chr1	minus	21029002	21029082	aggacugggguggagagggccuu	guggucaggcaggacugggguggagagggccuugaacaccauugcaaggcauuccaccucagccaucugccuuccuccucu				A
hsa_can_145	1	chr1	minus	37452817	37452897	aggggagcucugcugagcagaca	cagugcugccaggggagcucugcugagcagacauggaaucgaaccucagugcugccaggggagcucugcugagcagacaug	S
hsa_can_149	1	chr1	minus	43854151	43854231	uaugccaaugagauccugugu	cuggcuauccuaugccaaugagauccuguguuaccugacugguguugcacaccaucuccuuggcuuuccagcccuccuuuc				A
hsa_can_154	1	chr1	minus	47062798	47062878	gaucuguguagguuuggucugg	gggugccucgccaggcccagccuacuuaagacccagcugcaggccgauggaucuguguagguuuggucuggccauggucac			D
hsa_can_155	1	chr1	minus	48683614	48683694	ugaauggaaccauauagcauuu	cuacccuauaugaauggaaccauauagcauuugucuuugacccaaaugcuguaugguuccauucauauagggugccuagag	S
hsa_can_166	1	chr1	minus	67895012	67895092	ugaguugagccguugggaaau	guuucucuuccaccucucaacuguuaggacuuucucauaacuugcuggggugaguugagccguugggaaauggaggaguuu		K
hsa_can_171	1	chr1	minus	87516985	87517065	uggggauaaggcaaaguaacu	auaaaauuaauggggauaaggcaaaguaacucaaaacuguuuguucuauugugaguuacucugccucauccccauuaaucu	S
hsa_can_174	1	chr1	minus	93333679	93333759	uacuguguagcuuugaguaagu	ucuugugcuguacuguguagcuuugaguaagugauuuuauuucauuggcuugcuuuaacuacacuauacaggcucgagaaa			D
hsa_can_175	1	chr1	minus	95141879	95141959	aaguaauugcaguuuuugucuuu	guaggugcaaaaguaauugcaguuuuugucuuuaaaaaaaaaaaaaaggcaaacaccguaauuacauuugcaccaaccuag				A
hsa_can_183	1	chr1	minus	146527861	146527941	cagacuauagaugcauguau	ucagaaaaguaucacauagugcauuuauagucugcaaauaggaagcauuugcagacuauagaugcauguauauuuauauau				A
hsa_can_187	1	chr1	minus	148596684	148596764	caagagccuggaacugcacc	ccagcuggugccguggcaguaccaggcucuuggugucccaaacaaagacaccaagagccuggaacugcaccaaaaaccaaa		K
hsa_can_188	1	chr1	minus	148758728	148758808	caagagccuggaacugcacc	accagcuggugccgugcaguaccaggcucuuggugucccaaacaaagacaccaagagccuggaacugcaccaaaaaccaaa		K
hsa_can_192	1	chr1	minus	149937800	149937880	ucagaaauaggaagguggaagg	ggagucuguuucagaaauaggaagguggaagggcuucauggauaaucuccuuuuccuccacuaucuuguuucuacagggcg				A
hsa_can_203	1	chr1	minus	160473162	160473242	aaaagugauugcggauuuu	aguguggugcaaaagugauugcggauuuucccauugaagguaauggcaaaauccgcaaucacuuucgcaccagccaaugca				A
hsa_can_206	1	chr1	minus	161431226	161431306	uugggcuccacgggugucagcgg	ggauccgugauugggcuccacgggugucagcggcuuugguaguaauggcagcggaacuugaggagccgagaccacgggcca				A
hsa_can_211	1	chr1	minus	169817394	169817474	aguagauguguauugccagg	uuaaauuauguacuggccugguaauauacauuuacugagguuuuaaaauucaguagauguguauugccaggccagugcagu				A
hsa_can_212	1	chr1	minus	173834842	173834922	uuggcugaugaauacugacu	ggcuuaaggcuuggcugaugaauacugacuguauuuuccuugagcaugucuggaacaguguuuauguguuuuccuugagca			D
hsa_can_218	1	chr1	minus	197578795	197578875	gaaaacugcaguuaauuuugca	gguuggugcaaaaucaauugcgguuuuugcuauuuuuuuuuuuaauggcgaaaacugcaguuaauuuugcaccaaccuaau				A
hsa_can_223	1	chr1	minus	205737443	205737523	uacagagacccagaccuuuug	uuuguaaagauacagagacccagaccuuuuguauuuacauuuaaauacaaauacaaauccuggguuucuauauauucuguu	S
hsa_can_226	1	chr1	minus	215761732	215761812	auuuggccuuuuauguuc	agacuuucaagaacauaaaaggccaaaucaaagauuuaaagauuaaauuaaagauuuggccuuuuauguucccgaaagucu				A
hsa_can_230	1	chr1	minus	220101278	220101358	uggcggagggcuguguccccggc	cgugcugccuccggggacgcagucgccgccugcagcagcggcagcagcuggcggagggcuguguccccggcgcuuucgggg				A
hsa_can_241	1	chr1	minus	242473884	242473964	aaaaguaauugugauuuuuguu	agguuggagcaaaaguaauugugauuuuuguuauuacuuuuaauggcaaaacccaugauuacuuuugcaccaaccuauaag				A
hsa_can_246	1	chr2	plus	7057911	7057991	ucccgggcggggacucgcgggc	gggggcagcgucccgggcggggacucgcgggcuccguucagaggacgcccgcccugcccugcccgugucccugaccucguc			D
hsa_can_248	1	chr2	plus	11636116	11636196	ugugccugacugugaagcuggcu	gguaaggaggucacagcuccaaaaagcggcacggcugggguuugaggcugugccugacugugaagcuggcucuccuuaucc		K
hsa_can_253	1	chr2	plus	21728894	21728974	ugaaaaguucacgauugagcau	cagauucagaugcccaaucuugaacuuuucagcugucggaauugugaguugaaaaguucacgauugagcaucugcgucagg	S
hsa_can_254	1	chr2	plus	25101291	25101371	cuguggagaagaagcuga	caaucucuuccuauaagcucauuccagccugaagguuccagaacacucuggaacuguggagaagaagcugagcaagagaaa			D
hsa_can_258	1	chr2	plus	32445435	32445515	aaaggguacugaugauuu	gcagccaauguccuaaacuuuucagaucaucacguaaucccaaugccucuuuuaaaggguacugaugauuugaacccaguu			D
hsa_can_260	1	chr2	plus	32982179	32982259	agcagugccuauuaaguugua	guagguuuuaagcagugccuauuaaguuguauguaaauuuagauacaauuuaauagacauugcuaaaaaccccuccuuuau				A
hsa_can_265	1	chr2	plus	38736176	38736256	agaggaggaugaagagcu	agagacagagagaggaggaugaagagcuggugcccauuuguugggcacuggcaucucacuggaccccagcugucuccaugc			D
hsa_can_277	1	chr2	plus	61114770	61114850	ggggaauguagaguauuacagu	uuuccagcugggggaauguagaguauuacaguauacuguguuacuugguuguaauacucuacauucccccagcuuguuaau	S
hsa_can_284	1	chr2	plus	74757670	74757750	cuggagggcgggcggguaggag	aagccacaggcuggagggcgggcggguaggaggggucagagccuccucuuaucugugcuuucccuccauuucaggcacccu				A	C
hsa_can_286	1	chr2	plus	76414839	76414919	ugaauucugauuuuccacuguu	gaguugacucauaggauggaaaagaugaauucaucaacagcacuggguaugaauucugauuuuccacuguugagccagcuu	S
hsa_can_292	1	chr2	plus	89064261	89064341	gucgggaagucggcugaguaggu	gguaguggcugucgggaagucggcugaguaggugcauaaggauaaagauagacucucagccccaucccgauggccacgacg				A
hsa_can_294	1	chr2	plus	96051575	96051655	ucuaaggccaaggccucagga	ucacucugccucuaaggccaaggccucaggagagcaucaccaccacaccccugccggccuuggccuuggggccagacuggc				A	C
hsa_can_298	1	chr2	plus	106460542	106460622	ccccacuuaggauuugucugau	gcagaaggucccccacuuaggauuugucugauguuuuucucaugacaucagacaaauccuaacggguggggggacauucuu		K
hsa_can_303	1	chr2	plus	114783552	114783632	aaaaccucaauuacuuuuguau	aaguuggcacaaaagcaauugugguuuuugcuauuaaaaguaauggcaaaaaaccucaauuacuuuuguaucaaccuaaau				A
hsa_can_305	1	chr2	plus	117052360	117052440	cugugaagaagcuguaug	uuucccuccccugugaagaagcuguaugcugggcuucucuccugaugaaauucagccaugccaguuugggggugggguaau			D
hsa_can_312	1	chr2	plus	135894186	135894266	acugcacuuauguauguuuuugu	agaaaauccaacugcacuuauguauguuuuuguuuaacuuguggacaaagacuuauggauaggugcaaaaaauaaauccuc				A
hsa_can_313	1	chr2	plus	136092836	136092916	aagauauucuagacacuauucu	aauuauugucaagauauucuagacacuauucugggugacacagaauagugucuagaauaucuuaacaguaauucaaacaua				A
hsa_can_315	1	chr2	plus	140584270	140584350	aaaaguaauuguuguucuugcc	agaauggugcaaaaguaauuguuguucuugccuuugaaaguaauggcaaaaacgacaauuacuuuugugccaaccuaauaa	S
hsa_can_317	1	chr2	plus	150413004	150413084	ucuguuggauacaguguuugcaugu	gagguggaauucuguuggauacaguguuugcauguugaguuuugagguacugcacacuucgccaacaggaaaccauuucaa				A
hsa_can_325	1	chr2	plus	173263368	173263448	aguacuuccuagcuggcuc	gaauccagccaguacuuccuagcuggcucugaaaucggaugcaugguuuucaguucucaguagggggaguacauuuaauuu				A
hsa_can_326	1	chr2	plus	174668879	174668959	uaaugcaagcggaaauuucuuu	aacuaaugcaaguggaaauuucuuuuugcauuuugucuagaacauguacuaaugcaagcggaaauuucuuuuugcauuuug				A
hsa_can_329	1	chr2	plus	179195281	179195361	ugugcagaacucacagaaggcca	uuuacaguggccuucugucaguccugugcagaacucauagggguucucugugcagaacucacagaaggccacuguacuuac			D
hsa_can_330	1	chr2	plus	179286433	179286513	ucacugaacuauaaacuacauc	gcagauguagcuuauaauucaaugaaacugaugagucucuucuugggucucacugaacuauaaacuacaucugcuggugga				A
hsa_can_337	1	chr2	plus	200548420	200548500	acgaacucauaagauaauaccu	uuuugcauuuacgaacucauaagauaauaccugcgaugaggcauucagguguuaccuuauggguuugugaaugcaaaauac	S
hsa_can_342	1	chr2	plus	210428040	210428120	caaaagugauugugguuuuugu	auggcuggugcaaaagugauugugguuuuugucauuaaaaguaacggcaaaaaaugcaauuacuuuugcaccaaccuauac				A
hsa_can_344	1	chr2	plus	219206629	219206709	auggggacagggaucagcauggca	ugggccugggauggggacagggaucagcauggcacagauccaauaccuucuguccccugcucccuuguuccccaguccccu	S
hsa_can_345	1	chr2	plus	220816689	220816769	aaaaccucaauuaccuuugca	ugagguuggugcaaaaguaguugugguuuuugccauuaaaagucaugacaaaaaccucaauuaccuuugcaccaaccugau		K
hsa_can_346	1	chr2	plus	227715961	227716041	auacccccccaaugcagagaca	uuucuccaucuaugucucugcauuugggguauguguggguucuaaacacauacccccccaaugcagagacaacagauggag				A
hsa_can_352	1	chr2	minus	6995220	6995300	aaaagucauugugguuuuugau	agguuggugcaaaagucauugugguuuuugauauuauuauuaauggcaaaaaccgcaaugacuuuugcaccaaccuaauac				A
hsa_can_355	1	chr2	minus	15643478	15643558	uaucugcagauucuauaucccu	ucaguuucuuucccuguaggaccugcugauaugaaaagucaggccuucauaucugcagauucuauaucccucaaauacugu				A
hsa_can_357	1	chr2	minus	19672435	19672515	uugggggcuaaaggcauucagag	ggugagaguguugggggcuaaaggcauucagagguuggucagugugugaaugucucugggccucagcucccuucucuguug				A
hsa_can_358	1	chr2	minus	20601451	20601531	gccuacggccauaccacccugaacg	guguuuaucugugggcaccaggguuguaggucgaaguaauaaucuggccuacggccauaccacccugaacgugcccgaucu				A	C
hsa_can_359	1	chr2	minus	24271461	24271541	ucaauuuuuggaacaauggcu	cccucauuauuaccugcauuguuccaaaaauugaugugaggccaaguauaucaauuuuuggaacaauggcucacaccugua	S
hsa_can_362	1	chr2	minus	30114662	30114742	agaagcuggaugucaggaagac	uuguacagagagaagcuggaugucaggaagacugugcccuuccuugcaguccugcugcaucuaagcuuccaccugugacau		K
hsa_can_376	1	chr2	minus	61403744	61403824	agcacagaaauggguagaacagu	auggguaguuagcacagaaauggguagaacagugaaaagguggaagcaucugacuguucucuuccccugugccgaccuguc				A
hsa_can_383	1	chr2	minus	69529216	69529296	cuaucucaggaggccucccagu	caggaggcaaagggagggugcugacugagucuguuacauuuuauaaaggcuaucucaggaggccucccagugccuuccacc	S
hsa_can_388	1	chr2	minus	73234256	73234336	acagaacuguggcaguggccuua	ccaagggggugggggcuugcucaguucugaguccugauaucaucguacacagaacuguggcaguggccuuaccccuccugc				A
hsa_can_393	1	chr2	minus	78224685	78224765	caaaaguaguugcguuuuuu	uagguuggugcaaaaguaguugcguuuuuugccauuaaaguaauagcaaagaccacaauuacuuuugcacuaaccuaauau	S
hsa_can_398	1	chr2	minus	96648836	96648916	aggugacaaugucaggugcuca	ucagaaucucaggugacaaugucaggugcucaggugcucaggagcuccugacauugucaccugagauucucacaccaucga	S
hsa_can_402	1	chr2	minus	102060383	102060463	ugccagugcucugggugugggu	acauacacauacccagagcacuggcaggcaggcugauccugauccggacugccagugcucuggguguggguguauggagcg	S
hsa_can_405	1	chr2	minus	107503761	107503841	accggacuuggcgagcuacccu	gagcaccgucaccggacuuggcgagcuacccuucccaaaugaaagguggcccgcucccaaguccaucccauauccuuagag		K
hsa_can_414	1	chr2	minus	154484100	154484180	uaaaaacugcaauuauuuu	auuauuaggugggugcaaaaguaauuguggguuuugccauuacuuucaaugguaaaaacugcaauuauuuuugcaccaauu				A
hsa_can_417	1	chr2	minus	161374854	161374934	guagcgagaccccgucucua	ccugggcaauguagcgagaccccgucucuaaaaauaaaaaauuagagagacauaguggugugcuccuacaguccuagcuau		K
hsa_can_423	1	chr2	minus	188432689	188432769	aggaugaagacuggaauga	ucuacauauaaggaugaagacuggaaugaagagugaagcucaaggacucacccuucacccaauccaguuuaacaucuuugc			D
hsa_can_424	1	chr2	minus	190114299	190114379	auaauuaagcaggauuacu	uuugggauugaguggugucuguguuauuugaauuguuuuaugcuuuaauuaaauaauuaagcaggauuacucaaucaagau			D
hsa_can_425	1	chr2	minus	190145653	190145733	aaaaguuauugugguuuuugcu	agauuggugcaaaaguuauugugguuuuugcuguuacuuucaguggcaaaaacuacaauaacuuuugcacugaccuaauau				A
hsa_can_429	1	chr2	minus	200775606	200775686	cagggcuuaaaagggagacauu	ucuggucuuucagggcuuaaaagggagacauucccaaagaagauuccgugggaagucuccuacaagccccgaaggaaggga			D
hsa_can_433	1	chr2	minus	219530780	219530860	uuugggaccagcagaugagggcu	uggcauucuguuugggaccagcagaugagggcugugagagagcucugacuuagugcccuacaucugccuucccucuaggag				A	C
hsa_can_436	1	chr2	minus	227602943	227603023	aaaaaccgcaauugcuuuugcu	augagguugguccaaaaguaauugugguuuuugcaauuuauuuuauggcaaaaaccgcaauugcuuuugcuccacccuaau		K
hsa_can_440	1	chr2	minus	232174330	232174410	uccaacuucagaauucaagaca	cuguuguccuuccaacuucagaauucaagacaucuaugcccuagaugccucgaauucugaaguugcaaggaacagcaggcc	S
hsa_can_447	1	chr3	plus	9884933	9885013	uaggguuaaaagcggggagag	guaguuauuugcaucuucuccccacucuuaacccuacugcaucauggcaguaggguuaaaagcggggagagggugcaaauu				A
hsa_can_457	1	chr3	plus	42576595	42576675	uguugacuuaaggcugcauucuu	agguaugggcuguugacuuaaggcugcauucuucccuggcuuuuaagggaauucaaccuggagucuuggcccuugccacug				A
hsa_can_460	1	chr3	plus	43757997	43758077	aaaaagauugaggccaugguagc	cuacuuuauuaaaaagauugaggccaugguagcuauuuauagguagcuguagccucagucuuuuuaauaaaguagguuaga			D
hsa_can_468	1	chr3	plus	53797063	53797143	cacaggcaggagaccccaca	ucugugagggcacaggcaggagaccccacagccagcuaugcccugagccugugguggcugcugcuggugcccucaccugua	S
hsa_can_469	1	chr3	plus	55115811	55115891	uggauuuuuggaguaggg	uuucagguuuuggauuuuuggaguagggauguugaacugguaaguguaauguaaauauuccaaaauuuuuuuaaaaaugug				A
hsa_can_474	1	chr3	plus	70100561	70100641	aaaaguaagugcgguuuuug	gguuggugcaaaaaguaagugcgguuuuugccauucuaauggcaaaaaccacaauuacuuuuugcaccaaccuaauagaau				A
hsa_can_480	1	chr3	plus	90079426	90079506	aaguuucucugaaaguguagag	cauuuaucaagacuauucuuucagggaucauuuuuaugcuuuguacuagaaguuucucugaaaguguagagcaccaucaac				A
hsa_can_488	1	chr3	plus	107897772	107897852	augcugcuaugaaaauucuucu	uguguacauaaugcugcuaugaaaauucuucuauguguuuuagcauauagaagaauuuucauagcagcauuaugcauaaua				A
hsa_can_489	1	chr3	plus	108039238	108039318	gcaaagaccacgauuacuuuu	uuauuaaguuggugcaaaagcaauugcgguuuuugucaugacuuuuaauggcaaagaccacgauuacuuuugcaccaaccu	S
hsa_can_490	1	chr3	plus	108181252	108181332	ucagggaugcuacuuaacuucu	auuuguaaaaucagggaugcuacuuaacuucucuauauuuguuccugugagaaguuaaguaggaucccugauuuuauaaau	S
hsa_can_494	1	chr3	plus	113311093	113311173	ugaaaguaauugcgguuuugcc	uugauuggugugaaaguaauugcgguuuugccauuauuuuugaaggcaaaaaucacaauuauuuucgcaccaaucuaauac				A
hsa_can_496	1	chr3	plus	121640943	121641023	gcaaaacugcaauaaccuuu	cuauuuagguuugugcaaaaguuauugugguuuuugccauugaaaguaauggcaaaacugcaauaaccuuugcaccaaccu				A
hsa_can_497	1	chr3	plus	122888082	122888162	acuauguagauauauuuguuuu	auucagaaaaacaaauguaucuauguguauguauguguguaucugcuauacuauguagauauauuuguuuuucugaauugu				A
hsa_can_499	1	chr3	plus	125701534	125701614	cucaggcuacacccuagacc	aaugcagaaucucaggcuacacccuagacccauggaaucauaaacuguuagggguggagcccaggaaucugcguauuuaua				A	C
hsa_can_504	1	chr3	plus	133244605	133244685	agugagacuuacugaauauauu	agucugcauauucaauaagucucaauuacugaguauauuucaguaaguaagugagacuuacugaauauauuucaguauauc				A
hsa_can_506	1	chr3	plus	138118015	138118095	gagcaagugcgucauucugagcu	uguugaccuugagcaagugcgucauucugagcucagucuccugagcugcagaauggagauacuugcuuaccucagaggguu	S
hsa_can_507	1	chr3	plus	142730507	142730587	uuacuacuucaucaagcagua	auuagaaauaauuuuuacugcuugaugaugcaguaaaaguuacuacuauuuuacuacuucaucaagcaguaaaaauuauua				A
hsa_can_513	1	chr3	plus	158360138	158360218	auaaggagugcguaacccagau	uuagauucucauaaggagugcguaacccagaucccuugaauggauaguucacaaggggguucacacucccaugagaaucua				A
hsa_can_514	1	chr3	plus	176232881	176232961	uucccagccaacgcacca	guaccuugguuucccagccaacgcaccaaaaaugauaugggucuguugucuggagaaacacccaagguccuuguucucgca				A	C
hsa_can_522	1	chr3	minus	5019159	5019239	agugaccuggcugugggaaggau	gacuguaagcccuucccacugcgcuucgggucagucaccccacugcugagugaccuggcugugggaaggauugaaaaaaaa				A
hsa_can_523	1	chr3	minus	7112755	7112835	cccugaugagcuugacuc	agccaccauccccugaugagcuugacucuaguggaaccuacuaaaggaguuuuguucaccucagaaagggaggcugagcuu				A
hsa_can_526	1	chr3	minus	9991239	9991319	agagggacaguggccaccuag	cgucaacucaggguagccacaguuccucccucccugcagcaugaaggccaagagggacaguggccaccuagagaugagggu				A
hsa_can_529	1	chr3	minus	16837773	16837853	auaaccucugaguauuccccgu	gaaaaucuucugggaauacucagagauuauacacacauacuguauguauauaaccucugaguauuccccguacucauauau	S
hsa_can_532	1	chr3	minus	32735656	32735736	aaguuucucugaaaguguagagu	uaccaagacuacacuuucagggaucauuucuacaguuuguuacuggagaaguuucucugaaaguguagaguaccaaacacu				A
hsa_can_535	1	chr3	minus	46997862	46997942	agaggaggcagcaugugguc	gcugaguguggccucaugcaguccgcuuucucuucuaggucagccucuugaagaggaggcagcauguggucucacucagag				A
hsa_can_539	1	chr3	minus	53304695	53304775	ucugugagccacucucuggagc	uuucagguuuuccaggaggagcuguggcucacagugguuaagcaaccccucugugagccacucucuggagcuuuuuagucc		K
hsa_can_551	1	chr3	minus	78897410	78897490	aacaguaauugugguuuug	agguuggugcaacaguaauugugguuuugccuuuaaaaguaaugcaauuacuguugcgccaauuuaauauuucuuagggaa				A
hsa_can_556	1	chr3	minus	104062443	104062523	uugccagggauuuccaau	uuuuguugaguugccagggauuuccaauuuccucuaucuagccaucagcuuuaggaaguuggaaauuaaucccaguaaugu				A	C
hsa_can_561	1	chr3	minus	108181250	108181330	aaguuaaguagcaucccugauu	uuauaaaaucagggauccuacuuaacuucucacaggaacaaauauagagaaguuaaguagcaucccugauuuuacaaaucu	S
hsa_can_566	1	chr3	minus	116111313	116111393	uccagaggaggcugaggug	gcuguccucagcaccgccucagccucucuccugugcuugucagugcccuaaguccagaggaggcugagguggcagggagcu		K
hsa_can_569	1	chr3	minus	119803412	119803492	gagagaucagaggcgcagagu	cuguucucuugagagaucagaggcgcagagugcgucagugucaaugaagccugugccuuuuacuucuuuaagagcguacgg		K
hsa_can_571	1	chr3	minus	126163952	126164032	uuguuagcugggaagaaaaaua	ccuagacgaguuguuagcugggaagaaaaauaccuucugaugcaaauuaguggugguguuucuucucaguguaacuggugu				A
hsa_can_576	1	chr3	minus	131198007	131198087	gggcauacucguagaccu	uuaauuuggagggcauacucguagaccuugccugacugugcucauguccaggcaggggggacaguguaugcaagaauaauu			D
hsa_can_579	1	chr3	minus	145249901	145249981	cugacacuucucagaauucuua	uccuggcagcauaagaauucuggaaagugugaguuuggaguugcccaaacugacacuucucagaauucuuaugcugccagg	S
hsa_can_581	1	chr3	minus	145676895	145676975	uacauguagauauauauauuau	uuuacauacauaauauguaucuuuacauguauguaucugaaucuauacauacauguagauauauauauuauauauguuaaa				A
hsa_can_585	1	chr3	minus	160176540	160176620	gaauguauuguuuggggcuuga	auaaguuagcaagccccaaacaauacauuccugcugaagaaaacugcaggaauguauuguuuggggcuugauaacuuucac	S
hsa_can_602	1	chr4	plus	8220184	8220264	aagaguaauugugguuuuuguu	cagguagugcaagaguaauugugguuuuuguuauugcuuucaauggcaaaaaccgcaauuacuuuuguaccaaccgagucu				A
hsa_can_604	1	chr4	plus	16229484	16229564	aaaggggacagcucacaggauu	auuauuuaugaaaggggacagcucacaggauuacauuuuucuaagccaauccugugaccauccuccaugaaauucucuauu				A
hsa_can_606	1	chr4	plus	23099167	23099247	ugugcaacagagagacagagag	gagucugugucuguguugcauauacguguaugugaguguuacaccugugugugcaacagagagacagagagaaucuuucaa	S
hsa_can_610	1	chr4	plus	31162697	31162777	aaaaguuauugcgguuuuuu	uacuuuaaauggagaaaacugcaauugcuuuugcacgaaccuaauagcugcaaaaguuauugcgguuuuuucuauuacuuu				A
hsa_can_611	1	chr4	plus	31162738	31162818	aaaaguuauugcgguuuuuu	uaauagcugcaaaaguuauugcgguuuuuucuauuacuuuuaauggcaaaaaccgcaaugacuuuugcaccaaucuaauau				A
hsa_can_614	1	chr4	plus	41617259	41617339	accagcuuugggggguuc	cuucauccuguguuuuucuuaacugguaauguagauuaucauuauuuaucauuaccagcuuugggggguucagaguuuaaa				A
hsa_can_617	1	chr4	plus	62182143	62182223	aaaaguagucaugguuuuu	uagguuggucaaaaguagucaugguuuuugccauuaaaaguaauugcaaaaaccgcauuuacuuugacaccaaccuaauac				A
hsa_can_619	1	chr4	plus	68259800	68259880	aaaaguuauugcgguuuuugcu	agguuggugcaaaaguuauugcgguuuuugcuuuuuuuuuuuuuuuaacgacaaaaacagcaauugcuuuugcaccaaucu				A
hsa_can_622	1	chr4	plus	79178455	79178535	gcuggugcaaaaguaauggc	uauaauacuggcuggugcaaaaguaauggccauuaccaaggccaugauuacuuuugcaccugccuaauaauaaccauaaua				A
hsa_can_628	1	chr4	plus	96277251	96277331	agcccaggaguuagaagcugcagua	ggaucauuugagcccaggaguuagaagcugcaguaagcugugauugcaccacugcacuucauucagccugggugacagagg				A
hsa_can_631	1	chr4	plus	108839427	108839507	aaaaaacacgauuacuuuugca	uuaaguuggugcaaaaguaauugcgguuuuugccauugcuuuuaauuucaaaaaacacgauuacuuuugcaccaaucuaau				A
hsa_can_632	1	chr4	plus	113278391	113278471	auccagcaucuggcaggacgug	ggaccagaucauccagcaucuggcaggacgugcugggguguucgccaacacagccggacugcagaagcuggcggauauugu				A
hsa_can_637	1	chr4	plus	114563230	114563310	aagcucaagaaucugccauuu	uaaaaagugguagauuccuagagcccgcuccagaucaauuuguaaugcugaagcucaagaaucugccauuuuaucaaggga				A
hsa_can_655	1	chr4	plus	161980511	161980591	guauucucuguggcuguu	uuuagcuuauguauucucuguggcuguuuucaggauacagcugcauauucuaauaguuucagugaagaucauaggcauaga				A
hsa_can_659	1	chr4	plus	184284241	184284321	ugaagacuuguguaugauuuca	uucugaaaucauacguaagucuucgcuuguguaugauuuucaaaucaagugaagacuuguguaugauuucaaaaugcuaau				A
hsa_can_660	1	chr4	plus	185306079	185306159	auaacucuggccccaggcacgu	cugcagccuggggacagagggaggucagagucacgucccaccugcucugauaacucuggccccaggcacgucauuguacug	S
hsa_can_661	1	chr4	plus	185423362	185423442	ugguguagacaaugugcacgga	uuccgagcuaaagucagugcacauggucuacaccacguguagugcggugugguguagacaaugugcacggaccuuggcuca	S
hsa_can_663	1	chr4	minus	1640388	1640468	aggggauguggggugagcugg	ugugggagcgaggggauguggggugagcugggguuuacgugugcagucaccagccgccccccaccccuccgacacuccccu				A	C
hsa_can_665	1	chr4	minus	6642185	6642265	cacgcgcagguacgggaccg	cgcacgcaggcacgcgcagguacgggaccgcacgcucucgcucguuccugcuuucccguuaccucugugcgucaccccugu	S
hsa_can_668	1	chr4	minus	8364894	8364974	aacugggcauguuggaacuaagc	gcuuuccaugaacugggcauguuggaacuaagcugacauggggcuguuagcugauucuaaugugcccagaauuagaauacu	S
hsa_can_669	1	chr4	minus	12615029	12615109	aaaauucuaguuugggcuaag	gcaaauauuaaaaauucuaguuugggcuaagauuuauguguagcuuaacccaaacuagaguuguuaauacuuucagaaaau				A
hsa_can_670	1	chr4	minus	13638945	13639025	aaaaguuauugcgguuuuuu	agguuggugcaaaaguuauugcgguuuuuuuccauugaaaguaauggcaaaaaaacacaauuacuuucucaccaauacaua				A
hsa_can_674	1	chr4	minus	21466312	21466392	aucugguguauagcguugcuca	ugucaggucuaucugguguauagcguugcucaaguccucuauuucuuugaacaacaguauacaccaaauagaugugauaga	S
hsa_can_677	1	chr4	minus	23430529	23430609	caaagguaacugcaguuuuug	uagguuuguacaaagguaacugcaguuuuugccauuaaaauuaauggcaaaaccagcaaucacuuuugcacaaccuaacag				A
hsa_can_681	1	chr4	minus	31757535	31757615	aaaaguaauugcggguuuugcu	acuuuggugcaaaaguaauugcggguuuugcuauugaaaauauggcaaaaaccgcaacaacuuuugcaccaauguaauagu				A
hsa_can_687	1	chr4	minus	71930329	71930409	acuuagcuagguccugacauauuu	aauugugugcccaggauuuagccaagugguucucacucuuuccuuccacuuagcuagguccugacauauuucuuacuccug				A
hsa_can_691	1	chr4	minus	77969634	77969714	acccuggugaccugugacaaag	ccucaagcacacccuggugaccugugacaaaggaguguucagauuacaucccuccucugucccaggcccagacuucuccaa	S
hsa_can_701	1	chr4	minus	105199267	105199347	aagaaccgcaguuacuuuugca	uagguuggugcaaaaguaaucgugguuuuugccauugaaaaugauggcaaagaaccgcaguuacuuuugcaucaacuuaau				A
hsa_can_703	1	chr4	minus	106661403	106661483	aacuauaguccucacuccagua	aggcaagcaaaacuauaguccucacuccaguagugaguccuacuggagugaggacuauaguuguucaaaguguugaucggu				A
hsa_can_709	1	chr4	minus	139228316	139228396	ugugcccugagacugcuaagua	uaccguguugugugcccugagacugcuaaguauuuguauucccaaugccuagcagucucaggacacacaacaggguguacc				A
hsa_can_716	1	chr4	minus	160428535	160428615	aaguuucucugaaaguguagag	auaccaagacucuacuuucagggaucacuucuauaguccaucccuagagaaguuucucugaaaguguagagcagcaguccc				A
hsa_can_719	1	chr4	minus	166321813	166321893	cucccacugcuucacuugacuagccuuua	uccuucuuuacucccacugcuucacuugacuagccuuuaaaaaagaaaggcuugguuugaugaaugggugagagaaaaggu				A	C
hsa_can_724	1	chr5	plus	1232423	1232503	ucggcguguggacggcca	aagggcagcgucggcguguggacggccaucuccccguaccucaguggaguagguaggccaccguccucgcuugcccugacu				A
hsa_can_727	1	chr5	plus	14448550	14448630	ugaccucugcugucagacuga	augccuguuguucugucaugcaggagaggugcagggaaccggaucuccccugaccucugcugucagacugaaaagaggacc		K
hsa_can_728	1	chr5	plus	24910488	24910568	aagguaauugcgguuuuugcu	gguugguggaaagguaauugcgguuuuugcuauuaaaaguaauggcaaauccugcaauuacguuugcaccaauccaauacu				A
hsa_can_730	1	chr5	plus	25355117	25355197	uugguuggugcaaaaauaauug	guacuugcuauugguuggugcaaaaauaauugcuguuuccgccauuacuuucaauggcaaaaacugcaauuacuuuugcac		K
hsa_can_739	1	chr5	plus	53252225	53252305	ugcaaagaaagaggaaguaugg	auauaaggcaugcaaagaaagaggaaguaugguccauucacaaaagaccauacuuccucuuucuuugcaugccuuauauau	S
hsa_can_748	1	chr5	plus	66760357	66760437	aaagguacuugcaguuuuugcu	agguuggugcaaagguacuugcaguuuuugcuaucgaagguaauggcaaaaaccgcaauuaccuuugcaccaaccuaauac				A
hsa_can_754	1	chr5	plus	72144628	72144708	gcgggcgggcgggagcgg	cgggccgggccgccacguccccgcccgccgcugaccugccgcggggguagggagcgggcgggcgggagcggcccgggccca			D
hsa_can_756	1	chr5	plus	73215697	73215777	auguggguagagcauuacauau	uaugggguaauaauuuauguaaugucugucccacuagagaggaagcuucauguggguagagcauuacauauuucucucuug				A
hsa_can_758	1	chr5	plus	79141870	79141950	guagguguugucuuugggcca	aaaucagagaguagguguugucuuugggccauuucaugauuuggcccaaagacaacaccuacucccugaauaauauccaug	S
hsa_can_760	1	chr5	plus	81045909	81045989	uccuccagcggaucccgcuccu	agccgccgccgcggaguuggguccgcugcgagaggcagaaacgccagccuccuccagcggaucccgcuccucgccaacaca				A
hsa_can_761	1	chr5	plus	81268043	81268123	cugggcugcggggucaggggcc	cucuccccagcucuccucccccuggccccgucgccccgcccucgccgggcugggcugcggggucaggggccgagcggagag				A
hsa_can_770	1	chr5	plus	102123193	102123273	cagauuuccugggcuuagugaa	uuucuauaccuuucacuaagcccaggaaaucugugcccaauuauggggacagauuuccugggcuuagugaaagguacagaa				A
hsa_can_772	1	chr5	plus	113560357	113560437	uucuggaacauugggcucagu	caggugagguuucuggaacauugggcucaguaguaguguaauuauuuucugagccugagaaccagucagccuccccuuucu	S
hsa_can_774	1	chr5	plus	115257208	115257288	agaacugccaccagcuguagaga	ucguuucuucagcugcuggcagugaccacucaguugaguuacucuuugagaacugccaccagcuguagagaucugcgucac				A
hsa_can_779	1	chr5	plus	122112133	122112213	agccgcaauuacuuuugcaca	gguuggugcaaaaguaauugugguuuuugccaucccuuuuaauagccaaaagccgcaauuacuuuugcacaaaccuaauag		K
hsa_can_780	1	chr5	plus	122489754	122489834	uaaaaauuucaacucugaggcu	ugguuaagauuaaaaauuucaacucugaggcugucaacaacaguuucagaguugaaauuuugaaucuuaacuaguuuuuuu			D
hsa_can_781	1	chr5	plus	123466777	123466857	aucggauuucgugugauggca	gacgcauggcauugccaucacacggaacccgauugugccaucuggcaacaaucggauuucgugugauggcagaaauguaca				A
hsa_can_782	1	chr5	plus	127783880	127783960	cuguucaugaagacuccugcauu	agaaugccugcaggagucuucauaccacuagcagucuacacaccucuacuguucaugaagacuccugcauuucuucuuucc				A
hsa_can_783	1	chr5	plus	129448063	129448143	accuggagucuggcccgagaau	uagaaaugcaaauucucagaccggauuuccacaguuucauagucaguaaaccuggagucuggcccgagaauuugcauuucu	S
hsa_can_788	1	chr5	plus	134262380	134262460	ucgugugaaugaggguuuua	gagggauaggaggaggauaggggauagguguaugaacaugagaguguuuucucgugugaaugaggguuuuauguuguuaau	S
hsa_can_792	1	chr5	plus	138614459	138614539	auccagcgguugucagcuauccaggcu	uucaggaaucauccagcgguugucagcuauccaggcucauguggugccugugaugguguuacacuguuggaagagcaaaca				A
hsa_can_800	1	chr5	plus	150179608	150179688	aaaaacugcauuacuuuug	accuucucaacaccaaaaaaauugcagauuuugccauuacuuuuagaaugguaaaaacugcauuacuuuugcaccaaccca				A
hsa_can_804	1	chr5	plus	157184246	157184326	acaauggaaguucucagaagagu	cagcaguaucuucuggaacuuccauauuccauuccuuccuccuaagggacaauggaaguucucagaagaguaucuucagua				A
hsa_can_805	1	chr5	plus	157731367	157731447	ugucugauuugagaucugguga	uggaucagcagaucucaaaucagacaccaggacuggacuggacuguugaugucugauuugagaucuggugauccagacuug	S
hsa_can_812	1	chr5	plus	176449631	176449711	accucgcgagauuuguuggcug	cagcgcccaaaccucgcgagauuuguuggcugggccaaguaccacccaccaaaucucgcgauaccuaggcgccugagaggc	S
hsa_can_813	1	chr5	plus	176861961	176862041	uggggugagaugcagaggccuggcc	ugggucaggguggggugagaugcagaggccuggccuguuaacggguccaccuguuucuccacccacacucaggccacaucc	S
hsa_can_814	1	chr5	minus	7519067	7519147	aggcuugcugaaugaaugcu	uuuuuggaauaggcuugcugaaugaaugcuuauuaaggcacuccgaccugaagaagcauucauucugcaagccugugugaa	S
hsa_can_818	1	chr5	minus	17156031	17156111	agaagaauuggccuacucagg	guuuauaguaagaagaauuggccuacucaggugucagcaaagccuuccucucugaauaggucaauuccccucacuauaaac				A
hsa_can_819	1	chr5	minus	19587322	19587402	caaaaguaauugcagguuuuggca	uagguugaugcaaaaguaauugcagguuuuggcauuuauuuuaguugcaaaaucacaauuacuuuuguaccaaucuaauaa				A
hsa_can_820	1	chr5	minus	19653222	19653302	caaaaaccgccauuacuuucgc	uuaaguugguguaaauguaauggcgguuuuugccauuuaaaaguaaaggcaaaaaccgccauuacuuucgcaacaaccuaa				A
hsa_can_824	1	chr5	minus	31470522	31470602	cuggcacaaaaguaguugcggg	auauguuaggcuggcacaaaaguaguugcgggggucugccauaccgcaacuauuuuugcaccaaacuaauguaugaugcuu				A
hsa_can_825	1	chr5	minus	34045834	34045914	aauaaugggccaauggcagag	gaccuucuucucucugccauugacccauuauugauuucuugggagagaucaauaaugggccaauggcagagagaaggagag	S
hsa_can_826	1	chr5	minus	34537998	34538078	gggaccccuggcuggcaaugc	caguggggcguugucagucaggggucccuggcuugcaaagugacauugcagggaccccuggcuggcaaugccccacugggg	S
hsa_can_827	1	chr5	minus	35187844	35187924	gggaagcaggaugucuacucuga	cuggguaaacagggaggcuccugugcuccagcaggaaaacccuggacugggaagcaggaugucuacucugauccugcugcc				A
hsa_can_828	1	chr5	minus	35190018	35190098	gggaagcaggaugucuacucuga	cuggguaaacagggaggcuccugugcuccagcaggaaaacccuggacugggaagcaggaugucuacucugauccugcugcc				A
hsa_can_831	1	chr5	minus	49708708	49708788	cugguguaaaaaaaaaaaaa	acccuuuuuuuuuuuacaccaguaucccagaaaucccagauuucugggauacugguguaaaaaaaaaaaaagcuuguacuu				A
hsa_can_834	1	chr5	minus	53252223	53252303	ugcaaagaaagaggaaguaugg	auauaaggcaugcaaagaaagaggaaguauggucuuuugugaauggaccauacuuccucuuucuuugcaugccuuauauau	S
hsa_can_839	1	chr5	minus	75703338	75703418	ugagggagcagcuugacuuuuu	caccagcauaugagggagcagcuugacuuuuugucuacugaagacaguaucucaagauaaggcugcguauaccuuucuaug				A
hsa_can_841	1	chr5	minus	77352470	77352550	uaaaaggcuguuaaauggugau	gacugcucuuuaaaaggcuguuaaauggugauacuauauuuuuuaacaucaacaucauuuagaaaccuuuuagagaacagu				A
hsa_can_847	1	chr5	minus	90400574	90400654	aaauguaacugcaguuuuu	agguuggugcaaauguaacugcaguuuuugccauuacuuuuaaugacaaaaaucacaauuauuuuugcaucaacccaauau				A
hsa_can_849	1	chr5	minus	100185750	100185830	aaaaguaguuguggguuuug	aauauggugcaaaaguaguuguggguuuugccauugaaaguaauggcaaaaacuaugauuccuuuugcaccagccuaauag				A
hsa_can_851	1	chr5	minus	104517375	104517455	uaauugaaguucuugccaucac	ggugcaaaaguaauugaaguucuugccaucacauuuugccauuaaaagugauggcaagaaccacaauuacuuuuucaccaa	S
hsa_can_854	1	chr5	minus	115144556	115144636	cauaaagaagaaagcacaa	uucugguucuaugcuucauucuucuuuaugaugugcacucauggagcuagaucauaaagaagaaagcacaaagccucaugg				A
hsa_can_855	1	chr5	minus	118499000	118499080	caaaaacugcaguugcuuuugu	uuaaguugguacaaaaguaauugcaggugguuucugccaucaaaaaaggcaaaaacugcaguugcuuuuguaccagcauaa				A
hsa_can_858	1	chr5	minus	126618273	126618353	caaagccugcaauuacuuuug	guacaaaaauaauuccagguuuugccauuaaaaguaauuagaaguaauggcaaagccugcaauuacuuuugcaccaaugca				A
hsa_can_862	1	chr5	minus	131553536	131553616	ccaaggaaggaggcuggacau	auucugugccccaaggaaggaggcuggacaucccucaucuguuucucacuggugucuuucuucucucccuugcagggcaca	S
hsa_can_864	1	chr5	minus	133802227	133802307	caggcugggccaggacaccccgu	gccgggcagggcgggguguccuggagagccgcggaugggccucacacccaggcugggccaggacaccccguccuuggccga	S
hsa_can_871	1	chr5	minus	143750453	143750533	aaaaguaaugugguuuuugc	agguuggugcaaaaguaaugugguuuuugccauuacuuuaaugguaaaaacggcaauaacuuuugcaccaaccuaauauua				A
hsa_can_876	1	chr5	minus	154404274	154404354	caaaagugauugugguuuuugu	uagguugcugcaaaagugauugugguuuuugucauuacuuucaauggcaaaaaccacaaucacuuuuguaccaaccuuaau				A
hsa_can_879	1	chr5	minus	159693882	159693962	aguucaaggucacaguccugg	ccuuucuuccucccggacugugagccuugaaaucaccagcaggaggccagaguucaaggucacaguccuggggaaaggaag		K
hsa_can_880	1	chr5	minus	161136431	161136511	caaaaaaccgcaauuauuuuugc	aauugauggugcaaaaguaauuucgguuuuugccauuauuuuuaauggcaaaaaaccgcaauuauuuuugcaccaaucuaa		K
hsa_can_882	1	chr5	minus	171560953	171561033	ucuggagugggacccagugau	guuggaaaccagauucuuggaccuugcuucagacccacugaaucagaagcucuggagugggacccagugaucuguuuuaac	S
hsa_can_883	1	chr5	minus	173105010	173105090	aucagagacugaucaucuugcu	ccagaauaaaagcuccaagaugaucagucucagaucucuccuugagaagaucagagacugaucaucuugcucccugcugua				A
hsa_can_888	1	chr5	minus	177038426	177038506	agggaccuucgcuuuucuucu	cagaagguggagggaccuucgcuuuucuucugcucauugcacucccccagugcagguggaaaggaaggaaccuccauuuuc				A
hsa_can_894	1	chr6	plus	7357605	7357685	aagcaauguggaauuccuucu	cucacuacauccuggagggggguuccacucugcuucaugacacuugacugaagcaauguggaauuccuucucaauuucucu				A
hsa_can_895	1	chr6	plus	7771080	7771160	uguagguggggccugggcau	aguguuaagaaucuugaugcccaggccucccuuauugagugaauccaucucuguagguggggccugggcaucaggauuuug				A
hsa_can_896	1	chr6	plus	10723068	10723148	ucaggauuggaccugggacuga	ggcuugugcaagucccagguccaacuccgggucuccugcuuuuggccacucaggauuggaccugggacugauacuggucgg		K
hsa_can_900	1	chr6	plus	21597950	21598030	aacagggcggcugguuaauaucuca	gggguguuaaucgguguaaaucgcuguuuggauuuccugauuuuauaacagggcggcugguuaauaucucacacaguuuaa				A	C
hsa_can_902	1	chr6	plus	24819026	24819106	aggagaacauaagggaucaauu	uuauucaauaaauugaucccuuauguucuccuagaucuacuaugacucuaggagaacauaagggaucaauuuauugaguaa	S
hsa_can_903	1	chr6	plus	26411708	26411788	uuccuuaucugugucuccuuccuu	uagugaggggagagugcaguggggaaaaguacaagaauacugaccuuuuccuuaucugugucuccuuccuuucagaaugga				A
hsa_can_905	1	chr6	plus	31633499	31633579	aggggaacgugaggagagcugc	ccgggacuagaggggaacgugaggagagcugcggaaagagauccagccuggcucccuccuuuccccgcccuaagucagccu				A
hsa_can_908	1	chr6	plus	36020950	36021030	gagaauaugggagucuguggcu	gcuauauuaugagaauaugggagucuguggcuauuaaaagacaaaauagccacagacucccauauucucauaauauagccu				A
hsa_can_911	1	chr6	plus	39042086	39042166	uuuuuugcuggaacauuucug	agcuggaaauguucuagccaaaaaaguuugccaagaaccauugugucuuuuuuuuugcuggaacauuucugguugugcuuc				A
hsa_can_913	1	chr6	plus	41701280	41701360	cagacggagagaagggagccagg	cauuuacacccucuggcucccagcucuccgggccccgcggccaggaggcagacggagagaagggagccaggcgaguugcuc	S
hsa_can_919	1	chr6	plus	50416638	50416718	uuuuuacccugaaaaacuguca	cuaucuccuaagugacaguuuuucaggauaaaaacuuccauguuaacaguuuuuacccugaaaaacugucauuuaggagau	S
hsa_can_925	1	chr6	plus	80719040	80719120	auaugacucagaaauaauuuga	gaaaauaauuauaugacucagaaauaauuugagaacccugaauuguuacccauucagaugauuucugaguccuaguaauug				A
hsa_can_927	1	chr6	plus	88417211	88417291	ucaguuggcgcaaaaguaauua	uuuuaucaauucaguuggcgcaaaaguaauuacaguuuuugccauuacuuuuaauuacuuuugcaccaaccuaauauagcu	S
hsa_can_928	1	chr6	plus	102032760	102032840	uucaguaaguggagauguaacu	auaauccucuuuuauguaguuacaucaccacuuacugaaauguugagauuucaguaaguggagauguaacuacauauaaga	S
hsa_can_933	1	chr6	plus	120732668	120732748	uaaaguaauugugguuuuugc	aaguuggugauaaaguaauugugguuuuugccacuaaaaguaauggccaaaaucgcaauaacuuuugcaccaaccuaauau		K
hsa_can_935	1	chr6	plus	129569170	129569250	aacaggagguaagcaucaggcaa	ugggcggcacaacaggagguaagcaucaggcaagugagcaucacugccugagcucuaccgccugucagaucagcgguggua				A
hsa_can_938	1	chr6	plus	139495501	139495581	cguggacugccuggaagggguu	ccuugugucuucugugcacagggagacucaugcaucuguaugccgugugcguggacugccuggaagggguucacaagauca				A
hsa_can_940	1	chr6	plus	143766183	143766263	uaacuguuucugcuaauuacuc	cuaaacuauauaacuguuucugcuaauuacucucuucugagugauuacucucugaguaauuagcagaaacaguuauauagu			D
hsa_can_944	1	chr6	plus	149806387	149806467	uggaacagaaguucuccugccu	aacagcauucagaguccaagggggagaaccccuguuccaagugggaacuuggaacagaaguucuccugccuccagcugaga				A
hsa_can_947	1	chr6	plus	158186022	158186102	aaagauugcaauuacuuuug	uauuauuuuggugcaaaaguaacugcgguuuuuaccauuacuuuuaauggcaaagauugcaauuacuuuugugccaaccua				A
hsa_can_949	1	chr6	minus	2720739	2720819	caaagguaacugcaguuuuug	uagguuggugcaaagguaacugcaguuuuugcaugacuuuuaauggcaaaaacugcaauuuccuuugcacuagccuaauau				A
hsa_can_953	1	chr6	minus	24819026	24819106	aggagaacauaagggaucaauu	uuacucaauaaauugaucccuuauguucuccuagagucauaguagaucuaggagaacauaagggaucaauuuauugaauaa	S
hsa_can_960	1	chr6	minus	36020948	36021028	gagaauaugggagucuguggcu	gcuauauuaugagaauaugggagucuguggcuauuuugucuuuuaauagccacagacucccauauucucauaauauagccu				A
hsa_can_962	1	chr6	minus	41701281	41701361	gcccggagagcugggagccaga	cgagcaacucgccuggcucccuucucuccgucugccuccuggccgcggggcccggagagcugggagccagaggguguaaau	S
hsa_can_965	1	chr6	minus	53651690	53651770	caaacuugacuggagaauaaga	aagaucuccuauuucuccagucaaguuagcacuauccauaaaguucaugcaaacuugacuggagaauaagauaccuuuuag			D
hsa_can_966	1	chr6	minus	54464715	54464795	aaaaauugugauuacuuuugca	gaaauauauuagguuugugcaaaaguaauagugguuacuuuuaauggcaaaaaauugugauuacuuuugcaccaaccgaau				A
hsa_can_969	1	chr6	minus	78028208	78028288	aaaaacugcagaaagcuuuucu	acaaaaagcuuuucugugguauauuuuaguauauuuuuaaaauauaucuaaaaacugcagaaagcuuuucuguaguagcuc				A
hsa_can_978	1	chr6	minus	117903871	117903951	aaggauggugaaugcagagaa	cauucacucaauaaaauucucugcauugaccauccuucauccaugaauugaaggauggugaaugcagagaauuuuauugag				A
hsa_can_979	1	chr6	minus	117995518	117995598	ugcaacuguacacauacacacg	auuacaaaaaugcaacuguacacauacacacguauacacacauauuuacacacguguguguguguaaacaguugcguuuuu				A
hsa_can_980	1	chr6	minus	120144240	120144320	ugagcaagugaaguauguggua	guguaggcacugagcaagugaaguaugugguagauacuucacugcuaccacauacuucacuugcucaaugccuacaccaac				A
hsa_can_981	1	chr6	minus	120144279	120144359	ugagcaagugaaguauguggua	ugauagguacugcuaccacauacuucaagaaagacguugguguaggcacugagcaagugaaguaugugguagauacuucac				A
hsa_can_989	1	chr6	minus	143766187	143766267	uaacuguuucugcuaauuacuc	uuaaacuauauaacuguuucugcuaauuacucagagaguaaucacucagaagagaguaauuagcagaaacaguuauauagu			D
hsa_can_1000	1	chr7	plus	24711676	24711756	gcagaaaagguagcuagaauuu	uccaguuucugcagaaaagguagcuagaauuuuaagagggauuauauugaauucuagcuaccuuuucugcagcaauuggaa	S
hsa_can_1001	1	chr7	plus	24736930	24737010	agaaaguuggagauacuaucu	agauuuaaugagaaaguuggagauacuaucuaguuagaaaccuccaaagaugauaucuccaacuuccucauuaaaucuuuu				A
hsa_can_1002	1	chr7	plus	25304427	25304507	gccauugaugaucguucuucucuu	acugucacuugccauugaugaucguucuucucuuccuuugggagaggaagagggggagaaagcaguuggagugguuccagu				A
hsa_can_1007	1	chr7	plus	49828176	49828256	ugagugugugggugugagugu	cgacacccacaccuacuuauccacacucuuaugaguggugggugugugagugagugugugggugugaguguggaugugugg				A
hsa_can_1009	1	chr7	plus	55461135	55461215	agcccagaggcggagguuguagu	gaaucaauugagcccagaggcggagguuguagugagcugagaucacaucauuacacuccagucugggcaacaggagugaga				A
hsa_can_1013	1	chr7	plus	65544874	65544954	ugucugggugugguggcgcau	ggauuacaggcaugagccaccacucccaguccuauaaaauuuuaaaaaaaugucugggugugguggcgcaugcuuguaguc		K
hsa_can_1015	1	chr7	plus	70172069	70172149	auacagugggcuaaguauuuu	caauggauagaaagugcuuagccuaccuuguaccauauuuugaucuaaugauacagugggcuaaguauuuuacauacauuc				A
hsa_can_1035	1	chr7	plus	118781146	118781226	gaaaguaacugcgguuuuu	auguuggugcgaaaguaacugcgguuuuugccauugcuuuuaguggcaaaaaccguaauaacuuuugcaacaaccuaauau				A
hsa_can_1037	1	chr7	plus	135680883	135680963	aauaugagguagggagaagau	cucugggcaguagcaucuuuuccucaccucguauugccaguaacuggagcaauaugagguagggagaagaugucuccauga		K
hsa_can_1041	1	chr7	plus	144062604	144062684	aggaugaagcaggggucuca	cccaccucuaaggaugaagcaggggucucagaacacccugaggccccugcgagagaaccuuugagaaggacaaccccucag				A
hsa_can_1043	1	chr7	plus	149609165	149609245	uauaguggugagaaugaaaugu	agugauagcauucauucuucccacugugcaccauggacaguuuaauuuguauaguggugagaaugaaauguaugaaacaaa				A
hsa_can_1044	1	chr7	plus	150095495	150095575	gaaguggcuuaggucuggacuggu	ucucuggugugaaguggcuuaggucuggacuggucagcuguggcaccagccgguccugcccacgcuucaggauggccgggg				A
hsa_can_1047	1	chr7	plus	150935941	150936021	aagggaagggaauggggagucg	agaagaauccaagggaagggaauggggagucgucccgagggacccacugccuccccaccuucuucccuuccccuucucucc				A
hsa_can_1049	1	chr7	plus	154478751	154478831	accagacaguaucuauacucau	uguaacuguuaccagacaguaucuauacucaugugacuugagguuacaucaacauaguauagauacugucugucuugucac				A
hsa_can_1056	1	chr7	minus	14665910	14665990	uuggcaggaaagcacucgccuuu	auggaugcuguuggcaggaaagcacucgccuuuguagcuuuguaccaguggaggugcuuugcugcugccaguuucucaugc	S
hsa_can_1057	1	chr7	minus	17853091	17853171	aaguaauugcaguuuuuggacau	uuuggugcaaaaguaauugcaguuuuuggacauuuaaaacaaauggcaaaaaccacaauuaccuuuucaccaaccuaauaa			D
hsa_can_1058	1	chr7	minus	17919388	17919468	ucuuuuguuagaaucaaaggca	cuggcacugaugccuuugauuugaguaaaagacccaucauuugggggagucuuuuguuagaaucaaaggcaucugugucag				A
hsa_can_1059	1	chr7	minus	22378259	22378339	acucuggccaaggugacuuuugcu	gcuuuuaaauacucuggccaaggugacuuuugcuuguauuucauuggucaaagcauguuacauggucucagucauuuaagg				A
hsa_can_1060	1	chr7	minus	22861755	22861835	uaccuguacgaugaaggguuug	ucugcuuucuuaccuguacgaugaaggguuuggaugauuucuauuacugcccccauuuuacaggugaggaaacagccguag				A
hsa_can_1063	1	chr7	minus	25909802	25909882	aaagaccacaauuacuuuugcau	uggugugaaacuaauugagauuuuugcuauuacuuuuacaaaaauggcaaagaccacaauuacuuuugcaucaaccuagua				A
hsa_can_1071	1	chr7	minus	42422141	42422221	ucagugugugugugugagugugug	ucaaacuauaucagugugugugugugaguguguguauauauguuuguguguguguauauuuauagauuugcaaaagauaag		K
hsa_can_1074	1	chr7	minus	55637729	55637809	acccagggagcuauuuggugg	gagcaugugccauggcaaauggcucucuucagguugagugcauaaaagcaacccagggagcuauuugguggcuucuggcuu	S				C
hsa_can_1093	1	chr7	minus	105083205	105083285	acauauauacauaucuguaugu	cauacacauauauagauauguguauauauaucuauagagcuaugugugcacauauauacauaucuguauguguguguguau				A
hsa_can_1094	1	chr7	minus	105325112	105325192	cuuggaagaagauuggcauuga	uguaugagcacuuggaagaagauuggcauugauggcaggccgaucgaguuuucaggugguagauuugggagggagagcaga				A
hsa_can_1095	1	chr7	minus	105325151	105325231	cuuggaagaagauuggcauuga	uaucgaguugcccucuugggccuguccucuuccacguuguguaugagcacuuggaagaagauuggcauugauggcaggccg				A
hsa_can_1098	1	chr7	minus	110356151	110356231	uugggaaaagaucugucaugca	uuccauuugcacgacagacagaucuuuucccaacccuuuauuuuggggguugggaaaagaucugucaugcaaauggaaaac	S
hsa_can_1100	1	chr7	minus	112630745	112630825	uuaggucaggaccaaggccuau	cccaaccucucaaacaggccuugguccugaccuaaccuauccuguucaguuaggucaggaccaaggccuauuugagaaauu	S
hsa_can_1102	1	chr7	minus	124261884	124261964	aaaacagcaauuaccuuugca	uauagguggugcaaaaauaauuguguuuuuugccuuuacuuuuaauggcaaaaacagcaauuaccuuugcacuacccuaau				A
hsa_can_1104	1	chr7	minus	130080202	130080282	acuuccacggugcaguaggug	ccgcuaguccccugcugcauuuguggcaguuucaacaaacguuauuggaaacuuccacggugcaguaggugcuagacguac				A
hsa_can_1106	1	chr7	minus	134848481	134848561	cucugggaacucauuacugg	accugcagugcucugggaacucauuacugggucaagacaagaugucaccuggugaugaaaucccaucauauacucauuacu				A
hsa_can_1110	1	chr7	minus	142946259	142946339	aagagcacuggcugggcuuugu	cuaagcucaaaggucagcuggagcugcuggcuguacucuguacucuaguaagagcacuggcugggcuuuguguuuagguag				A
hsa_can_1111	1	chr7	minus	143981138	143981218	aggaugaagcaggggucuca	cccaccucuaaggaugaagcaggggucucagaacacccugaggccccugcgagagaaccuuugagaaggacaaccccucag				A
hsa_can_1114	1	chr7	minus	151964616	151964696	ucaaaaacugcaguuacuuuug	uauuagguagguacaaagguaauugcagucuucgccauuaaaaguaaugucaaaaacugcaguuacuuuugcaccaaccua		K
hsa_can_1115	1	chr7	minus	152477800	152477880	uauaguggugagaaugaaaugu	agugauagcauucauucuucccacugugcaccauggacaguuuaauuuguauaguggugagaaugaaauguaugaaacaaa				A
hsa_can_1118	1	chr7	minus	155580390	155580470	ucccucccucuuucucucugac	gaagagagacaggagggucagagagaaagagggagggacacagggagagucccucccucuuucucucugacccuccuccgc		K
hsa_can_1119	1	chr7	minus	156585185	156585265	aagagcauagaaaugguuuuga	uauuaggaccaucuccuugcuauucccuuacuuuauaauucugaaguguaagagcauagaaaugguuuugauaaaguaaaa				A
hsa_can_1124	1	chr8	plus	6303861	6303941	uugaagguggagaagucauggu	cauucucucugcaugauuucucugcucuacaaauguuuuaacugccucuuugaagguggagaagucaugguagcguuugaa				A
hsa_can_1126	1	chr8	plus	11352738	11352818	ucugguaaugcggguggaugaa	uuuccauuuaucugguaaugcggguggaugaaguucacccucauccacccacauuaccaaggaacuaaggaauugugcguu	S
hsa_can_1137	1	chr8	plus	31828227	31828307	uguaaacuguggguacagcau	gaugauagguaggacugcuguacccacaguuuacauguccuuacccuccauguaaacuguggguacagcauuugcuaccua		K
hsa_can_1144	1	chr8	plus	61752102	61752182	agaaguauagaugaggauaugga	ucagauaguaagaaguauagaugaggauauggaggaaauggaacuccauauccuccccaauacuuuuuauuaucugaguuu				A
hsa_can_1146	1	chr8	plus	65351145	65351225	uaaguguaguuaguccuggau	guagaggcagggaauccaggacuaacuacacuuaauuuucuugaauuaauuaaguguaguuaguccuggauucccugccuc	S
hsa_can_1151	1	chr8	plus	75694875	75694955	ugugaauaguguugagauugag	auuccuccgaguuuuucagucucaguauuauugacauuuggacuagauaugugaauaguguugagauugagaagcucagag	S
hsa_can_1154	1	chr8	plus	94908940	94909020	ugaggaaagagaagagaguugc	ugucuugcaacucucuucucuuuccucaggaugaauucucaguucauccugaggaaagagaagagaguugcaagacagucc	S
hsa_can_1165	1	chr8	plus	126537128	126537208	aaaaguuauugugguuuuugcu	agguuggugcaaaaguuauugugguuuuugcuauuacuuucaaugcaaaaacuacaauuacuuuugcaccaaucuaauacu				A
hsa_can_1173	1	chr8	plus	143754357	143754437	accaucuugucugcuccuugcu	cuuggccagcaccaucuugucugcuccuugcuguacacauggcuggcaaagagaagggaagauggagcugccauuuugauc				A	C
hsa_can_1175	1	chr8	plus	146176388	146176468	caacugaagaaaaggggaca	cccuucuguuccccuuuuuuucagaguugacccgugcacugaacaaggcggcaacugaagaaaaggggacacuaauagaaa			D
hsa_can_1179	1	chr8	minus	16557210	16557290	aaagguaauugugguuuuuguc	agguucuuacaaagguaauugugguuuuugucauuaaaugccacaauuaccuuuguaccuaacugauauauuauucuacuu				A
hsa_can_1183	1	chr8	minus	22994273	22994353	uuuauuuauaaguagauguuua	aauuuuagagguauauagccauauuuauuuauaaauaaauauuuauuuauuuauuuauaaguagauguuuacauaugccca				A
hsa_can_1186	1	chr8	minus	28444932	28445012	caaaacuugcaauuacuuuu	guauuggguuaguacaaaaguaauugcgguuuuugccauuacuuuucaugucaaaacuugcaauuacuuuugcacuaaccu				A
hsa_can_1190	1	chr8	minus	57899069	57899149	auuguaaguugaggagcauuu	gcaguacaaaugcuucucaauucacaauggguuuaucaggacguaaccccauuguaaguugaggagcauuuguauuacaua				A
hsa_can_1191	1	chr8	minus	62009962	62010042	gcacaguacugugagaacu	acgagugaaacagcaaccugugcugucuuugcuaguuucugagggcaaaaaggcacaguacugugagaacucauaaaauag				A
hsa_can_1192	1	chr8	minus	65351148	65351228	uaaguguaguuaguccuggau	uaagaggcagggaauccaggacuaacuacacuuaauuaauucaagaaaauuaaguguaguuaguccuggauucccugccuc	S
hsa_can_1196	1	chr8	minus	77846766	77846846	cguaacauuccacaggcugcu	uucugcaauccguaacauuccacaggcugcuagcagcuauagauggcugccuguggcauguuacagauugcagaagcugug				A
hsa_can_1200	1	chr8	minus	94908936	94909016	ugaggaaagagaagagaguugc	ugucuugcaacucucuucucuuuccucaggaugaacugagaauucauccugaggaaagagaagagaguugcaagacagucc	S
hsa_can_1204	1	chr8	minus	102781315	102781395	agaagcugucuucuugacuuuu	agaagccuaaaggucaacagagcagccuuucccucugagggucuaggggagaagcugucuucuugacuuuuccagcuucuu				A
hsa_can_1207	1	chr8	minus	116887311	116887391	aaagcauuugccaagaau	acugaaucgcaaagcauuugccaagaaugugaaauuucuggaguaucucgacuucaagugucuucuuggugguuuuugugu				A
hsa_can_1208	1	chr8	minus	118627689	118627769	ugcuguagcuggcacuccacac	gacaauacugccaccacuauggugugccacacauugcagcuuacccugcugcuguagcuggcacuccacacuuuauaccac				A
hsa_can_1213	1	chr8	minus	134631387	134631467	ggggcuugggagggcagg	caagucaggaggggcuugggagggcaggaaggacacaucaccaugagccuucucccacccucucugucucucagggcaugg			D
hsa_can_1214	1	chr8	minus	139144758	139144838	agcuuuagcugagaccugcuuu	uaguggcuuugagggagcaggucuuugguaaugcuuacgaucgguggagagcuuuagcugagaccugcuuuuacagaccuc	S
hsa_can_1215	1	chr8	minus	144573484	144573564	uuccgugugggccggcagugg	ccuggugagaugcugcugccaccuuggcggaaccgcaggccacagcgugguuccgugugggccggcaguggcaucgcaggg				A
hsa_can_1219	1	chr9	plus	4662833	4662913	ugcucuucgcccugcuguuggac	gccugugcaggagcgacagcugggccgggcgcgaggugcugaugaaccugcucuucgcccugcuguuggaccugcugcugg			D
hsa_can_1223	1	chr9	plus	15729535	15729615	ucucuguugcaucuccccguau	uuuuauugggggagaugacacaaagaaauagcuugugagcauauuuccuucucuguugcaucuccccguauagauaaggca	S
hsa_can_1227	1	chr9	plus	26892408	26892488	aaggagcccgagacgcuggaag	caccugcugcaaggagcccgagacgcuggaagagucgguacuccuccgcuuccggcgcucgcugcgcuccacgcugcuccc	S
hsa_can_1233	1	chr9	plus	74922777	74922857	uagguuuauguagagagcgucu	cuuuaaccugguagaugcucucuacauaaaccuaaccuaaaauuauuuuuagguuuauguagagagcgucuaccaggugaa	S
hsa_can_1235	1	chr9	plus	80546053	80546133	cuacaagcaucucaaugacauu	ggaacagaaugaaugucauugagaugcuuguaggacagcggucccuguccuacaagcaucucaaugacauucauucuguuc				A
hsa_can_1239	1	chr9	plus	90234680	90234760	gcugauugucguugucaucu	guuaugcuagaggccaaugacagucagaggugggcgguugaaaguaaugcugcugauugucguugucaucugguagaguca				A
hsa_can_1243	1	chr9	plus	93698846	93698926	caagaaccacagagcaacacag	accucggcauuuguguugcucugugguucucggcaugugguccugaugccaagaaccacagagcaacacagacugagcugc	S
hsa_can_1244	1	chr9	plus	98645103	98645183	ugauuguuuguggaauaaauga	acgugcuaaaugauuguuuguggaauaaaugaauuuaccuucuucguuuauuccacaaacuaucauuuagcaugccggccu				A
hsa_can_1249	1	chr9	plus	116330291	116330371	aaaagcaacugcgguuuuug	agguugguguaaaagcaacugcgguuuuugccauuaagaguaauguaaaaccgcaauuacuuuugcaccaaacuauagaua				A
hsa_can_1253	1	chr9	plus	118166888	118166968	aaauuccagagggccauu	gagccucaaauggaauguuuuggagacauucuuauacagaauaugggagguauaaauuccagagggccauuugaugguaag			D
hsa_can_1254	1	chr9	plus	123625461	123625541	ugggagggcagguggccucuu	cccucuuuaguacaagaggccaccugcccucccaauagaggacuguccauugggagggcagguggccucuuguacugaaga	S
hsa_can_1263	1	chr9	plus	132845923	132846003	auacauacaugcaugcacaga	uguguguacguguguguguuauaugcauguguguguguguauugauauauauacauacaugcaugcacagacacauacaua	S
hsa_can_1265	1	chr9	plus	136376831	136376911	uauggaguguguauauaugug	aguuuauggaggguguaugugugugcacaugcguguguguaugugugguguauggaguguguauauaugugcacgugugua				A
hsa_can_1275	1	chr9	minus	14706012	14706092	aaauuaugaugugguuaug	uacaauggggauaucguaacccugucauaaauucagaauacagaugcuccugaaauuaugaugugguuaugaugugcccau				A
hsa_can_1278	1	chr9	minus	18598293	18598373	aguggacuuggagccagaag	auuaaagagcaguggacuuggagccagaagacccagguuugaguguuucuggcuuugccacuugcuaguugagagacuucg				A
hsa_can_1284	1	chr9	minus	33107155	33107235	caggcaagccucauuuccgucu	ccggucauggcaggcaagccucauuuccgucuuuggcaguguccccaggcagggaauguggcuacugccuuuuucugggcu				A
hsa_can_1285	1	chr9	minus	33107192	33107272	aaaggaaaugagguuugucuggc	accaugccagaaaggaaaugagguuugucuggcugagccggucauggcaggcaagccucauuuccgucuuuggcagugucc	S
hsa_can_1287	1	chr9	minus	33467859	33467939	gaggaggugguacuagggg	aucauucagggaggaggugguacuaggggccagcaaccugauuaccccucuuuggcccuuuguaccccuccagucuccguc	S
hsa_can_1288	1	chr9	minus	34389979	34390059	ggcugguccaagguagugaguuaucucaa	ucuacaaauuggcugguccaagguagugaguuaucucaauugauuguucacagucaguuacagaucaaacuccuuguucca				A
hsa_can_1310	1	chr9	minus	96329090	96329170	cggggcacucgggucuuugcu	ggcucgggccuugcugggacucgggcucccagggucugcucggucucucucggggcacucgggucuuugcugggcccggcg		K
hsa_can_1315	1	chr9	minus	114033424	114033504	cuuagacugccagacucccuga	uagugccacucuuagacugccagacucccugaggacaugcaguuucagggagucugguagucuaaguguggcaccaaugcg	S
hsa_can_1318	1	chr9	minus	117671761	117671841	cagaaguaauugcaguuuuugu	uauguuggugcagaaguaauugcaguuuuuguuauugcuuuuaaugccaaaaccacaauuacuuuugcacaaaccuaauag	S
hsa_can_1322	1	chr9	minus	123302306	123302386	uagcaguguguacucuguguu	cauggugcucuagcaguguguacucuguguuuuauguuagaguaacacggaguaugggcugcuuguguaaccuccccuuuu	S
hsa_can_1332	1	chr9	minus	132448650	132448730	ccaggacauggagacugc	ucacuugagcccaggacauggagacugcagugagcugugaucgcaccacugcacuccagccugggcgacacagcaagacca	S
hsa_can_1333	1	chr9	minus	134953950	134954030	auggaggaggaggaggaggagguggcc	aggagguaggauggaggaggaggaggaggagguggccaaaugaugggugccuuuuuguuuucccccuaaguaguugccgua		K
hsa_can_1339	1	chr9	minus	139423975	139424055	caucuucccaagccuccuccau	gggggauuuggggaggccagggaaggggcugugagcaacgagguuccagcaucuucccaagccuccuccaucccccagggc				A
hsa_can_1343	1	chr10	plus	5885298	5885378	agggauuacaggcaugagcuca	gaacucaugcagggauuacaggcaugagcucagcugggcgcaguggcucaugccuguaaucccagcaauuugggaggccga			D
hsa_can_1346	1	chr10	plus	8721905	8721985	aaaaguuauugcgguuuugg	aggucgaugcaaaaguuauugcgguuuuggucauuacuuuuaauggcaaaaacugcaauuucuuuuguggcaaccuaauau				A
hsa_can_1352	1	chr10	plus	32020209	32020289	aacccuuuccuauaguuguug	gaggcuguagaacccuuuccuauaguuguugcuauccuuguugauuaagcaacaaauacaggaaagaguucuagaaacuca	S
hsa_can_1357	1	chr10	plus	73550489	73550569	ucugguccuggacaggaggccg	aguagccagagcgacuuuccuguccuccaaccagaccaugccacauccgucugguccuggacaggaggccgcuuuggugac				A
hsa_can_1361	1	chr10	plus	80376292	80376372	acagagggacuacucagccaau	gagaacagaggcugcuguauuccucugugccuccuucccgguacugugcacagagggacuacucagccaauguuugaagga				A
hsa_can_1367	1	chr10	plus	97896112	97896192	aagggaaagguaagaagaaaug	cuuucucaaaaagggaaagguaagaagaaauguuauauauauuuauuuauuucuucuuaccuuucccuuuuugagagaucu	S
hsa_can_1370	1	chr10	plus	102756975	102757055	cccgccucccgcucauccccgc	ggcgcagguggcgcugggugagugguggggcggcggaggugcaggaacucccgccucccgcucauccccgcuccugaacga				A	C
hsa_can_1371	1	chr10	plus	102798328	102798408	cauugucuuucugucucuccaca	auggugggugaaauggggugacagugaggcaggggacacaagccguuccauugucuuucugucucuccacagcgccgcccc		K
hsa_can_1373	1	chr10	plus	103662351	103662431	aaagagcugugguagaaaguga	aagagcaaacaaagagcugugguagaaagugauuugcaaccuuacuuucuaccacagcucuuugucugcaacagggccugc	S
hsa_can_1377	1	chr10	plus	105362121	105362201	ugcuuggacgcgccucucgauc	uggaggggauggggggcguggccuucuugcucugguugacgguguucagugcuuggacgcgccucucgaucuucuccaggc		K
hsa_can_1379	1	chr10	plus	112045564	112045644	gugggucagaagaguugugca	cuuugucugcgugggucagaagaguugugcacgcagauuagcaggccaaggucugagccacagcagcauuuuuauuucaga	S
hsa_can_1381	1	chr10	plus	113037154	113037234	guaaggagggggaugagg	gcaacugcccugggguuccucccagccuuguuuagguugugcacuugaacaggguaaggagggggaugaggcaagaugagg				A	C
hsa_can_1382	1	chr10	plus	124654814	124654894	ugaggguguagguuguau	gauauugaauuaugggaagauuugacuuuuuugaguguuagcuuaacauuccaugaggguguagguuguaucuuauaauac				A
hsa_can_1392	1	chr10	minus	5994718	5994798	ugguaaugaaauaaaaacc	cuucugagcaggauuuuuauuucauuacagugugagcugccuggaauacaugugguaaugaaauaaaaacccugccccgaa				A
hsa_can_1393	1	chr10	minus	9361003	9361083	augugcacauauauuauauau	auacacauguaugugcacauauauuauauaugugugucuauauaugauauauauaguauaugugcauguauguguguaugu	S
hsa_can_1394	1	chr10	minus	9477655	9477735	guagcaaacaggauuaga	guaugucuugguagcaaacaggauuagagagaagauuggaaagguaauaaggaauaauucuguaaugcauuggagcagagu				A
hsa_can_1398	1	chr10	minus	15210219	15210299	gaggcuggggcccgggcggggaga	ggugggcggggaggcuggggcccgggcggggagacgcuacugucacuugccgcgcgcccccggccagccucgcccaucccc				A
hsa_can_1399	1	chr10	minus	15469313	15469393	agaagugauugcgguuuuuguc	uguuuggugcagaagugauugcgguuuuugucauuauuuucaaaggcaaaaacugcaauuacuuuugcacuagccuacuaa		K
hsa_can_1402	1	chr10	minus	25168648	25168728	aaaaguaauugcaguccuugcc	agguuggugcaaaaguaauugcaguccuugccauuugauaaaaggcaaaaacgacaguuacuuuugcacccacuuaauagu				A
hsa_can_1404	1	chr10	minus	33250272	33250352	gggggucgggggcgggggug	aguuggggcugggggucgggggcggggguggucucacuacguuguucagucuggucucgaacuccuggucuccagcacuuc	S
hsa_can_1410	1	chr10	minus	69163099	69163179	ccuacaggcuggaaugggcuca	gcguugcuggggauccaucucugccuguauuggcuuggauucugcaaagccuacaggcuggaaugggcucaaagcaacauu	S
hsa_can_1415	1	chr10	minus	75832519	75832599	acucuuucacgguguucaucgag	acuggcagcaacucuuucacgguguucaucgaguucaccaacaucacucggugcuccuggugagugagcuccugcugucuc				A
hsa_can_1419	1	chr10	minus	87795920	87796000	aggcggacugucuuagaguggu	gcccagcccaaggcggacugucuuagagugguaaugucccuugucguagccacccaguaccagucugcccagggcuuagca			D
hsa_can_1420	1	chr10	minus	91679914	91679994	augagaccuaggaauugacauu	aagaaaugccaauuccugagucucacucccagaggucaguagcuucagaaugagaccuaggaauugacauuuuucauaaca				A
hsa_can_1423	1	chr10	minus	97896111	97896191	aaagggaaagguaagaagaaau	gaucucucaaaaagggaaagguaagaagaaauaaauaaauauauauaacauuucuucuuaccuuucccuuuuugagaaagg	S
hsa_can_1427	1	chr10	minus	103419158	103419238	ucuggacagugaagagagga	agcuuucuucucuggacagugaagagaggagcauugggaccuuucucucuuucuguucagaggcugagaguuuccuuuccc			D
hsa_can_1435	1	chr10	minus	116440060	116440140	agagagauuuggucagauggca	cucuagaagcagagagauuuggucagauggcagcuuggacaccuacuagcuguguaaucuuggccaaauuucucaacuucu		K
hsa_can_1438	1	chr10	minus	120819580	120819660	gugcacauuucauugaccugc	cucaguauuugugcacauuucauugaccugcuuucuuuuaugugaguaguguuauuucuuaugugcuauacaaauaauuga			D
hsa_can_1448	1	chr11	plus	12551639	12551719	aaaauacauuggaacacuagga	guauccuuacuaagagugcuccuuuuguauuuuacauauauacaguaugaaaauacauuggaacacuaggaaaguuuuuaa				A
hsa_can_1449	1	chr11	plus	16766672	16766752	aaguuucucugaauguguagaa	uaagacuacacuuucagagauuauuucuauaguuuguuacuagauagagaaguuucucugaauguguagaacaccaggggg				A
hsa_can_1450	1	chr11	plus	19260368	19260448	aaaaguaauuguggcuuuugcu	agguuggugcaaaaguaauuguggcuuuugcuacugaaaguaauggcaaaaacagcaauuauguuugcaucaaccuaacag				A
hsa_can_1452	1	chr11	plus	24704049	24704129	auacacacugaacccuacugaau	aaaaaugcaaaaaugcaaauucaguagguucaguguguauauguauauauacacacugaacccuacugaauuuauauauau				A
hsa_can_1454	1	chr11	plus	33199101	33199181	auuugcuguuaagauaugggau	uuccaucccauaucuuaacagcuaaucuaguaaauucuaucuucagaagauuugcuguuaagauaugggauggaggagaaa				A
hsa_can_1462	1	chr11	plus	45193738	45193818	agaggaagggaccuggagcuucca	ggcaagguguagaggaagggaccuggagcuuccauguucucgcuggacccuccacccuuccagcaccuugcuguguucacu				A
hsa_can_1467	1	chr11	plus	64109310	64109390	uggucugaggucuugggc	caugggguuguggucugaggucuugggccaucagugaugucacaaccagauggcccaagaccccagaccacaaccccaugu	S
hsa_can_1475	1	chr11	plus	71184543	71184623	ucuucaccugccucugccugca	gcaaggggcugccagggaggcugguuuggaggagucugguggccuguucucuucaccugccucugccugcagcccgcacau	S
hsa_can_1483	1	chr11	plus	92379073	92379153	guaaaugaaguaaaauacauga	aagugaauggguaaaugaaguaaaauacaugauuuagauuuacaucauguauucuacuucauuuauccaaucgcuucaaca				A
hsa_can_1485	1	chr11	plus	99413214	99413294	caaaaccgcauuuacuuuugc	uuauuagguuguuccaaaauaauuguggguuuugccauuacuuucaaugucaaaaccgcauuuacuuuugcgccaacuuaa				A
hsa_can_1486	1	chr11	plus	100841592	100841672	auucgcugggaauucagccucu	uucucuggguuucagaggcugaauucccagugagugccuuuugaguugcauucgcugggaauucagccucugcaacccaga		K
hsa_can_1494	1	chr11	plus	116969387	116969467	gagcuggcggugggaaccuu	cccccuccgggagcuggcggugggaaccuucgaugggcccccaaccucgaagucuccgccaccuuucccgaguggggggcg				A
hsa_can_1500	1	chr11	plus	128621689	128621769	aggcguggguuuuuuuuu	cugggauuacaggcguggguuuuuuuuuuuggguuuguuuuuuuuuuuuuguagagaaagaguuaugccacguuaccuagg				A	C
hsa_can_1501	1	chr11	plus	129765427	129765507	gugcgcgcacgcucugggccug	uucuccggccgcgggcucccagacgcacucgcucccgcaaggagucugggugcgcgcacgcucugggccugcgcggcggaa				A
hsa_can_1502	1	chr11	plus	131565795	131565875	gccgcucaaaggacagggcug	gcucuggacucugauccugucccaagagugacagcagcugcaguaugugugccgcucaaaggacagggcuggagugcauga	S
hsa_can_1503	1	chr11	plus	131889810	131889890	ugauugaaucucucaccugcau	guuuggaauaugauugaaucucucaccugcauaguguguauaguaccugacagguaguuauucaauccuguacuccucccc				A
hsa_can_1504	1	chr11	minus	418392	418472	cugcccaucccaccccagcauc	ggaaggcagaggcuggguggggugggggcaggcucucggcccccaaugccugcccaucccaccccagcauccaucuucagu	S
hsa_can_1513	1	chr11	minus	19733654	19733734	aggcuccaugaccccggcagg	aagccgggagaggcuccaugaccccggcaggcucuggccaaaccuugcugcguuucauggagccccucccuguccgcgccu				A
hsa_can_1517	1	chr11	minus	31821685	31821765	auggggcauuggaaguggug	cgagucggggauggggcauuggaagugguggucucccaacuaaaaccaccccacuauccuugccccucccccguucgcccc				A
hsa_can_1528	1	chr11	minus	62397743	62397823	agcgggguagaaugguggcucu	uugauuggccagcgggguagaaugguggcucuuuugccccuuaggggauugagagccacccuuaacuucucccaggcucag				A
hsa_can_1530	1	chr11	minus	65306055	65306135	ggcugggccggccgggcu	gagauggccuggcugggccggccgggcucacaugguuuguacaauaaauacaucuguggggcgggcucuccgcagccggga			D
hsa_can_1532	1	chr11	minus	67271662	67271742	agccuccccgcacugacugucg	ggccgcgcgcagccuccccgcacugacugucgcgccgugcccugcgccaggaggagcggaggccgcgcgcggcccgccgag		K
hsa_can_1539	1	chr11	minus	77582009	77582089	uaaggggcaccuucaucagua	ugcuugagcccuacugaugaaggugcccuauauauauaaagcccuagauguaaggggcaccuucaucaguaaggaacagga				A
hsa_can_1541	1	chr11	minus	85155829	85155909	aaaaguaauuguggcuuuugcu	agguuggugcaaaaguaauuguggcuuuugcuauuaaaaguaacuacaagaaccacaauuacuuuuguaccaacuuaacuu				A
hsa_can_1543	1	chr11	minus	93463672	93463752	uucucuauaggaagccauagca	aagauggaaguucucuauaggaagccauagcacuccuaauguuuggugcuauguuuuccugaggagauauaaaacguaaua	S
hsa_can_1544	1	chr11	minus	94697935	94698015	agagguuagguagauuauuagu	ugguauguuuagagguuagguagauuauuaguuaccaguaccuguucuaaucaucuagccagccucuaaacauuauacaag				A
hsa_can_1547	1	chr11	minus	104996549	104996629	ccacagagacuggacaugugacu	ucuugagguccuuguucauucucuguggcugggcugcauauagguugcccacagagacuggacaugugacucugaggcacc	S
hsa_can_1549	1	chr11	minus	113644380	113644460	ucagcguugguucccgucuuggc	acggccggcgggacgggagcugcggcgcuggcuacgagagugacccagucagcguugguucccgucuuggccauggccucg				A
hsa_can_1550	1	chr11	minus	114117198	114117278	aaaugggcuacauuuccu	agaauuuuguucuguuauuagugugguaucauuuuuaugccacuuucgcauuaaaaugggcuacauuuccugagcacucag				A
hsa_can_1552	1	chr11	minus	119183647	119183727	aggguggggcuggagguggggcu	ggacaacccuaggguggggcuggagguggggcugaggcugagucuuccuccccuuccucccugcccagggguccacauuca	S
hsa_can_1554	1	chr11	minus	122022801	122022881	aaaagggggcugagguggag	uuucauucuccuucucuuccccuuaguuuccuuuaagagugauaaaaauggaaaagggggcugagguggaggaaggagacc		K
hsa_can_1555	1	chr11	minus	122022803	122022883	uccuucucuuccccuuaguuuc	uauuucauucuccuucucuuccccuuaguuuccuuuaagagugauaaaaauggaaaagggggcugagguggaggaaggaga		K
hsa_can_1559	1	chr11	minus	126055710	126055790	uaggagaggugaaaagucagcc	aaacagaggcuaggagaggugaaaagucagccgggggcgcacagcaaucgcugccuuuucuccuccccaggacucugaagg				A
hsa_can_1560	1	chr11	minus	133231445	133231525	aggugccccggaguagcugcag	gaauagcugcaggugccccggaguagcugcaggugccccggaauagcugcaggugccccggaguagcugcaggugccccgg	S
hsa_can_1573	1	chr12	plus	29416573	29416653	caacguacuaagaauaaauuuc	ggacugagagaaauuuauucuugguagguuguacauuccuaaacauguacaacguacuaagaauaaauuucucucagucca	S
hsa_can_1574	1	chr12	plus	31315688	31315768	aaugguacuauuuaugcauca	uauuacauuuauugaugcauaaauaguaccauucucuccuauguauccugaaugguacuauuuaugcaucaaauggucucu	S
hsa_can_1575	1	chr12	plus	32632486	32632566	agaccucucacugcuaggcua	ucugauuauauuccuuaauuagccuagcagugagaggucuguauuuucacagaccucucacugcuaggcuaauuaaauuua	S
hsa_can_1581	1	chr12	plus	57979730	57979810	ucuuaggacugacuguucaaaggc	ucucagcgucucuuaggacugacuguucaaaggcuccucagcaaaugagcccuugaacaguccuaagagacccugaggauu			D
hsa_can_1594	1	chr12	plus	76206922	76207002	aggagaguaaguauauggugua	aucuuacaucauauauuuacucuccuguugcagguuugaggcugcaaacaggagaguaaguauaugguguaagaugagcug	S
hsa_can_1598	1	chr12	plus	95841354	95841434	uccucacacggggcaccaa	ccucacaaggggcuccaacuguggggggucuguuuccgcagaccgcugacuuuccucacacggggcaccaauugagguauu				A	C
hsa_can_1600	1	chr12	plus	99506359	99506439	ggaucuguuauguaucaggua	caguauguauggaucuguuauguaucagguacuguacauaauauguaccagguacauaacagauacaccauaaaugcuugu	S
hsa_can_1602	1	chr12	plus	104055905	104055985	aaaaacugugauuauuuuugca	ucugguuggugcaaaaguaacugcagucuugcaauuuuuaaaaaauugcaaaaacugugauuauuuuugcaccaaccuaau				A
hsa_can_1603	1	chr12	plus	104824826	104824906	uugggcagcucuuugcaguaga	uacauuuucugcugcaaagagcugcccaaaacaaauauauauacuuguuuugggcagcucuuugcaguagaaaacauauuu	S
hsa_can_1605	1	chr12	plus	105127366	105127446	aaaaguaauuguaguucuuguca	aggugggugcaaaaguaauuguaguucuugucaucaaaaguaaugguaaaacugcaauuacuuuugcgccaaccuaauacu	S
hsa_can_1616	1	chr12	plus	123193888	123193968	accagaagccuggcuugucaga	agagagagagaccagaagccuggcuugucagaaguucuuacucucuuugcuggcauaccagauuucuggguucccuuuccc				A
hsa_can_1633	1	chr12	minus	32632494	32632574	agaccucucacugcuaggcuaa	uagaggauuaaauuuaauuagccuagcagugagaggucugugaaaauacagaccucucacugcuaggcuaauuaaggaaua	S
hsa_can_1635	1	chr12	minus	46590636	46590716	auucuuguuuccaggucugguga	gcuuuggaacaacagaccuggauucaaaaacuaccuuucuauauugggauucuuguuuccaggucuggugaaguucaaggg	S
hsa_can_1639	1	chr12	minus	49061306	49061386	uuggcccugaaucaaggccagcagu	uuguuuuccuuuggcccugaaucaaggccagcaguuugcugaagcuguugguuucaagcaggagccuaaagaauugucuuu				A
hsa_can_1642	1	chr12	minus	53615880	53615960	ugcauucccucuccaucccugcu	ugggguugggggaggagaagggaguuuacacuggguuggaaagagcagugcauucccucuccaucccugcuucaagccccc				A
hsa_can_1659	1	chr12	minus	89913393	89913473	cuaggaugaagacagcuua	ucaaacuuuucuaggaugaagacagcuuauuuuuaaguuguauagucuuaguugguuuagggucucaauuuuaauuaauaa			D
hsa_can_1669	1	chr12	minus	111057446	111057526	uuugggggaaauuugugaagugg	ccuauugcacuuugggggaaauuugugaaguggaaaugagucaguuugagcaucccacaaucagagguuuccccaaagugg	S
hsa_can_1675	1	chr12	minus	123180462	123180542	cccagaaaucugguaugccagca	ggaaagggaacccagaaaucugguaugccagcaaagagaguaagaacuucugacaagccaggcuucuggucucucucucuc	S
hsa_can_1676	1	chr12	minus	123193887	123193967	cccagaaaucugguaugccagca	ggaaagggaacccagaaaucugguaugccagcaaagagaguaagaacuucugacaagccaggcuucuggucucucucucuc	S
hsa_can_1681	1	chr12	minus	125444563	125444643	uggggcgugcagaacgugcug	uggaauagaggcagcaggguccugcacgcuguucauguacuauccguccguggggcgugcagaacgugcugccggcucuuc				A
hsa_can_1683	1	chr12	minus	133443001	133443081	uuguaacauucugguguguugu	acaugcuguguuguaacauucugguguguuguaacauucccgguguguuguaacguuccaggguguguuguaacauuccgg				A
hsa_can_1685	1	chr12	minus	133443100	133443180	uuguaacauucugguguguugu	uucugguguguuguaacauucugguguguuguaacaaucgcgguguguuguaacauccgguguguuguaacauuccagugu				A
hsa_can_1686	1	chr12	minus	133443139	133443219	uuguaacauucugguguguugu	guuacgcgguguguuguaacuuucugguguguuguaacuuucugguguguuguaacauucugguguguuguaacaaucgcg				A
hsa_can_1688	1	chr13	plus	21974103	21974183	aaccacuaaacugcuuccugucu	aaaucuauaaagacaggaagcaguuuaguggcugccuggggcugaggcaaccacuaaacugcuuccugucuuuauagauuu				A	C
hsa_can_1693	1	chr13	plus	34390590	34390670	auauugccagggacauacuuau	uuuuuuucucauauaaguaugucccuggcaauauuuauuacaauuucaaauauugccagggacauacuuauaugagaaaaa				A
hsa_can_1707	1	chr13	plus	76353261	76353341	ugugcaggcuugaggauuaggu	caucauuaauccucaagccuguacaaccaggacagagcauguggaaaggugugcaggcuugaggauuaggugaugcaugca				A
hsa_can_1709	1	chr13	plus	81634379	81634459	agggacuacauaacgauauau	aucuauauaucguuauguagucccuccccauauauauauacagacauagaagggacuacauaacgauauauagauuguaua				A
hsa_can_1710	1	chr13	plus	81923594	81923674	ugaaaguuccuaauguggcuau	aaaaacucuaugaaaguuccuaauguggcuaucuaguguauuccuaacauaggcacauuaggaacuuuuguagaguuuuug	S
hsa_can_1711	1	chr13	plus	84523133	84523213	cagaaacugcaguuacuuu	aaguaauugugguuuuugccauuaccuuuagucuugccauuaaaaguaauggcagaaacugcaguuacuuuugcaucaacc	S
hsa_can_1714	1	chr13	plus	95117559	95117639	caaaagaaauugugguuuuug	uagguugaugcaaaagaaauugugguuuuugcuauuacuuuuaaaggcaaaaaccgcaauuacauuugcacuaaucugaua				A
hsa_can_1717	1	chr13	plus	111366088	111366168	ugggcgagugggcagcggcg	agcgcgccccuucccgcugcccgcuccgcuccucucuucuacccagcccagugggcgagugggcagcggcggccgcggcgc				A
hsa_can_1724	1	chr13	minus	34390592	34390672	auauugccagggacauacuuau	uuuuuuucucauauaaguaugucccuggcaauauuugaaauuguaauaaauauugccagggacauacuuauaugagaaaaa				A
hsa_can_1727	1	chr13	minus	45911674	45911754	cugcauccacugauagaccuugaac	uaaggguguucugcauccacugauagaccuugaacaauuuacuguuguucuuuugguuugcacuaggaugcaaaagaaaga				A
hsa_can_1732	1	chr13	minus	52866376	52866456	ugaaggcuucaguaggacaaaa	ggugaaauuugaguccuguguuggaggcuucaguaugauagaaacuuccugaaggcuucaguaggacaaaaaauuguuccu	S
hsa_can_1733	1	chr13	minus	58281127	58281207	aaaaaccacaauuacuuuuguaa	auauuagcuaggugcaaaaguacuugaguuuuuggcaauuucuuuaacaaaaaccacaauuacuuuuguaauugagaaaau				A
hsa_can_1737	1	chr13	minus	80583238	80583318	agguaaguuugauguucaugcc	gacucaaauuagguaaguuugauguucaugccauguucacuagcaugaauaucaaacuuaccgguaguauguaagaggaag	S
hsa_can_1738	1	chr13	minus	81634373	81634453	agggacuacauaacgauauau	aucuauauaucguuauguagucccuucuaugucuguauauauauauggggagggacuacauaacgauauauagauuucaau				A
hsa_can_1739	1	chr13	minus	87812968	87813048	aaaaguaauuguaguuuuggcca	aggugggugcaaaaguaauuguaguuuuggccauugaaaguaauggccaaaauaauugcaauuaaaauaauggccaaagua				A
hsa_can_1746	1	chr14	plus	23782766	23782846	agaacacacuuaggaccuucu	ugaaccuaguagaacacacuuaggaccuucugaaucuauuagaagguccuaaguguguuaggacaaaugacaccuucaaua	S
hsa_can_1747	1	chr14	plus	27186982	27187062	guagagagaaauuugaaggaau	ugagucgguucuuucaaaucucccucucuccucucucucucucucuaggguagagagaaauuugaaggaauugacucacau		K
hsa_can_1748	1	chr14	plus	30226825	30226905	auggacagaaaaauuaauuggu	ugguuuuauuauggacagaaaaauuaauugguuuuuaaaaauaaaccaauuaauuuuucuguccacaauaaaaccaauuau				A
hsa_can_1759	1	chr14	plus	59428948	59429028	auaucuauagauauaucugua	ucuguauauagauaugucuauagauauaucuauaauaucuguauauagauauaucuauagauauaucuguauauagauaua				A
hsa_can_1760	1	chr14	plus	59544781	59544861	auaggauacauauaacuaaug	gaaaaaugauauaggauacauauaacuaaugaagacaugaaaaauuccauguucauuaguuauauguauccuauaucauuu				A
hsa_can_1762	1	chr14	plus	65707856	65707936	uguuugaauguuuuacggugagu	aaguaauacucaccguaaaacauucaaacacaagauugugcuugaauguguuugaauguuuuacggugaguauuacuuugg	S
hsa_can_1771	1	chr14	plus	87519901	87519981	gugugaauagauagauaugu	augaauauaugugugaauagauagauauguguguauguauauguguauauauaacacacacauaucuaucuauucacacau	S
hsa_can_1776	1	chr14	minus	20880473	20880553	aaugagcaaaauagugagacugu	aaaacaauaaaaugagcaaaauagugagacuguccuuuuaaggauaggacagucucacuauguugcucaaauaaacugucc			D
hsa_can_1781	1	chr14	minus	25335924	25336004	uguggacagacauaccaugguu	ugacccauuaccaugguaugucuguccacuggaaucuguagaguauuccuguggacagacauaccaugguuuguuugagga				A
hsa_can_1783	1	chr14	minus	30226821	30226901	uguggacagaaaaauuaauugg	uugguuuuauuguggacagaaaaauuaauugguuuauuuuuaaaaaccaauuaauuuuucuguccauaauaaaaccaauua				A
hsa_can_1788	1	chr14	minus	42800767	42800847	ugagugugugugugcgagugugu	uguauauauaugagugugugugugcgaguguguguaaugauuuucucaaauucaaacauauauauccauauuaucuguaua				A	C
hsa_can_1789	1	chr14	minus	44863384	44863464	ucaaaaacugcaguuacuuuug	gcuacuuguucggugcaaaaauaauugcaguuuuugccauaauguaaagucaaaaacugcaguuacuuuugcacaaaacua		K
hsa_can_1791	1	chr14	minus	55311000	55311080	aagaaccgcaguuacuuuugca	uuagguugcugcaaagauaauugcaguuuuugccauuauguucaauagcaagaaccgcaguuacuuuugcaugaaccuaau				A
hsa_can_1792	1	chr14	minus	56701827	56701907	caaaagaaauugugguuuuug	uagguuggugcaaaagaaauugugguuuuugccauuaaaaguaauuaugaaaaacacaauuaccuuugcaccaagcuaaua				A
hsa_can_1794	1	chr14	minus	59544784	59544864	auaggauacauauaacuaaug	uaaaaaugauauaggauacauauaacuaaugaacauggaauuuuucaugucuucauuaguuauauguauccuauaucauuu				A
hsa_can_1795	1	chr14	minus	60715318	60715398	cgcggucuggccgcugcccuucga	ugggcgccgucgcggucuggccgcugcccuucgaacccauggugggucccaggcagcugccagaccccccuaccccagagu	S
hsa_can_1797	1	chr14	minus	64129606	64129686	ugugggaucuuggcagguagca	ucacuugcucacacaccugucaccacuccacuccacucaucucagaaggugugggaucuuggcagguagcaugagcugagc	S
hsa_can_1799	1	chr14	minus	65707853	65707933	uguuugaauguuuuacggugagu	aaguaauacucaccguaaaacauucaaacacauucaagcacaaucuuguguuugaauguuuuacggugaguauuacuuugg	S
hsa_can_1801	1	chr14	minus	68718440	68718520	agggcugagauggaaaag	aaacaacacuauucugucucaccaucaaacaaaugguauuucauacuuugacaagggcugagauggaaaagcacagcacug			D
hsa_can_1803	1	chr14	minus	75776771	75776851	acuaucagggaacaagcaaguu	aauuuuaauaauuugcuugguccucgauaauccugaauuuacucccaggacuaucagggaacaagcaaguuauugcugugc	S
hsa_can_1807	1	chr14	minus	87519908	87519988	ugugaauagauagauaugugugu	uauguauaugugugaauagauagauauguguguguuauauauacacauauacauacacacauaucuaucuauucacacaua	S
hsa_can_1811	1	chr14	minus	96000308	96000388	aggaaagguuuguugaauggg	gccuaggaucaggaaagguuuguugaauggggaacuaagaagugaauucguucguucgacaaacguuuccugagcagccgc	S
hsa_can_1813	1	chr14	minus	100488250	100488330	aaacagagaacuugguuuau	cauagcggcaccgagauuauaaaaccaaguucucugauucucaucccaaagaaacagagaacuugguuuauaaucuuacug				A
hsa_can_1820	1	chr15	plus	30831461	30831541	ugagcuaccacgccaggccgaucu	aucacaagcaugagcuaccacgccaggccgaucuauuccuuucugguuacuaaauuggaccgggggcgcgguggcucacgc	S
hsa_can_1824	1	chr15	plus	40226341	40226421	cgcugccauggcugggggccgu	gccgggggcccaccgccgcccaggcaaggccgcccugccuugggcgcagcgcugccauggcugggggccguggggcccccg				A
hsa_can_1832	1	chr15	plus	49893302	49893382	aacaguaauugcgguuuuu	agguuggagcaacaguaauugcgguuuuugccaucacuuuuaauggcaaaaaccacaauuacuguugcuccaaccuaauag				A
hsa_can_1834	1	chr15	plus	62699305	62699385	ccagcaggugcagaauuccaca	gucaacaaagccagcaggugcagaauuccacaguucccuuaauuguggaauucugcaccuggugauuuuguugauuuuacc	S
hsa_can_1836	1	chr15	plus	65553694	65553774	uauauauaaaaugccuguuaag	ugaaaacgccucuuaacaggcauuuuauauauaaauuuuauauauauuuuauauauaaaaugccuguuaagaggcguuuua				A
hsa_can_1859	1	chr15	plus	100483529	100483609	cuugggcccuggacucag	aaauguggagcuugggcccuggacucagggucuugagaacgaacuguggcaccugggucuugggguacagguucaaucucu		K
hsa_can_1864	1	chr15	minus	28971457	28971537	ugagcuaccacgccaggccgaucu	aucacaagcaugagcuaccacgccaggccgaucuauuccuuucugauuaauaaauuggacugggugugguggcucacgccu		K
hsa_can_1865	1	chr15	minus	30719101	30719181	ugagcuaccacgccaggccgaucu	aucacaagcaugagcuaccacgccaggccgaucuauuccuuucugguuacuaaauuggaccgggggcgcgguggcucacgc	S
hsa_can_1866	1	chr15	minus	32760473	32760553	accggaggcgcgguggcucacg	augagcuaccacgccaggccgaucuauuccuuuuugguuacuaaauuggaccggaggcgcgguggcucacgccugcaaucc	S
hsa_can_1868	1	chr15	minus	38378235	38378315	acccugaaccacugcauacacu	uagcugggucacccugaaccacugcauacacuucuuguuucaagugaauguggugguuugggccagagugaguuguccgug	S
hsa_can_1872	1	chr15	minus	41379890	41379970	uggcuuaguuuucuguaguaaag	ugauuuccucuggcuuaguuuucuguaguaaagguaauuugaaagcuguacuauagaaaacaggcccaucauggucuuugc	S
hsa_can_1881	1	chr15	minus	65553695	65553775	uauauauaaaaugccuguuaag	auaaaacgccucuuaacaggcauuuuauauauaaaauauauauaaaauuuauauauaaaaugccuguuaagaggcguuuuc				A
hsa_can_1882	1	chr15	minus	66390196	66390276	ucugcugcuggaucuuacucauc	gaggagggagggagaugagcuaaguucucacagcaagucagugacagaucugcugcuggaucuuacucaucuuacccugug				A
hsa_can_1901	1	chr16	plus	587459	587539	cgggcagggcuccugucagagc	gcgaaggagcugagguuggcccuggcaggugugcaguccucacacagaacgggcagggcuccugucagagccaaaccagcu				A	C
hsa_can_1902	1	chr16	plus	618588	618668	uccggaucucaggagcagc	cuggugaggcuccggaucucaggagcagcccugagucugcuucccaggcugccccugccaggccugcagccuccccagcca				A
hsa_can_1903	1	chr16	plus	845179	845259	uguguggcccucgacuggcugg	gggugcuguguguguggcccucgacuggcuggccuucgaugaccugcuggcgggggcugcucaucacagccagagcuucca			D		C
hsa_can_1905	1	chr16	plus	1814046	1814126	uucuggagggauggguaggagcc	ugucucagauuucuggagggauggguaggagccaggguucgugcccacggcgccucccugcucccugcagcugagucccaa				A	C
hsa_can_1906	1	chr16	plus	3704444	3704524	agggggcuccauuugcaacuuug	gucagccaccagggggcuccauuugcaacuuuggauguggcuuuggccucuuuguccaaagugaccuuggggcccccagac	S
hsa_can_1909	1	chr16	plus	10718072	10718152	gauuagguggccuccuucuuu	aagaggagagauuaagacagaaggaggccaccuaaucucucuccacaugagauuagguggccuccuucuuuauauuuucag				A
hsa_can_1922	1	chr16	plus	28838066	28838146	uugggggauauuggaaagaagu	acucuggacuucuuaaacuuuguuccugaacuacuuacggagagugggguugggggauauuggaaagaagucugugaaaua				A
hsa_can_1935	1	chr16	plus	67196742	67196822	ugcgaaugugagcuggaaggcau	uaacccaaguugcgaaugugagcuggaaggcaugcugccaccuuaucuguccgccugccucgaccacauucacaaccuacg				A
hsa_can_1941	1	chr16	plus	78414381	78414461	acucuuuaaggauagggcuga	ugggccagugacgacccauucagccguaucagugaagagugaagcacugcacucuuuaaggauagggcugaaugguuuauc				A
hsa_can_1953	1	chr16	minus	6204240	6204320	gcaaaaaccguaauuacuuuugu	acuaacuuggugcaaaagugacugcaaucuuugccauuaccuuuaaaagcaaaaaccguaauuacuuuuguaccaaccuga		K
hsa_can_1957	1	chr16	minus	10622718	10622798	aaccuagaacuccaagccuguu	augaacaggcuggcgcucuaggacgcucuguguucacugaugaugaagaaaccuagaacuccaagccuguuuguaaacaca	S
hsa_can_1965	1	chr16	minus	32752172	32752252	gcggaggcuggacugcagugg	ucauugcgucgcggaggcuggacugcaguggcaugauaucagcucacugcaaccuccaccucccggguuuaggugccucag	S
hsa_can_1966	1	chr16	minus	33945950	33946030	uauuaaggacauuugugauuca	auauuucaaccuccucccaucaaucacaaacguccuuaauggcauuugcuauuaaggacauuugugauucaugggaggagg				A
hsa_can_1970	1	chr16	minus	50504565	50504645	uggucuacauuugugucuuuu	aguugucuuuuggucuacauuugugucuuuucauuugugcaccaaaagacacaaauguagaccaagagacaacuacgagac	S
hsa_can_1973	1	chr16	minus	60463557	60463637	caaaaaccacaauugcuuuuac	auuuauguuggugcaaaaguuauugugguuuuugcaauuaacuuaauggcaaaaaccacaauugcuuuuacaccaaccuaa				A
hsa_can_1983	1	chr17	plus	1547608	1547688	uggcuuucuccugaucucagg	ggaggagagcuggcuuucuccugaucucaggccuggauacugcccgccagggugucgggagaagccaccuuuccccuagug		K
hsa_can_1992	1	chr17	plus	16353805	16353885	ugucacucuuguguguugcaga	gccacuugcaccuguaucacaccuguguguuacaccugucacuccugugugucacucuuguguguugcagaugugggggca				A
hsa_can_2001	1	chr17	plus	19882699	19882779	uauuguuagagcagguuaa	gaaauaggcaaaucccuuaaccugcucuaauaauaauauggucuuuucacuauauuguuagagcagguuaaaagauuuacu				A
hsa_can_2003	1	chr17	plus	26322106	26322186	aaagcugugaugacuuuugca	cauuagauuggugcaaaagucauugcguuuuugcauugaaagugaugacaaaagcugugaugacuuuugcaccagcuaaua				A
hsa_can_2025	1	chr17	plus	46053388	46053468	ugagcuguaggaguggagugg	ggccuugugaugagcuguaggaguggagugggagcugcuuguccccuccccacccccaacagcccaacccaagacccagag				A
hsa_can_2026	1	chr17	plus	46134636	46134716	ugggaggaaagcacaagguuuu	ugguaaucucugggaggaaagcacaagguuuuuccuucccccuuguuaaagccucuguguuuugcccuaguuuccagcaga				A
hsa_can_2029	1	chr17	plus	55220689	55220769	aaggaccagagaaaggca	gaauggagcuaaggaccagagaaaggcagagaugcauaagagagaagcaucuguagccauuuugagacccagccccaugcc			D
hsa_can_2041	1	chr17	plus	66383132	66383212	aacugcaaugacuuucgcacca	gguuggugcaaaaguuguugcgguuuuugccauuacuuuuaguagcaaaaacugcaaugacuuucgcaccaaccuaauaua	S
hsa_can_2043	1	chr17	plus	66884148	66884228	uauggaguguguauauaugugu	uggauauauauauggaguguguauauauguguguuuauuuuauauacacacauauauacacacuccauauauauacacaca				A
hsa_can_2044	1	chr17	plus	68442765	68442845	aaauagauuuuaggugucaacu	aacuuaguacuagguuaacaccuaaaaucuauuuuuggccuagaacuaaaaauagauuuuaggugucaacuuaguacuaug	S
hsa_can_2046	1	chr17	plus	74745273	74745353	aaaaaggagccacaggaugaaugu	uuauuaccccaaaaaggagccacaggaugaaugugauggcccaugcuuggccugugguuccuuuuccagguaauaaaaauc				A
hsa_can_2051	1	chr17	plus	78936642	78936722	cggucucggcaucugcgcccau	ccuguccccgcggucucggcaucugcgcccaucuuccauccucaaagaagagggcagugaugccgggacccuuucucuccc				A
hsa_can_2052	1	chr17	plus	79677254	79677334	ucagcagggagccaguguucugu	uccuuacccgcugggcccugcucuuucugcuuuggagcaguucuuccuucagcagggagccaguguucuguggguuggggg				A	C
hsa_can_2054	1	chr17	plus	80057215	80057295	cggccugagcccugaagcgcgg	gccccuugggcggccugagcccugaagcgcggccucccuuuucugaccgcuucgcgcuugcggggccaggcaccccauggg		K
hsa_can_2058	1	chr17	minus	293578	293658	uggggccagcuuuggaagccugc	agugggagcaggauccagggcugcugcccgcaguggcuaacagugauguggggccagcuuuggaagccugcaccccuguau				A
hsa_can_2059	1	chr17	minus	1011764	1011844	uccgagcugaggcaagagggug	caagagaggggccacccucuucccagccaggagacagggacuuggugucuccgagcugaggcaagaggguguuugcaaagg				A
hsa_can_2060	1	chr17	minus	1992163	1992243	gugcuggaggcuuugucuaggaga	ccugacucaagugcuggaggcuuugucuaggagaauauucccguaagucuccuacagaacuccagcaucaagagagcggug			D
hsa_can_2067	1	chr17	minus	17718313	17718393	ccugugggaggagacaguggca	uccccaccagccugugggaggagacaguggcacuuugcagagccaggggccaggcuguacucuggagggcagguggggagc	S
hsa_can_2074	1	chr17	minus	26890920	26891000	ucugggaaggugggcagaggca	caguguuaggucugggaaggugggcagaggcaugaugcuugcccuuuucauugugcuacuucuuaucccucccagacaaaa				A
hsa_can_2075	1	chr17	minus	27908848	27908928	ucugagccauacccccuccuca	gggugcagugugggugggugggggugugggugagggcugcugcugcaggucugagccauacccccuccucacaggcaggcg				A	C
hsa_can_2078	1	chr17	minus	37007842	37007922	cagggagcugucagagaagagca	ugggcuuuuuccucuucucagaacacuuccugggucugauugguggcccagggagcugucagagaagagcagagcaaaugg				A
hsa_can_2079	1	chr17	minus	38350106	38350186	uccacgggaaagaugucagaugu	guccagggguaaauccaucgaccucuuucccguggagcaggaaguugcuccacgggaaagaugucagauguugguugagac	S
hsa_can_2080	1	chr17	minus	40060794	40060874	acacugggacaggagcugcc	caggucagguagggagcucuugccccagggucucuuaaagggguggagaagacacugggacaggagcugcccaucugcgcu				A
hsa_can_2089	1	chr17	minus	49231297	49231377	agugcuugcugaaugaaugaca	guaagcacucagugcuugcugaaugaaugacacacacacccgucauuuauucagcaagcacuuacagagcgccaacuccgu				A
hsa_can_2097	1	chr17	minus	61515856	61515936	ugcagcauggucggggcacuucu	gguguggaggggaagugcccugucccugugugcugacaggucccugugugcagcauggucggggcacuucuacucugcagg		K
hsa_can_2104	1	chr17	minus	66884146	66884226	uauggaguguguauauaugugu	uguguauauauauggaguguguauauauguguguauauaaaauaaacacacauauauacacacuccauauauauauccaua				A
hsa_can_2106	1	chr17	minus	70550932	70551012	ucaggcugagaggcagggguga	uccccuccccuucuccugucuucucagcacccccaggguuacauggcggucaggcugagaggcaggggugacaggaugggg		K
hsa_can_2110	1	chr17	minus	74657939	74658019	ucauugucguaggaguucguaa	ccuccaucaaccugagcuucugccucaaggucuuaguguucauuuaugaucauugucguaggaguucguaaaaugaugguu				A
hsa_can_2114	1	chr18	plus	980046	980126	cuggaccacuuagcucccuggc	auccacugagcuggaccacuuagcucccuggcuucagcccuuuuuccagggaggugaaugguucugucucgcugguguucc	S
hsa_can_2116	1	chr18	plus	993623	993703	uucacugaaacuaccacacaga	auucuacagguaauuugugugguagcuucauugaacagugcuggugcuguucacugaaacuaccacacagaucaccuguag	S
hsa_can_2119	1	chr18	plus	8891619	8891699	uuucagacaucagcugcaagc	gguggccuggggaccccugaacuugcagcugaugccugaagugagccucauuucagacaucagcugcaagcaaguucaggg	S
hsa_can_2120	1	chr18	plus	9971551	9971631	acagacaguauaaaccaauuccuu	ggaaaacccaaguugguuuacacugucuguacugauagacauuuaguacagacaguauaaaccaauuccuuucaaaaaccc				A
hsa_can_2122	1	chr18	plus	23497074	23497154	aguuauagucaggacauauuu	cucuauguacagaacaauauguccugacuauaacuacauuaagucauaguaguuauagucaggacauauuuucucagucaa				A
hsa_can_2131	1	chr18	plus	46233529	46233609	aagcacauaguagaaggauuugc	ggcccuuucaaagcacauaguagaaggauuugcugagcaaagaauuaaagcaaaguccacuguaugugcuuuuaaaggaua				A
hsa_can_2132	1	chr18	plus	46278864	46278944	agaaggacaaagcaaccucucugg	aucugaguuccagugagggcuuugccacuaacuagcggggcgacccuagaaggacaaagcaaccucucuggaccuugguuu				A
hsa_can_2140	1	chr18	plus	63358578	63358658	aaaaguuauugugguuuuugcu	aggcuggugcaaaaguuauugugguuuuugcuauuaaaaguaauaucaaaaauuaauauuacuuuugcaccaacuuaauau				A
hsa_can_2144	1	chr18	plus	70818416	70818496	auuguaaguugaggagcauuu	uugacugaugguauuuucaacuuguggugguuuuacuggaacauaacaucauuguaaguugaggagcauuuguauuuauuu				A
hsa_can_2152	1	chr18	minus	18563456	18563536	uaauaugaaagucuagccgcu	uauuacugucuaauaugaaagucuagccgcuagauuuucaagccuagcugcuaggcuuucauauuauacaguaaauaauua	S
hsa_can_2154	1	chr18	minus	23497079	23497159	aguuauagucaggacauauu	aucuuuugacugagaaaauauguccugacuauaacuacuaugacuuaauguaguuauagucaggacauauuguucuguaca				A
hsa_can_2158	1	chr18	minus	71037806	71037886	aucucaaagaaggccggguaa	gcaauuaauuucccagguguucuuugagcuucuuguauuuagauggcuagaucucaaagaaggccggguaaauuuuuguca	S
hsa_can_2160	1	chr18	minus	72264707	72264787	agcccgggagggcugucuggg	aggcgcugucagcccgggagggcugucugggauuucuagagggucccagaacggguucuucccaggccgaucccgccugcu	S
hsa_can_2163	1	chr19	plus	1003066	1003146	caccccucucccagaacccauu	gggugggaaggguuuuguggggguggaggucgucaacccuaaccguggccaccccucucccagaacccauuccaccugcag				A
hsa_can_2164	1	chr19	plus	1422706	1422786	ucauccaguccucccaguguggc	uccuucacccucauccaguccucccaguguggccggucucauuucgugucgucagcugggucagcuggcucgguguggagu				A	C
hsa_can_2165	1	chr19	plus	1466535	1466615	ccuggaggggcuggagga	gccggccgcccaggccccagcgaggguggugaccuggaugacagugacuccucccuggaggggcuggaggaggccggcccc				A
hsa_can_2166	1	chr19	plus	1965440	1965520	aaugaaugaaugaaugacucgg	ccuguggaucaaugaaugaaugaaugacucggaaaucaagaugacuccuugacaugucauucauucauuuauuuaugcaug			D
hsa_can_2171	1	chr19	plus	10003734	10003814	gcuugacucuagucuguc	ccagguuucucuuuggucucucccaguuaagccuuugucuguccaaggcuugggcuugacucuagucugucauagagucaa				A
hsa_can_2172	1	chr19	plus	10308755	10308835	ugggcucaaggcauacuccua	cugcuaagagauggggucuugcuguguugcccaggcaggugucaaacuccugggcucaaggcauacuccuaccucagcuuc	S
hsa_can_2175	1	chr19	plus	13267932	13268012	auccuuacaacaaaccuagca	aauagucccugccuuuuagguuuguuguaaggauugagauuacacauguaauccuuacaacaaaccuagcagagugcuggc	S
hsa_can_2184	1	chr19	plus	35652378	35652458	ucaugucugaaccaaugaga	cuagccugaggccuagaauugacucucauugguucagcuggagucacaugcucaugucugaaccaaugagagccugagaaa			D
hsa_can_2185	1	chr19	plus	35652418	35652498	ucucauuggucaggccugaguc	gagucacaugcucaugucugaaccaaugagagccugagaaaugagcugcucucauuggucaggccugagucuugugcccca	S
hsa_can_2187	1	chr19	plus	40486127	40486207	ugacaggaaggagguaggagugc	gugguuaucgugacaggaaggagguaggagugcagagaucugagcuggccugccccccaaugucagguaaucauggccaca				A
hsa_can_2192	1	chr19	plus	47396606	47396686	augagcaucuaccguauaccagg	ggugauguugaugagcaucuaccguauaccagguacuacucuagguccugggaauauaguagguugccaccagacaagacc				A
hsa_can_2194	1	chr19	plus	52092454	52092534	cagcauauguguauguaugcgu	ucuauguauguauauauaugcauaugcagacauauguauauggucuggucagcauauguguauguaugcguauguauguau				A
hsa_can_2197	1	chr19	plus	59059347	59059427	agaaggugacugaggggca	gauccuaguauucuucugccuucucugcuuaccucauacaccuucuaucugcagaaggugacugaggggcagcaggagcgc			D
hsa_can_2200	1	chr19	minus	2632526	2632606	agugcugacggugagagacuuc	cgauguccacagugcugacggugagagacuucccuguagaguagaaagucucuguucgucagcuguuuuuacaauucccag	S
hsa_can_2201	1	chr19	minus	2720377	2720457	aggugggaaguggcgugggcuu	ccucggugcccacgacccccucccuccacccgcaccccccaggcgguggaggugggaaguggcgugggcuucggggcuguu				A
hsa_can_2206	1	chr19	minus	11339663	11339743	ugaccccugccucuguccccag	ucgcacucugugaccccugccucuguccccagcugcuucacgaggagcuggcucugcaguggguggucagcagcagugccg				A
hsa_can_2208	1	chr19	minus	13267929	13268009	uagguuuguuguaaggauu	agcacucugcuagguuuguuguaaggauuacauguguaaucucaauccuuacaacaaaccuaaaaggcagggacuauuauu				A
hsa_can_2211	1	chr19	minus	18271433	18271513	caugagcuuggaggcccuguga	auucaacauagaggcccagggcauccaggcucagccuguuuccgugcagcaugagcuuggaggcccugugagaggaugagu				A	C
hsa_can_2217	1	chr19	minus	32968185	32968265	aaaaaccucaguuacuuuugca	acuauugagugcaaaaguaauugcgguuuuugccauuacuuucaauggcaaaaaccucaguuacuuuugcaccagccccau				A
hsa_can_2220	1	chr19	minus	37568693	37568773	aacuguguagaaucgucuaacag	gggauuuuauaacuguguagaaucgucuaacagaguaagacgauuuuacacagaucucuauugugguuugcuuaugaaggg				A
hsa_can_2234	1	chr19	minus	51289968	51290048	ugaguagcagauuguauagu	cuaccaaaaauagcgagacuauaucugccacaaauaacgcaaauagcuaccugaguagcagauuguauaguccccauuuuu				A
hsa_can_2237	1	chr19	minus	55140835	55140915	uuguggaucucaaggaugugcu	cagugucuccuuguggaucucaaggaugugcuuccacauagcagcaucuucuucagauggacaaggagacacuggguguuc				A
hsa_can_2238	1	chr19	minus	55634583	55634663	auccuagucacggcacca	acggugcaaagagcaggaggacaggggauuuaucucccaagggagguccccugauccuagucacggcaccaaaugucacgc				A
hsa_can_2246	1	chr20	plus	5951190	5951270	ucuuuggcagacaggugcaga	cuggccugcccauccugccugccaaugaugcuuguguggccauagaaaggucuuuggcagacaggugcagaugccaguagg				A
hsa_can_2248	1	chr20	plus	12503940	12504020	aaaagcugcaauucuguuugc	auuagguuggugcaaacauaauugcuguuuuugcauuuacauuuuauggcaaaagcugcaauucuguuugcacuaacuuaa				A
hsa_can_2251	1	chr20	plus	20694593	20694673	auacaaaggaauauuacucagc	gucucucuauuuuuagauuuguguaauauuccuuuguauagacacauucauacaaaggaauauuacucagcaauaaaaaag				A
hsa_can_2254	1	chr20	plus	30823880	30823960	uccuggguggacugagagauggu	agggcuuugcuauuuuucccuuuugggaaaacaaugaaguguuuuaaguccuggguggacugagagaugguuugccugucc			D
hsa_can_2255	1	chr20	plus	35990284	35990364	agaugccggggucucugugug	cggggucucugugugcagguagagaugccggggucucugugugcagguagagaugccggggucucugugugcagguagaga				A
hsa_can_2263	1	chr20	plus	57024173	57024253	aggcugugggaaugggucu	caagcuugggaggcugugggaaugggucugcccccagcuucacagaccucuuccuccagccucugaaucccauuagccaca		K
hsa_can_2265	1	chr20	plus	59828948	59829028	ucgccggggagccaagcaccgcu	cuuccugcgcucgccggggagccaagcaccgcugugcuccugcuccuucagcggggcuggcuucccgcuugcacacacugc				A
hsa_can_2271	1	chr20	minus	3404623	3404703	ggagcgggggguuuuuuu	augaccuuagggagcgggggguuuuuuucuuucuuucuuucuuuuuuuuuuuuuuagauggaguuucgcuccgucucccag				A
hsa_can_2272	1	chr20	minus	3987437	3987517	uggcccaagaauagcuggcc	ccaugccagcuggcccaagaauagcuggccaguggccuugcuuuuggcuggccacucuugggaaagcuggccugggcccuc				A
hsa_can_2274	1	chr20	minus	23382074	23382154	aaggaggcuuuguaugugca	guauguaacuaaggaggcuuuguaugugcaccccgcgucaucuguugccuggggugaugcucuagccuccugacauuguca		K
hsa_can_2288	1	chr20	minus	62489986	62490066	uggaggugggggcugugucc	guccacaagguggaggugggggcugugucccugcugaucuguuuguggaggcaacccccaccuccaccccggugcccucca				A
hsa_can_2289	1	chr21	plus	25457160	25457240	aagagaugggauuaguacuuu	aaaaaaaaagaagagaugggauuaguacuuucuucugaauaguaccuuagaagaagguacuaaucccaucuccauuuuaac				A
hsa_can_2294	1	chr21	plus	38765155	38765235	uugaggggagaaaugcugugu	aggauccagucuuucugcuuccaagauggcguuucaaacgcugcacccucuugaggggagaaaugcuguguccucacaagg				A	C
hsa_can_2301	1	chr21	minus	20589894	20589974	guaauugcaguuuuggccauug	uugugcaaaaguaauugcaguuuuggccauugaaagugauggcaaaacugcaauuacuuuugcacuaaccuaauacuauuu	S
hsa_can_2305	1	chr21	minus	32215833	32215913	aaaguuauugugguuuuuu	gauuggugcaaaaguuauugugguuuuuugccauuacuuucaaugacaaaagcugcaauaacuuuugcaccaaugcaguau				A
hsa_can_2310	1	chr22	plus	18190154	18190234	aggccucagaaauauaaaacua	ugcgacuucgaggccucagaaauauaaaacuagcugguugaucccggcuaguuuuauauuuuugagcccucaaaguuacaa				A
hsa_can_2317	1	chr22	plus	25653815	25653895	ugaggcaucugggaagagaaag	agggguggggugaggcaucugggaagagaaagccagauuuucuguggcucuguccccuccugccaucaucucacugcugga				A
hsa_can_2318	1	chr22	plus	25902503	25902583	ugaggcaucugggaagagaaag	agggguggggugaggcaucugggaagagaaagccagauuuuucuguggcucuguccccuccugccaucaucucacugcugg				A
hsa_can_2324	1	chr22	plus	36309662	36309742	uagauaucauagaaauuccaggu	uaccuggaauuucuaugauaucuauaaaucuauauagguuuauagauauagauaucauagaaauuccagguggggauaaac				A
hsa_can_2333	1	chr22	plus	46432823	46432903	cucgaguuggaagacccgcuua	cugcugccuccucgaguuggaagacccgcuuacccagagcuaagccccucucccaacucugaaggugcucagcaucccuca				A
hsa_can_2334	1	chr22	plus	47008362	47008442	aagugagggcacagugcuuggu	ggccugggggaagugagggcacagugcuugguccugagaauagccuguagcaggcgcugccagcccucauucaccugaggc				A
hsa_can_2336	1	chr22	plus	49144500	49144580	cuggcccugacggaaccugg	ggcgcccaggagcucaggaaccgcagcuggccagggugcuggagaugaccccuggcccugacggaaccugggauuugggga	S
hsa_can_2345	1	chr22	minus	26937909	26937989	agacagguaggaggaucacccagg	gauccgcuggaccggguggcucaugccuguaaucccaucacuuugggagacagguaggaggaucacccaggcccacgaguu	S
hsa_can_2346	1	chr22	minus	26968282	26968362	cagcuuugcagguggugacuaga	gugucuccaucucggcuccaccuuccuagguuggcuuugcucucaugccagcuuugcagguggugacuagagauggcccca	S				C
hsa_can_2352	1	chr22	minus	36309653	36309733	uagauaucauagaaauuccaggu	caccuggaauuucuaugauaucuauaucuauaaaccuauauagauuuauagauaucauagaaauuccagguaggaguaaac				A
hsa_can_2357	1	chr22	minus	38640800	38640880	caaugcccaggucugcccuaga	ugaccugucuugggcaggucccaggcauuccucaucuguuagaggccagcaaugcccaggucugcccuagacaggccagca				A
hsa_can_2360	1	chr22	minus	40831341	40831421	agaacucugaggccagagccugc	agcuuuccauagaacucugaggccagagccugcuagacucuagggccagcccuggccuugugguuuuaaauggaaagcucu				A
hsa_can_2362	1	chr22	minus	41621147	41621227	gggacacagacccccugacggu	cccacucacaaaagucagggacucugggugcagccagugaugagaggcugggacacagacccccugacgguggcgaguggg	S
hsa_can_2363	1	chr22	minus	41648979	41649059	ucggggagucugggguccggaau	cacagcugugucggggagucugggguccggaauucuccagagccucugugccccuacuucccaggagccagcucccgugcu				A	C
hsa_can_2364	1	chr22	minus	42194968	42195048	ucacacacaccucuggacugcagu	gagagccagggaggcagccagaggggugcagaggaagcaaacuacccucacacacaccucuggacugcaguaucucuggac				A
hsa_can_2368	1	chr22	minus	44010709	44010789	uccauagaguggacugucugugcu	ugcuguggacuccauagaguggacugucugugcuguggacuccauaaagcagacugucugugcuguggacuccacagacag				A
hsa_can_2369	1	chr22	minus	44225040	44225120	ugacgaugguggagcagcuggc	cgccucugaugggcugcucugcucucugcacuugucuuccaggaccuggugacgaugguggagcagcuggccagauuccug				A
hsa_can_2376	1	chrX	plus	3106211	3106291	aaaaguaauuguggcuuuuucu	agguuggugcaaaaguaauuguggcuuuuucuguuacuuuuaaugugaaaaacugcaauuacuuuugcaucaaccuaauau				A
hsa_can_2377	1	chrX	plus	6432701	6432781	caaaaguaacugcgguuuuugu	uagguuagugcaaaaguaacugcgguuuuugucacugcucuucauggcaaaaacugcagucacucuugcaccaaccuaaua				A
hsa_can_2378	1	chrX	plus	7105406	7105486	cauccuagcuugccugagacugu	auaaaugacucauccuagcuugccugagacugucccaguuugaaaacuggaccucaucaguccuagacacacugggaugug				A
hsa_can_2382	1	chrX	plus	16854589	16854669	aaggucacugugagaugacuaa	agauguggcuuggccaucucacagggaccucgucuagccuaacaagcacaaggucacugugagaugacuaacuuucaguug				A
hsa_can_2383	1	chrX	plus	19886750	19886830	uaggauauuuucaacucacgau	aacccaucgugaguugaaaauauccuaaguuguaaaugcacuuuugacuuaggauauuuucaacucacgauggguuuaugg				A
hsa_can_2384	1	chrX	plus	21520300	21520380	uacaguaggcacagaauccca	cuuaaaaaucuacaguaggcacagaaucccacugccauuuuuuauaauagugggauucugugccuauuguagauuuuuaag	S
hsa_can_2400	1	chrX	plus	93986201	93986281	aaucucaugacacucacucacu	uaauacguccaaucucaugacacucacucacuaucaugagaacagcauagugagugagucucaugagaucugauauauuau	S
hsa_can_2402	1	chrX	plus	100145391	100145471	cgaaaacugcaguuacuuuugc	uauagguuggugcaaaaguaauugcgguuuuugccauuaaaagcaaugacgaaaacugcaguuacuuuugcaccaaccuaa	S
hsa_can_2404	1	chrX	plus	101845794	101845874	aaaaguaauugcaguuuuuuac	agguuggugcaaaaguaauugcaguuuuuuacuuuuaauguucauuacuuauaauggcaaaaaacucaauuacuuuugcac				A
hsa_can_2406	1	chrX	plus	105073876	105073956	aaaaccgcaguuacuuuugcau	uuacagguuggugcaaaaguaauuacgguuuugccacuauucuaaugccaaaaccgcaguuacuuuugcaucaaccuauaa				A
hsa_can_2408	1	chrX	plus	121002724	121002804	aaaagucguugcaguuuuug	agguuggugcaaaagucguugcaguuuuugcaauuacuuuuaauggcaaaaacugcaauuacuuuugcaccaacauacauc		K
hsa_can_2410	1	chrX	plus	129299892	129299972	ccgguuuucgcgaguuuguggca	gcaugcacuagcuggccgcaagcucgcaaagacgcuggcucuagguagccgguuuucgcgaguuuguggcacaguguugga				A
hsa_can_2412	1	chrX	plus	130385676	130385756	guuuccguaguuuagggg	ggaauuuuuuguuuccguaguuuaggggaauuuuucguuuccguaguuuaggggaauuuuucuguuccaccauuaaaugug				A
hsa_can_2414	1	chrX	plus	149979741	149979821	aagauucucugaagguguaga	agacuuaagacucuacuuucagggaucauuucuguaguuuguuauuagagaagauucucugaagguguagagcaucaaaaa	S
hsa_can_2425	1	chrX	minus	19886745	19886825	uaggauauuuucaacucacgau	aacccaucgugaguugaaaauauccuaagucaaaagugcauuuacaacuuaggauauuuucaacucacgauggguuuaugc				A
hsa_can_2426	1	chrX	minus	24005182	24005262	uucugaaacauguaugguuauga	gccuaucuucaguccauacugauucaguaauauuugaacuccuuauauuucugaaacauguaugguuaugaaaacuaacac				A
hsa_can_2431	1	chrX	minus	53170987	53171067	uugaguuggaagcgguuug	guuacuugccuugaguuggaagcgguuuggauuuacaccuguaaauauauucauccuuuuaauuuauguaagguuuuuuuc			D
hsa_can_2432	1	chrX	minus	53224010	53224090	cuuggugaugauagagugucugagc	gggagaagggcuuggugaugauagagugucugagcuggguggccaugagcagaccgcuuguccccugagccucaguucucc		K
hsa_can_2435	1	chrX	minus	74064365	74064445	ugaggcucgccaggggaguug	uagaaaucuccucagucucuccucucuagccccccuguauuagguguucaugaggcucgccaggggaguugaggagguuua				A
hsa_can_2444	1	chrX	minus	112075475	112075555	agaaggaaggcugagaaacuaaa	uugucuccuuagaaggaaggcugagaaacuaaagguaauaauaacauuauuauuauuguuauuccaugucuuucuuuguuu			D
hsa_can_2445	1	chrX	minus	114398341	114398421	uggaagcuggcauaaaauguagu	uuucuauuucuggaagcuggcauaaaauguagucugccuuacuuuuuggauaaccauguuugugucaccuuucagacuuga				A
hsa_can_2452	1	chrX	minus	129202366	129202446	ggcccugcuguagugcuuacu	aguggaauggugaggaagaugagcucugggaucacaagaccuaguugugaggcccugcuguagugcuuacuauguauacug				A
hsa_can_2453	1	chrX	minus	129229342	129229422	uucuugggcagugguggccuuga	gacuucaagaucaaggucacaccggccccaguuugaguucugccuccauucuugggcagugguggccuugaucauguuacc				A
hsa_can_2454	1	chrX	minus	138996418	138996498	ugcuagauggucuguaaggcu	gggcuugggcugcuagauggucuguaaggcucagugaauccuagaacuauuaaagaaccuuagaggccauuuaguagucca	S
hsa_can_2459	1	chrX	minus	154558735	154558815	caaaaccgcauuuacuuuugc	uauuagguuggugcaaaaguaauugcgguuuuugcaauugaaaguaauggcaaaaccgcauuuacuuuugcaccaaccuaa				A
hsa_can_2466	1	chrY	minus	10038051	10038131	guggugggggugggggggaa	gccaggagccccucuuccccacaccacccaacccgugaccacacaggaccuguggugggggugggggggaaggggcaggca				A	C
hsa_can_1	basic	chr1	plus	839019	839099	cucaguaucuguggggca	acagucaucucucaguaucuguggggcacugauuccaggauccccacagauaccaaaauccacagauguucaaguccccca
hsa_can_4	basic	chr1	plus	3604181	3604261	aggaggggagaaaaggag	gggaggacacaggaggggagaaaaggagagagaggcaagugucuccucccuccccuccccuccacucugcuccgcucccgu
hsa_can_5	basic	chr1	plus	9371344	9371424	ugaugggucucggcguggcuga	ugcgucugagccgaguccugacccaugacugggguuucuuucuucccccugaugggucucggcguggcugagguuuugcuu
hsa_can_8	basic	chr1	plus	16875411	16875491	augggggcuucuguagagauu	augauaaguuaugggggcuucuguagagauuucuaugagaacaucucuaaggaacucccccaaacugaauucuggcacgua
hsa_can_9	basic	chr1	plus	17007752	17007832	augggggcuucuguagagauu	augauaaguuaugggggcuucuguagagauuucuaugagaacaucucuaaggaacucccccaaacugaauucuggcacaua
hsa_can_10	basic	chr1	plus	18300531	18300611	uguggacuuuccgagcucuga	gcauggcuuuuguggacuuuccgagcucugaaauucuagccccauugaauuucagagcucggaaaguccacagaagccauc
hsa_can_12	basic	chr1	plus	22026473	22026553	aaacgcuuguggagacauauu	ucaugucugcaaacgcuuguggagacauauuaguagagucaacuaauaugucuccacaagcguuugcagacaugacuuugc
hsa_can_14	basic	chr1	plus	23118814	23118894	ugagggagaaggagggggga	cacauagaaauucugcugcuucucuucaaggacaggguggagacacccaguugagggagaaggaggggggacagacaacuc
hsa_can_15	basic	chr1	plus	24430460	24430540	uuagaggcaggagaccugaguuu	guaauaaucacucuccuacccucuaggccagcugaaagaguuaugcgcuuagaggcaggagaccugaguuugaauccugac
hsa_can_16	basic	chr1	plus	26772823	26772903	uggaucuccaggagcugauugcaca	caugggguguguauccggguccugggcgaucugcacuuguugcccuuggaucuccaggagcugauugcacaagcuguacag
hsa_can_17	basic	chr1	plus	32783821	32783901	aagacaggacaggcacagcggu	auuauaggccugagccacugugcccgaccuguuuucccucuuuaagaggaagacaggacaggcacagcgguucaugccugu
hsa_can_18	basic	chr1	plus	33240176	33240256	aauggcuggaggugggagagaa	gcaaccugggaauggcuggaggugggagagaaccugacuucucuuucccucucccuccuccaacauuacuggaacucuauc
hsa_can_22	basic	chr1	plus	43429879	43429959	cucuucugaaugcauauuuugcu	uuuaguuugugaaaaugcauugagguguguacauuucugauuuucguacucuucugaaugcauauuuugcuucaauuaacc
hsa_can_27	basic	chr1	plus	45224751	45224831	caggcuaguaggaggaagcagu	caguucguauucucugccuuuccugcugcuggcucuuguccgagcugggcaggcuaguaggaggaagcagucggguggggu
hsa_can_28	basic	chr1	plus	46599076	46599156	gcggacacagagggggca	ggggaagggagcggacacagagggggcacguucugucacuuggcggggugcgcgcucuucugguccuuaggaggucucugg
hsa_can_30	basic	chr1	plus	48407734	48407814	aguaaaucugacugcauuau	uauuggaagaggagggugaugcaaucagauuuacucacaccugguacugggaguaaaucugacugcauuauggucucucug
hsa_can_32	basic	chr1	plus	52545971	52546051	aaggauuugaacuggaagacuucua	uugcuaacaaagagcuuuugucuucaguguuuauuucuuuaacauaaaggauuugaacuggaagacuucuaaguucaacaa
hsa_can_35	basic	chr1	plus	56902170	56902250	aggcacuaaagaaacacuggaga	auuucauucuccagugucucuuuagugccuggcaccuacucugugcccaggcacuaaagaaacacuggagaaugaacuaca
hsa_can_36	basic	chr1	plus	61588592	61588672	aggagaaauggagaguucua	ccacccagcccaagcucuucauuucuacucaguacguauguccauguauccaggagaaauggagaguucuacuuuuggauu
hsa_can_37	basic	chr1	plus	67450828	67450908	aaucugaaugaacuaaagaugu	ccuucucauuugaauaucuuuaguucauucagauuuacuaauuuugguaaaucugaaugaacuaaagauguaucuguaccu
hsa_can_38	basic	chr1	plus	68649251	68649331	aggggugaauuuguagaaggau	ugacuuucauccuucuacaaauucacccaucaccauuguagauaaugugaggggugaauuuguagaaggaugaaauucaga
hsa_can_40	basic	chr1	plus	71068488	71068568	cuggugacuggcauaggu	aaagucaggacuggugacuggcauaggugguacaucugguagggcuagguuuacaguagguggugguuucuaguaagagua
hsa_can_41	basic	chr1	plus	73531274	73531354	uagauguuugcaguggagggcuuu	aauucugcaguccuccucuguuuaaaucugcacagacaacacggcuguagauguuugcaguggagggcuuuugcuuucacc
hsa_can_43	basic	chr1	plus	82029130	82029210	aggagacaaagaaaacug	gaagaaagagaggagacaaagaaaacugaaguucaaagaauggggaauaaacaauggacuuguuuuauuugucuuauuaau
hsa_can_45	basic	chr1	plus	82381400	82381480	agagaugaagaaauaaga	caacuuuggugauuuugcuucaguuuuuauuuuuaguuuugaaaccaaagcggagagaugaagaaauaagaucaaaaucaa
hsa_can_46	basic	chr1	plus	85049523	85049603	aagucuguauuuccgcgcug	uaauguggacaagucuguauuuccgcgcugcaggcccuucucugcagcgggguggucagcacuuggccuccuuugugucuc
hsa_can_47	basic	chr1	plus	87169005	87169085	augguggacacgguggugugau	gaggauucagggacaccacuguguccaccauuaaagaauuuccccuuuaaugguggacacgguggugugauccuuuuguag
hsa_can_48	basic	chr1	plus	89202756	89202836	agggguggagcaggcagu	gguugagggaagggguggagcaggcaguauuguggccaggacggccaccguaaugcuagcucacaccugaaaaccauagcu
hsa_can_52	basic	chr1	plus	98103620	98103700	ugagaccaaggaagagaacaag	gcucucuuccuuggccuugacaagucuagaacuuguguuuccaauuuguugagaccaaggaagagaacaaguuuucaucug
hsa_can_55	basic	chr1	plus	110256494	110256574	agauucuuguggacauuuu	cgucuauaaccugguucuccaaaauguccacacgaaucuucuccucuucugaagauucuuguggacauuuuggagaaccag
hsa_can_59	basic	chr1	plus	116209045	116209125	gcuggaugggagaagcca	ugauuagcagcagcccucgccucccaccacacagcucugcuggucagggcagagcuggaugggagaagccagacugauugu
hsa_can_62	basic	chr1	plus	120908300	120908380	ucagggaaagauaacugaga	aaaauaaagauucccaguuuagucaucuuuuucugaucaccagacaagaggucagggaaagauaacugagaauccaaaauu
hsa_can_63	basic	chr1	plus	121130477	121130557	uaugcauacugauucugaauga	agccagugaauaugcauacugauucugaaugaaaggaauuaacuuuucagucaagaaacagucugcaugcaguaaauugaa
hsa_can_75	basic	chr1	plus	156209259	156209339	gggacaguggagggcaag	ccuggagucagggacaguggagggcaaggauuuggguuuucuuagaucccaguuugucuguugucucccauugauuucagg
hsa_can_76	basic	chr1	plus	157474677	157474757	ucuagcagggacucuggcau	cgggaagugcucuagcagggacucuggcauugcaagagucccuguuugcuccuuuucuuccucuuuacccaaaaaaacuug
hsa_can_77	basic	chr1	plus	160040786	160040866	guccccaggacucuguugcauu	cugagagaugguccccaggacucuguugcauuuaaggcagagggaacaacguagcagaguccuggggagacgugaaaauac
hsa_can_78	basic	chr1	plus	160473167	160473247	gaaagugauugcggauuuu	uggcuggugcgaaagugauugcggauuuugccauuaccuucaaugggaaaauccgcaaucacuuuugcaccacacuaauaa
hsa_can_79	basic	chr1	plus	161371910	161371990	aagggaaugggauguuguaaugcu	uacccuuaagaagggaaugggauguuguaaugcugagguggcaaccaacaaacauucucuucagaggguaagcccacagug
hsa_can_80	basic	chr1	plus	161706547	161706627	uucauguguacauuaaaguuugc	cuauuugcaaacuuuaauguacacaugaaucaccagggcgcugggugauucauguguacauuaaaguuugccaauauccac
hsa_can_82	basic	chr1	plus	165413182	165413262	agcugggcggcuguacuguuu	aacugacaagcgacaggccaguuggucagcuguugcuuccauuuacucagagcugggcggcuguacuguuucugucacuaa
hsa_can_83	basic	chr1	plus	165878694	165878774	ucugggcucaguuugacucu	ucacaccagauuuucccccagacucagcaccauccagucugauuccccguuucugggcucaguuugacucuaaaucuguuu
hsa_can_84	basic	chr1	plus	166895873	166895953	agggaguagaagggaaagacu	uauauuuuaaagggaguagaagggaaagacuauuuggaaugcuuuauuaaaauagucuuucccuucuacuccuuuuaaaau
hsa_can_85	basic	chr1	plus	168310454	168310534	ugugguugcugacugguaaaga	aaugaaacuagcgccuuuaucagucagaaaccaccaacagaaguuaguuugugguugcugacugguaaagacucuagucga
hsa_can_86	basic	chr1	plus	171309091	171309171	guuugggaaagauggaua	uacgaguuuuagccagucucaagaggcaggguucugugaaaaggaacagugugguuugggaaagauggauaaacugagccu
hsa_can_89	basic	chr1	plus	174366627	174366707	gcuggaagggcaaaagacugcu	caccuaaagagcuggaagggcaaaagacugcuacagcaggauguucagucuucagucuuuugcccuuucagcucuuucagu
hsa_can_91	basic	chr1	plus	180083163	180083243	auaaggaagguaauuuguuuu	aacguaguuaauaaggaagguaauuuguuuuucuuuuaccuaaaagaaaagaaaauuccuucugugacuacaggucucuga
hsa_can_92	basic	chr1	plus	180156888	180156968	agggcuggcaguggggug	cccucgggguagggcuggcagugggguggaggacagagggaagccagguaugccccgcaguagcagcagaggcaucggggg
hsa_can_93	basic	chr1	plus	181098446	181098526	aggggcggcugagaccug	gugagagugugugggucggaugcccuucccuggucaggcugagggucaaagggaggggcggcugagaccugcagcgugaau
hsa_can_96	basic	chr1	plus	184354235	184354315	aagggaagaguggacuacauuu	guaaaaacccaagggaagaguggacuacauuugaauaaauccaucagcuguguccauucuccucccuaacuuuucagaagg
hsa_can_97	basic	chr1	plus	186434245	186434325	aagauggaggauagaacauuau	gaguagcaauuuaauguuuuauccuccaucuuuugaaaaauauugucaaaagauggaggauagaacauuauccuccaucgu
hsa_can_98	basic	chr1	plus	190343000	190343080	agacaguaggaggcaguguag	cucuuggacuaugcuacacugccuccuacugucuauauuuguaugagcagagacaguaggaggcaguguaguguagcguag
hsa_can_99	basic	chr1	plus	193126387	193126467	ccuguucguaaauguuagugga	cuucuuccugccuguucguaaauguuaguggauuauuacauuacauugcacuaacguuuaugaacagucaggaagaagaag
hsa_can_100	basic	chr1	plus	198130946	198131026	aaacuacuagacaaagaaacau	uacuaaaugaaaacuacuagacaaagaaacauaccaaaacuuacucauauguuucuuugucuaguaguuuuuauuuuaagc
hsa_can_101	basic	chr1	plus	200012517	200012597	gaaggugacauuuuggaauuu	uaccuuaggcgaaggugacauuuuggaauuuaacuucauagggauuuaaaagaaauucuaaacugucaccuuaugcaauuc
hsa_can_102	basic	chr1	plus	201189924	201190004	augccuagacugcaccccagacu	aaaaauguugaugccuagacugcaccccagacuaauuaaaucagaaucucugggguggcaucuaggugccaguauuuuuaa
hsa_can_104	basic	chr1	plus	206580717	206580797	uaugcauacugauucugaauga	agccagugaauaugcauacugauucugaaugaaaggaauuaacuuuucagucaagaaacagucugcaugcaguaaauugaa
hsa_can_110	basic	chr1	plus	219934308	219934388	aggggcagcagaggaccug	acuaauucacaggggcagcagaggaccugcauaccuguuuccagcccugccccugugaguuuccucugauagauacugcac
hsa_can_112	basic	chr1	plus	228340128	228340208	aggacacuggucagagcuggc	augggggagggggcccggcucugaccgguguccugagauaccaggacaccaggacacuggucagagcuggcccagccaggu
hsa_can_113	basic	chr1	plus	228783190	228783270	uuccucccggguaaagcagucc	auccgggugcacagggacuguuuuccuggugguuggcgaagcaauguccuuccucccggguaaagcaguccaugcguucug
hsa_can_115	basic	chr1	plus	230255231	230255311	acagggcacuggguuucuguggu	accuggaggcacagggcacuggguuucugugguggaggcaaccauugauacucagugucuguaucuccuaguucuuuaggc
hsa_can_118	basic	chr1	plus	236070040	236070120	ucugagacuagagcaaagcccu	uaaauguuuaagagacuuaguucuaguccuaguacugguauuaaccagcucugagacuagagcaaagcccuuaauauuucu
hsa_can_119	basic	chr1	plus	237044771	237044851	agugacgucuuaccuggaaauu	uugucuguuaagugacgucuuaccuggaaauuuaguguggcagaauuuccagguaagacgucacuuaccgucccaucccgc
hsa_can_121	basic	chr1	plus	240071876	240071956	aggaggagcuggggaugg	caccauccucaacuccaccaaguuacccucaucggacaaccugcaggugccugaggaggagcuggggaugguggacuugga
hsa_can_124	basic	chr1	minus	2472438	2472518	gcgggcgggcggcgaggg	ccccucccuccgcccggcuguggguucgcgcucgccggcgguucccacacugcgcgggcgggcggcgagggaagcgugccu
hsa_can_125	basic	chr1	minus	8073224	8073304	uucagcagagguuacauagga	agcguaaacauuuauccuaugugguuucuccuuagaccuuggggucaugguucagcagagguuacauaggagcaaaugguu
hsa_can_126	basic	chr1	minus	8240156	8240236	aaauauuauuuagaacuag	auaauuuuuaaaauauuauuuagaacuagcauauuauagugaaagcuauaaugcauaguuuuaaauacauauauuugcaaa
hsa_can_128	basic	chr1	minus	11994511	11994591	agggcggugagaggagag	ucaggcccugccgucucccucccuucucugggggguucacuccgaccagaaagagggcggugagaggagagagaggccacg
hsa_can_130	basic	chr1	minus	17755841	17755921	agcaagugagcggcugugggca	gccugggcuuagcaagugagcggcugugggcagguuugggguugcccgcauugccacuugccgaugagggaggggagugug
hsa_can_131	basic	chr1	minus	18300532	18300612	uguggacuuuccgagcucuga	ggauggcuucuguggacuuuccgagcucugaaauucaauggggcuagaauuucagagcucggaaaguccacaaaagccaug
hsa_can_133	basic	chr1	minus	20809114	20809194	aaugcuuggagugucuuuucu	ccaaaaggcauuuuaguuucuuuucucugugcucugaguccacguacaggaaugcuuggagugucuuuucuguuauuuaua
hsa_can_135	basic	chr1	minus	21661239	21661319	ucugggauuuuggcugcuacu	uucugcaggaucugggauuuuggcugcuacuucagggaugggagagagguagccaggcaucccagaugcuucgagaccuug
hsa_can_136	basic	chr1	minus	22026467	22026547	aaacgcuuguggagacauauu	ucaugucugcaaacgcuuguggagacauauuaguugacucuacuaauaugucuccacaagcguuugcagacaugacuuugc
hsa_can_137	basic	chr1	minus	22727641	22727721	ccagugcggccuggggaggguugu	ccaucuuugcccagugcggccuggggaggguugugccaggaugccggcuaacguuuccuggggcccacaugagcagaggag
hsa_can_138	basic	chr1	minus	27207640	27207720	auuuuugauuuaggauggguuu	gacuuaagauauuuuugauuuaggauggguuuaucaggauguaaccccaucauaagucaaggagcaucuguacguuacuuu
hsa_can_140	basic	chr1	minus	29554143	29554223	caugggacuaccuagagu	agguaggggucaugggacuaccuagagucugaacagagcauugucagaacuagugugguuugugaugcuugcgcugugggc
hsa_can_141	basic	chr1	minus	31342914	31342994	cuggacacagggagcagacccucu	gugggggccccuggacacagggagcagacccucugccucaugggguaggaguggcugccuccuguguucucuggauuucuu
hsa_can_142	basic	chr1	minus	32405733	32405813	cuggaggcagacagaaug	agcucuuucuuucaaaucagucuauguuuccaggaaguagaaaauacugcuugcuggaggcagacagaaugcaagugagcc
hsa_can_143	basic	chr1	minus	35334719	35334799	ugggggugagagcuggcaugag	ucacuuuguagguucccuuucucauucccuuccuuuuuuuugcuuggggugggggugagagcuggcaugagccugggcaau
hsa_can_144	basic	chr1	minus	37420281	37420361	uguguggaccuguguaugcaua	guguguccuugugcgugcacagguguguacacaugugcuucucugcguguguguggaccuguguaugcauauguaugugca
hsa_can_146	basic	chr1	minus	37452863	37452943	uggggagcucugcugagcagaca	gucugcugccuggggagcucugcugagcagacauggaaucgaaccucagugcugccaggggagcucugcugagcagacaug
hsa_can_148	basic	chr1	minus	43409580	43409660	caggaaggguagggcaag	gaucuggaacuugccucacccucucagggcucaguuuccugcccugugaacagcaggaaggguagggcaaggugggaucac
hsa_can_151	basic	chr1	minus	44456908	44456988	agcgcuuggagaaccaggaugg	agggaguggcagcgcuuggagaaccaggauggcccgggucagguuuacuuguugggccagguuccccaagugcccuuccac
hsa_can_156	basic	chr1	minus	48708611	48708691	gacaggacugagccaagcaug	aaggauaaagaggacaugcuuagcucagccaugcccuucuuuacaggaaggacaggacugagccaagcaugcccucuuuau
hsa_can_157	basic	chr1	minus	49156287	49156367	uaggacguaaguagaaaagguc	uauguucaaaugaggcuuuucuacuuacguccuauuuuguauggaaaaauaggacguaaguagaaaagguccuuuuccugu
hsa_can_158	basic	chr1	minus	50965495	50965575	ggcugguccaaaugcagugguguuu	uuaaacuguaaguucugaguauuuguugccaguauauagaaauauaggcugguccaaaugcagugguguuuacagcuaauu
hsa_can_159	basic	chr1	minus	52317052	52317132	ccuggacaaggcauuaaagguu	gaaacaaaacccuggacaaggcauuaaagguuugucgcaaaaccuaggugacaaaccuuuaaugccuuggccagguguuaa
hsa_can_160	basic	chr1	minus	53371545	53371625	auguguagcuccaggcaug	ucccuucuccccccaccgcucucuccugccaccccaggagcaacauauaaaaauguguagcuccaggcaugaaaguagcuu
hsa_can_161	basic	chr1	minus	56902168	56902248	aggcacuaaagagacacuggag	uaguucauucuccaguguuucuuuagugccugggcacagaguaggugccaggcacuaaagagacacuggagaaugaaaugg
hsa_can_162	basic	chr1	minus	59164624	59164704	uaaagcggcaacuucauguagu	uuagcuugaaccauaugaaauugccaauauuuagaccauuuuuguucuauaaagcggcaacuucauguaguucagccuaau
hsa_can_164	basic	chr1	minus	67450794	67450874	uaaaucugaaugaacuaaaga	ccaaaauuaguaaaucugaaugaacuaaagauauucaaaugagaagguagagauauaucuuuaguucauucaaauuuacua
hsa_can_165	basic	chr1	minus	67450834	67450914	uaaaucugaaugaacuaaaga	augagaagguacagauacaucuuuaguucauucagauuuaccaaaauuaguaaaucugaaugaacuaaagauauucaaaug
hsa_can_167	basic	chr1	minus	69553975	69554055	aggaggagcaaacguagcacu	uugauauuauaggaggagcaaacguagcacuuacucacccauuguaaguguuacguuugauccuccuauaauaaaagauag
hsa_can_168	basic	chr1	minus	84228717	84228797	acucuugggguguugucauaa	uaaaaagaauacucuugggguguugucauaagaauaaaauaauaaggauguggcaaauaaccccagaauauguauaaugcu
hsa_can_169	basic	chr1	minus	84228757	84228837	acucuugggguguugucauaa	uauucuuaugacaacaccccaagaauauucuaaaauauucuaaaaagaauacucuugggguguugucauaagaauaaaaua
hsa_can_170	basic	chr1	minus	84230859	84230939	aaugauuuguauugauuu	cgagcagccaaaugauuuguauugauuuugauuucuacauuuguagaaagauauuuuagcaaaucuuuuggaaagaauaaa
hsa_can_173	basic	chr1	minus	89656350	89656430	gaggggacuugcauuuuuauuu	uucuugucuccaaauaaaaaugcaaguucccuuguaaagaauaagaaaugaggggacuugcauuuuuauuuggaaguagga
hsa_can_178	basic	chr1	minus	108227188	108227268	aaguaguuggaguaaaaa	uccauguugaaaguaguuggaguaaaaaccaaaauuacauuuuaaaaauuucuccaauuugcuuucaccugagaacccugc
hsa_can_180	basic	chr1	minus	115665706	115665786	cucuggagauggagcuuuu	agugacaauucucuggagauggagcuuuuagggggcacuccaagcccauccugccccucuccaguuaguuguggcaagacu
hsa_can_181	basic	chr1	minus	115665748	115665828	cucuggagauggagcuuuu	aagauaaguccugugaaugaggcuuuuccagggaggucagagagugacaauucucuggagauggagcuuuuagggggcacu
hsa_can_184	basic	chr1	minus	146645295	146645375	uaaaaugcagauucagaaccc	gugaucuuguuaaaaugcagauucagaacccuggggauggggccugauucugcauuucuaacaggcucccaguugacgcca
hsa_can_185	basic	chr1	minus	146758405	146758485	cagaggauaagacagaua	gauuuguuugucuuaucaauguugcuucauuucacccucuuaaaaaccuugugcagaggauaagacagauauugucccauc
hsa_can_189	basic	chr1	minus	149036303	149036383	augggggcuucuguagagauu	uuauggaguuaugggggcuucuguagagauuucuaugagaacaucucuaaggaacucccccaagcugaauucuggcacaua
hsa_can_190	basic	chr1	minus	149396857	149396937	ucagggaaagauaacugaga	aaaauaaagauucccaguuuagucaucuuuuucugaucaccagacaagaggucagggaaagauaacugagaauccaaaauu
hsa_can_191	basic	chr1	minus	149781856	149781936	ucagggaaagauaacugaga	aaaauaaagauucccaguuuagucaucuuuuucugaucaccagacaagaggucagggaaagauaacugagaauccaaaauu
hsa_can_194	basic	chr1	minus	150768947	150769027	acagguacaggcuggagauuuu	augugacuacagccugccccugacuguguugucccagggcugaugcuguacagguacaggcuggagauuuucacauagguu
hsa_can_195	basic	chr1	minus	154130258	154130338	acuucuguggcugagaaggcag	guaauagcucacuucuguggcugagaaggcagcugcuuuaucagucugcagcuucucugcaacaggagcaagucucaaaga
hsa_can_196	basic	chr1	minus	154571608	154571688	uuauguagaaaauagcuggaga	cuagaacaaaugcuuuuuuauuuucuacauaacaaggggaaauuccuuguuauguagaaaauagcuggagacaaauggugc
hsa_can_197	basic	chr1	minus	154974232	154974312	cggggagggaagggcgcccca	guugagccugcgggcgcccugcgucccuccccacgcgugacggugccccgcggggagggaagggcgccccaggcaagcagc
hsa_can_198	basic	chr1	minus	155823779	155823859	ugaggguacugaagacuu	uuuuuacuguugaggguacugaagacuugcgagguuaaaucacuuggccuagguaacaguaguccaucaguaguaaucagu
hsa_can_199	basic	chr1	minus	155868710	155868790	aacguaagaugacuuguguagc	guugacuagaaacguaagaugacuuguguagcaccucuuuauaagcacacagcucaucuuaauauuuuccauuuuuauuag
hsa_can_200	basic	chr1	minus	156214673	156214753	gcucgggcugugcuggggcag	auguuucggcucccgagucccuccccagcagccuugguuuuccuuugacagcucgggcugugcuggggcaggggccacggc
hsa_can_201	basic	chr1	minus	156469480	156469560	aacuggagaacucccuggccaga	caguaaccccaacuggagaacucccuggccagaaguuugcagcuguucaacaucugggcaagaguucucuaguccuuucca
hsa_can_208	basic	chr1	minus	161706543	161706623	uucauguguacauuaaaguuugc	auauuggcaaacuuuaauguacacaugaaucacccagcgcccuggugauucauguguacauuaaaguuugcaaauagccau
hsa_can_209	basic	chr1	minus	164980091	164980171	aagaacaucuggauggcugcuu	cagucagucauccagaugucuccaaaugucuggguguuugucauugccaaagaacaucuggauggcugcuuuuuuuaaaua
hsa_can_210	basic	chr1	minus	168310452	168310532	uuucugacugauaaaggcgcua	gacuagagucuuuaccagucagcaaccacaaacuaacuucuguuggugguuucugacugauaaaggcgcuaguuucauuuc
hsa_can_213	basic	chr1	minus	174106268	174106348	ugcaugauggauuagagcaaag	uauaguagacugcaugauggauuagagcaaagaacauggagucacucuucuuugcucuaauccaucaugcauucuacuaua
hsa_can_214	basic	chr1	minus	176928122	176928202	guaggagugcagagaauaaauc	aaugguguggguaggagugcagagaauaaaucugggccuguuuuguucauuuguucaucugcucuucucuccucccuggag
hsa_can_215	basic	chr1	minus	181952346	181952426	uugccuaggauacuucacauuu	uauauguuauuugccuaggauacuucacauuuucuauuaaaauaugaaguauccuaggcaaauaauauaggcaauaauaua
hsa_can_216	basic	chr1	minus	182521679	182521759	gaucagggaugugaggcu	ugagacaugagaucagggaugugaggcugagagaggggagcaccaugcucaaggucucacagcuuguauauuaugacucuc
hsa_can_217	basic	chr1	minus	190343000	190343080	acaguaggaggcaguguagcau	cuacgcuacacuacacugccuccuacugucucugcucauacaaauauagacaguaggaggcaguguagcauaguccaagag
hsa_can_219	basic	chr1	minus	198130945	198131025	aaacuacuagacaaagaaacaua	cuuaaaauaaaaacuacuagacaaagaaacauaugaguaaguuuugguauguuucuuugucuaguaguuuucauuuaguaa
hsa_can_220	basic	chr1	minus	200960843	200960923	acagacagagagggcuaaggu	cagccuguacacagacagagagggcuaaggugccugaguguggagcccagcccucuucugucucccacaguuucagauccg
hsa_can_221	basic	chr1	minus	203473133	203473213	ugugugggugcaagagauggggaau	cucuuccuccucccccucuuccucucccacagcuuucuuggcauucugugugggugcaagagauggggaauauggaaaaga
hsa_can_222	basic	chr1	minus	205717615	205717695	ucuacucugaaaguuaugcugg	acucacgaucucuacucugaaaguuaugcuggccuuuuggcaaggagucuggauagcucuuucagaguauaguuugcguaa
hsa_can_224	basic	chr1	minus	208345333	208345413	aaguaauugcggguuuugccuuu	auuggugcagaaguaauugcggguuuugccuuuuuuuuuuuuauggcaaaacccacaauuacuucugcaccaauguaauaa
hsa_can_225	basic	chr1	minus	215383542	215383622	aaaugagagcuaagaugaauuu	uuaaguuaaauccauucaucagguucucaaagugugguagaaaugacacaaaugagagcuaagaugaauuuauacacauac
hsa_can_227	basic	chr1	minus	217470721	217470801	aagcaauuacugaauuuga	gacaguugauaagcaauuacugaauuugaaaaauacagacuuuauuaguuucuuacagcugucauaacaaacuugguggcu
hsa_can_229	basic	chr1	minus	219509332	219509412	aaugucuuucuguuugguca	ucaaaauguucucuaggugaccaaacagaaagacauucgaccucugcugagaaugucuuucuguuuggucaccuagagaac
hsa_can_231	basic	chr1	minus	221242278	221242358	cagcaauuuugauuucauuuu	uucauuucaccagcaauuuugauuucauuuuucagccuaauuuggguaaaaaaaaugaaaccaaaauugcuaaugaaauaa
hsa_can_232	basic	chr1	minus	221987287	221987367	agaaucuguugguaaagccu	aacagauaagagaggcucuaccaacagaugcacugugcuaccuguguuuccagaaucuguugguaaagccucucuuaucug
hsa_can_233	basic	chr1	minus	222885470	222885550	ucccuuguuucugucggug	ugugagugacuaaccgcgggagcaggccagaccggcuccagucgugcgccucucccuuguuucugucggugucucucauca
hsa_can_235	basic	chr1	minus	226109308	226109388	auggcucuggacgcauuggcu	cccuucagugccuauggccuggggcuuagugagugucuccacaggcauucauggcucuggacgcauuggcugauggugggg
hsa_can_236	basic	chr1	minus	226173005	226173085	ugucagaggacuggcaaaggag	gacucuucucugucagaggacuggcaaaggagcaaauugacccggcuuuauuugccaagccuuugaaagggaagaaaaaau
hsa_can_237	basic	chr1	minus	231265182	231265262	caggcugggaugaugggc	cuugacugugcaggcugggaugaugggcaauuguuugccugauuauccugccuucacucuuuuuuuuuucuuucccagagc
hsa_can_239	basic	chr1	minus	237044765	237044845	agugacgucuuaccuggaaauu	ugggacgguaagugacgucuuaccuggaaauucugccacacuaaauuuccagguaagacgucacuuaacagacaaagauuc
hsa_can_242	basic	chr1	minus	243968406	243968486	ucugugaugguugugauguuc	agggaauuucucugugaugguugugauguucucugugaauuuggagaaggcagaaucaucacgguuuuagaacuuccucuu
hsa_can_243	basic	chr1	minus	244254968	244255048	augcuaggagcauguaugaguuc	aucgcaauguaugcuaggagcauguaugaguucucauugaugaguuauuuaugaacucaaacacauuccuaguacauaaua
hsa_can_244	basic	chr1	minus	246996743	246996823	uauguuuuccugaggagauaua	aaaccaucauaaaguauagaucuccacaggaugccauagugaauagugcuauguuuuccugaggagauauaagacuuagcu
hsa_can_245	basic	chr1	minus	248184157	248184237	uacauaugugacuuggaauua	uaauaauuccaagucacauauguauacaugugccauguuggucccauauauacauaugugacuuggaauuauuaugcaaag
hsa_can_247	basic	chr2	plus	11051793	11051873	ugagagagaaugccugccgcuu	agcaacaggcggcagcauucucuccccacuaauccucuccaaacagcagugagagagaaugccugccgcuucaagccaggu
hsa_can_249	basic	chr2	plus	11906153	11906233	acuggugguugauucuggcucu	agcucaaaggcugagggcuggaaucaucugaacacucacguucuuugugacuggugguugauucuggcucuuggcugggcu
hsa_can_250	basic	chr2	plus	13245427	13245507	guguguauguguacuuua	acccgaguguguguguauguguacuuuaaagugcauauauauaaaauauauauauauaaagugcauauauauauacacaca
hsa_can_251	basic	chr2	plus	16845718	16845798	acaagacagucagaagcacg	ccauagcaacacaagacagucagaagcacgcaggaaaaacagccccugcucugccuccugucuccacugcaaagcaagccc
hsa_can_252	basic	chr2	plus	21279339	21279419	uaggggauuaaaggcagg	uugacuuuugcucuuuggaggcuaucuuucuccuagcagaguaaacgcaucucuaggggauuaaaggcaggcuccagagag
hsa_can_255	basic	chr2	plus	27527388	27527468	ggagaugaugagaaggcugaga	ugcaguucugggagaugaugagaaggcugagagugagaaggucuaacaggucuaaucagauucccagaaugagaggauaaa
hsa_can_256	basic	chr2	plus	28616516	28616596	ccucuccggcccccaccgcggau	gccggugcgcggccgcggcgagggcgggggaagaaaaacacccuguuuccucuccggcccccaccgcggaucauguaccag
hsa_can_257	basic	chr2	plus	29510593	29510673	ucucuggccuuggaauccuuu	gacuggcugaauggaaaggauuccaaggccagaggaaaggcccacccuuuucucuggccuuggaauccuuuccauucaggg
hsa_can_259	basic	chr2	plus	32698625	32698705	auucucuguggcuuuugu	ccuucauguaauucucuguggcuuuuguuugaccuuuggaugaaggucaaacucuuuaacauggcuucaggguauucaucu
hsa_can_266	basic	chr2	plus	39352100	39352180	acagguagaaggaacagcag	uucucucuaaaguuuuuuuuuuguuuucggcucugauuccuucagagccgaacagguagaaggaacagcaguuucagccau
hsa_can_267	basic	chr2	plus	42857248	42857328	cauacacuugaucucugauacu	cuuaugauucuaaugucagagauccugucuaugggaacagugggcuccccauacacuugaucucugauacuagaaucaagg
hsa_can_268	basic	chr2	plus	47026417	47026497	uugagcugagcugagcugagu	cugagccgaauugagcugaguugagcugagcugagccgaauugagcugaguugagcugagcugagcugaguuaagcugagc
hsa_can_271	basic	chr2	plus	54320662	54320742	agaggauguggccuagaauucag	uguuugauucagaggauguggccuagaauucaggugcuguuucugugucuggguacaggucacuuccucuuuuagagacuu
hsa_can_272	basic	chr2	plus	54483401	54483481	ucucgcgagucugugguggugu	uucagucucgcgacacccaccccucagucucgcgacacucacuccucagucucgcgagucugugguggugucuuuacgucu
hsa_can_273	basic	chr2	plus	54739139	54739219	uaaggagcgcacaauccugaucccu	uagauucucauaaggagcgcacaauccugaucccugucaugugcaguucacaguaggguuugcgcuccuaugaggcuguaa					C
hsa_can_276	basic	chr2	plus	60114371	60114451	aaaauuauuggacugcuucaau	ugaagcacuccaauaauuuuaaauugcaaugcacaguguagagugauuuaaaauuauuggacugcuucaauuucuuuaaaa
hsa_can_278	basic	chr2	plus	62791009	62791089	ugaguacaaccugaccaagcua	ucacuuguaguuuggucagguugcacucacuugugaaggaaagaacaggugaguacaaccugaccaagcuauaaaucacag
hsa_can_280	basic	chr2	plus	64528777	64528857	augguguacaugauguuuuga	guauacauuuaugguguacaugauguuuugauaugacacgugacaucaaaacaucauguuguacaccuuaaauguauacaa
hsa_can_281	basic	chr2	plus	68400500	68400580	aucaagauggcaagaacug	cuuccaaaauaucaagauggcaagaacugccauuugcaaccuaaucuuggguaauagcaguuucuuucuuugguguuuucu
hsa_can_282	basic	chr2	plus	71205009	71205089	cagguggaaguggaagug	cagauaacuugccaaaagccacacugcugaugugcagcgcacccgcuucacugcagguggaaguggaagugaauaauaacc
hsa_can_283	basic	chr2	plus	73590664	73590744	guggaaauggagaaggaaa	gcucagagaauauuucuuucaccaugacauggaaaaguacaaauguaaaaaaguggaaauggagaaggaaaauuuggauga
hsa_can_285	basic	chr2	plus	75121538	75121618	uagcaggaaguguguuggcaca	gccuuccucccgcccacucauuuucugcaguguuuccauugguugaaccuagcaggaaguguguuggcacagggagccugg
hsa_can_287	basic	chr2	plus	80658159	80658239	uaacucugagggauuuuuaaug	uuaauugcccaggaaaaaaauucuucgauguuagaaguucaauuucuucuaacucugagggauuuuuaaugucacaaagcc
hsa_can_288	basic	chr2	plus	83220564	83220644	aaacugauaaggcugauuuaca	guccuucucucuccuguaaaucagccuuaucaguuugaccaugaguaacaaacugauaaggcugauuuacaggauaaggaa
hsa_can_289	basic	chr2	plus	85109641	85109721	ugggcuucucucuggccaca	augaaucaauccguguggccacagagaagcccgcccagcuucucucugagcugggcuucucucuggccacacaaaacaugg
hsa_can_290	basic	chr2	plus	85542824	85542904	ggcagugacuaugagaccuu	gggaaaguagggcagugacuaugagaccuucaaaaacuucuuuguggaagccucuaugucagugguccugaaacuguuccc
hsa_can_291	basic	chr2	plus	87309930	87310010	uaauguugcaagguaggugaag	aacaaagucuacuccaccuaccuugcaacauuguugagagaauauauauuaauguugcaagguaggugaaguaaacauugu
hsa_can_293	basic	chr2	plus	91962054	91962134	uggaagacugaagggcag	aggaggcagggccuguucuguaguuggacagacagagcccucuagcugcuuucuggaagacugaagggcaggcgauguugg
hsa_can_296	basic	chr2	plus	101582585	101582665	auuggucacuaaccauaggcc	gcagauaaguauuggucacuaaccauaggccagauacugaguaggcuggcauauggggaugaucaguaccuacuugcuguc
hsa_can_297	basic	chr2	plus	102333390	102333470	ggggaaugagauggagauaua	uucaacuuuuggggaaugagauggagauauaauaaauggagauaaauauguacauuuaauaucuucauuuuacaaaagaau
hsa_can_301	basic	chr2	plus	114711232	114711312	aaauuguagauaugaugguuc	cauaucauucuguuucuauaaauagguguguguacacacacacacacacuaaauuguagauaugaugguucauuaucccca
hsa_can_304	basic	chr2	plus	115295505	115295585	gggaauucgcagauuugccuggca	cagugguucugggaauucgcagauuugccuggcaguucucuuaagaggacacagaaaggccaacugggaaaucccuuaaca
hsa_can_306	basic	chr2	plus	124891263	124891343	cagaucugugauuaugucaggg	gcaguuggaacagaucugugauuaugucagggaucagcuaucagaccccugacauggugacagaucuguucuaacugcaga
hsa_can_307	basic	chr2	plus	128399306	128399386	gcacucuggacagacugcc	caacccccaggcacucuggacagacugcccccaagguuuucuccugaccuuggagucucuuagaaugccagcagggggaag
hsa_can_308	basic	chr2	plus	129533295	129533375	uggcucacaugcacuagcugaca	cgcugucccugugcucuagugccugugugcuggaaagacggaggucuguggcucacaugcacuagcugacaguggcagcug
hsa_can_309	basic	chr2	plus	132303808	132303888	uuauuggaacacuaagcauga	uuucaugaucuuguuaacccgcuuaugcuuagcguuccaauaauguuccauuauuggaacacuaagcaugagggaguuacu
hsa_can_310	basic	chr2	plus	134567407	134567487	uagagacauaagaaagaggagu	guaaguaaaauagagacauaagaaagaggagucaaauggcugacuccucuuucauaugucucuauuuuauuuacacauuug
hsa_can_311	basic	chr2	plus	135153844	135153924	agagauuugcauuuuagaacuua	aaauuguucugaaauguaaauuuuuucggcuacacugcugaaauucacagagauuugcauuuuagaacuuaccuccaaucu
hsa_can_314	basic	chr2	plus	139599074	139599154	uuagaaaaccaggaacugcaca	caucccuuuugugcaguuccugccuuucuaaaacccugaucugcagggguuagaaaaccaggaacugcacaaaagggaugg
hsa_can_316	basic	chr2	plus	149402850	149402930	acgggacucuacgccggcggag	gcucuaacgcacgggacucuacgccggcggaguagcguaaacccucucggccggcguagcgcccgcccgcggccgccaugu
hsa_can_318	basic	chr2	plus	151408897	151408977	ucuguagaucugaugcaggau	ucugugucuacaccuguaucuguaucuauaucuagaucuaugucuaucuaucuguagaucugaugcaggauuuuuugcuug
hsa_can_320	basic	chr2	plus	159555781	159555861	caugauugugauggauuccuuuu	cacugugugaugcaggaauccaucacauucaugcuaucggaagggaagcaugauugugauggauuccuuuuauuucuuuuc
hsa_can_321	basic	chr2	plus	162101273	162101353	caggcgggugaggaggugaca	ccuccgccuccaggcgggugaggaggugacaccugagaauuccucccucucaccccugacccugccggaaagcgaaacuga
hsa_can_327	basic	chr2	plus	176866490	176866570	cgacacaagugggccaaagagcu	aguuugggaccuucugaccucuuugccccaccugugucgagauaagcucgacacaagugggccaaagagcuggggcucaag
hsa_can_328	basic	chr2	plus	177256779	177256859	ugagguaggagauguuauauuu	aaaaaaaacuggaacauaacacugacuucaaaaggaggaugauuuugguugagguaggagauguuauauuuggccugguuu
hsa_can_331	basic	chr2	plus	179435910	179435990	uugguuugaggaauagguguuu	gacucuaaauucauauucaacaccuucuucaaggccaguugucuuaaacuugguuugaggaauagguguuuuauucaacuu
hsa_can_332	basic	chr2	plus	191073498	191073578	uuaggauuugggaugcauaau	auuuuggauuuuaggauuugggaugcauaaucuguaucuucuuuaauuaacagcauaugcucacaaaucccauuuccccaa
hsa_can_333	basic	chr2	plus	192705588	192705668	ggagggauaugaagacca	cagaagaaaauaacaaaggaugucauauucccacugggaugcaguagaauccuggagggauaugaagaccauaaauuugug
hsa_can_334	basic	chr2	plus	195238672	195238752	cagcuguagaacaaaaguuaga	guauaagaaaucuaacuuuuguucuacagcuggcaaacuuuuuuuuugccagcuguagaacaaaaguuagauuuuauuuuc
hsa_can_335	basic	chr2	plus	198570243	198570323	aacgcggcgccgcacaucgggc	ugaugcuugugaugugcgcgccuacuucacuacacccauuuucuacgugaacgcggcgccgcacaucgggcaccuguacuc
hsa_can_336	basic	chr2	plus	200548381	200548461	acgaacucauaagauaauaccu	gcacauuccugacaguauuuucuuuugauccuaaauguauuuugcauuuacgaacucauaagauaauaccugcgaugaggc
hsa_can_338	basic	chr2	plus	201502914	201502994	ucuggaacgaggagaagacaugu	ucacuuacuuuuuuucuguuuuagacauggccgugcaguucgcuguguucuggaacgaggagaagacauguuaauaacugg
hsa_can_339	basic	chr2	plus	201758072	201758152	ucugcagugaaaggaauugacgg	caaagucaugucugcagugaaaggaauugacgguguuucugucacuucuuuuucugcuagguacaauuuauuuuucucuuu
hsa_can_340	basic	chr2	plus	202899404	202899484	ucugugcccuggugcuggcg	ucccugggccucugugcccuggugcuggcgcugcugggcgcacuguccgcgggcgccggggcgcagccguaccacggagag
hsa_can_341	basic	chr2	plus	207651614	207651694	guaggauguuagugcagaauuggu	cugacaucagguaggauguuagugcagaauuggucaccaauugugaccaauucugcacuaccacuagcuaccauaugacuc
hsa_can_343	basic	chr2	plus	218444692	218444772	uuugaagcuggaagaguucuu	aagucaaaugaaaucuacucuuccagcuucaaaugacaaucuacuugucauuugaagcuggaagaguucuuuaccuuugga
hsa_can_347	basic	chr2	plus	232227329	232227409	ugugaggaagaagaggauggaag	gggaguucagugugaggaagaagaggauggaaggagggagaaguacaaguuguuccaucuuccucuuccucccucacuggc
hsa_can_348	basic	chr2	plus	233722655	233722735	gugggcuggaggggauggg	cuguccaucuuuaagaccuucauccauggaaucuacuauacaggaggaugcagugggcuggaggggaugggcgaaaauggg
hsa_can_349	basic	chr2	plus	237264580	237264660	gagccggguggaugguacug	caagagcccuuggugugcugccauaaggcugcuggcugugagcccacagaggagccggguggaugguacuggggcacaaga
hsa_can_350	basic	chr2	plus	242606426	242606506	ugucgaggaugaaagcaugaggcgc	caucaguaggcacgugcugcuuucguucugcaagugucaaggcgagugucgaggaugaaagcaugaggcgcuugcaggggg
hsa_can_353	basic	chr2	minus	7076141	7076221	uaaaggaacagugaaagcaguga	gcucccccugccuucacuguuuccauaggccgagccgcccaaguucccuaaaggaacagugaaagcagugaaaaacagaaa
hsa_can_354	basic	chr2	minus	10425184	10425264	ucaacaccggcaugaaugaagca	gccaugggcuucauucgcuugguguucuggggaacucauucacaccccucaacaccggcaugaaugaagcaguuucagugu
hsa_can_360	basic	chr2	minus	27246652	27246732	ccaccgaggcaguagagugagc	ggaggcgucccuuggcucuacugccugcgugugggcugggggucugcagccaccgaggcaguagagugagcagagacacuu
hsa_can_364	basic	chr2	minus	37712165	37712245	cagugccuguagaagcauuugu	ggcucaagcuugaaugcuccuacagacaaugcuuucuggucucaggaagcagugccuguagaagcauuuguuuugcucugc
hsa_can_367	basic	chr2	minus	41372719	41372799	gguaaauauuguuuaauc	uaguacaugagguaaauauuguuuaaucccuuuagaaauauaguuuuuacaacauguuugacuuuccucauguaugguuuu
hsa_can_368	basic	chr2	minus	43446294	43446374	aaguauguguggaugugug	ugguguguacgcaggggcguguguguugguauacaugggugugucuguguguaaguauguguggaugugugugagggcugg
hsa_can_369	basic	chr2	minus	45773446	45773526	ucagaacugagagccaag	gaauaacuuagccuuuuucucccaaagcuuugaagccuaugaaucauuacccuucagaacugagagccaagguaaguauua
hsa_can_370	basic	chr2	minus	46496690	46496770	acagagaccucuaaacccaaa	aaccuaaauuuguuucggguuuagagguuucuguugcucccagggcagcaacagagaccucuaaacccaaaacaaaugauc
hsa_can_371	basic	chr2	minus	47266259	47266339	aucagaugauguggguauacuuc	ggccuucagcaucagaugauguggguauacuuccaggcucugcugcuuccuggaagugccuucaccucugauggugccuau
hsa_can_372	basic	chr2	minus	47889557	47889637	cucaagugacugagggucugga	gaguugaccugggggacccucagucccuugagaucaguggagccaaaagcucaagugacugagggucuggaauaggaaaga
hsa_can_373	basic	chr2	minus	50783099	50783179	uuaccuacaagaacuauguug	uucucaagauaguucuuguaggaaagaguucuuguaucuggagauaguucuuaccuacaagaacuauguugaggagaagca
hsa_can_374	basic	chr2	minus	51187135	51187215	uuugagaacaguggaagaguca	aaaaaauucuuuugagaacaguggaagagucaaaguaguacuuuguuuuuguuuuaaugauuucaacaucggagaauuuuu
hsa_can_375	basic	chr2	minus	60756595	60756675	agggacagaaagaggggaa	gaaagggaggagggacagaaagaggggaaauaugcccuugacauaugauguaucuucuuucuuuucuucuucucuuugauu
hsa_can_377	basic	chr2	minus	61517070	61517150	augcuguggcuuacuuuu	auauuauggagaagucuuucucugauguguguauggggacaagccccccacacaugcuguggcuuacuuuuucauuauacu
hsa_can_378	basic	chr2	minus	63283114	63283194	ggggcugagcuggugcgg	agggugccauggggcugagcuggugcggguggugaugugagugcaugggcgcuagguaugagcugcaguccacgccgccaa
hsa_can_379	basic	chr2	minus	64321486	64321566	uaacugaggguacuguugguu	ccuuuuaguguuuuugaaucaccuauccucagugcugaaauuguuuuguauaacugaggguacuguugguucaaacuaugu
hsa_can_380	basic	chr2	minus	64441067	64441147	aagaggaggucauagaaugg	aucugagcagaagaggaggucauagaauggcugaucuuugcugaggguugggacuuuggccucuucuugugaaucaacaaa
hsa_can_381	basic	chr2	minus	64879527	64879607	aagagugaagugggcuuug	gaggcccuaaguguucacaguagcuuuuuguaguuagagacuagucccugacaagagugaagugggcuuugggcuucgcuc
hsa_can_382	basic	chr2	minus	66666024	66666104	uuaacucugcggacagaacggu	uuacaaagcuuccccaaauguucugucccagagccuaaaccacuuguaguuaacucugcggacagaacggugggaauuaaa
hsa_can_385	basic	chr2	minus	70818093	70818173	aggacuaaagguagugcccaaa	uuaguuccagaggacuaaagguagugcccaaacuguggauacccgagcuguggguacuguaauuaguccucugggccucag
hsa_can_386	basic	chr2	minus	71083954	71084034	cuggaauucuguaucugagcag	cuccagaucucuggaauucuguaucugagcagcucucuccugucugcucagauauagaacuccagagaucuggauuacaug
hsa_can_387	basic	chr2	minus	72378706	72378786	ucugauggaaucugacuggca	ugucugggaucagagucagaagucuaucugagguuaaugaaagaaaguccucugauggaaucugacuggcaaagacaguug
hsa_can_389	basic	chr2	minus	74384241	74384321	ggaaggggagagggcuggcuga	caacucaaccuucagccagcccuuuccccuccccagaggcugugaucugggaaggggagagggcuggcugaagguugacca
hsa_can_390	basic	chr2	minus	74544674	74544754	aagggcauuauaggagacuaga	ucuguccuggcuuuagucuccuacagggccccuccauauucugaguagaaagggcauuauaggagacuagagccuagagga
hsa_can_394	basic	chr2	minus	83220568	83220648	aaacugauaaggcugauuuaca	uuccuuccuuauccuguaaaucagccuuaucaguuuguuacucauggucaaacugauaaggcugauuuacaggagagagaa
hsa_can_395	basic	chr2	minus	85626529	85626609	agcccucugugcugugcu	uggcaggugggcagagaaacaguugcaguggguggucgugggcauuuucagagagcccucugugcugugcucugccuuccu
hsa_can_396	basic	chr2	minus	86940941	86941021	uaauguugcaagguaggugaag	aacaaagucuacuccaccuaccuugcaacauuguugagagaauauauauuaauguugcaagguaggugaaguaaacauugu
hsa_can_397	basic	chr2	minus	89196542	89196622	agcugugcacacucagaagguu	uuaucuucacagcugugcacacucagaagguuaaaauuaacguaaccuccugggugugcauuuaucaucuuucuuuuucuu
hsa_can_401	basic	chr2	minus	100285659	100285739	agcauccuuguacagguc	ugcucuuaucagcauccuuguacaggucuuuuuauccuuguacaggucuuuucauccuuguacaggucuuuuguugagcac
hsa_can_404	basic	chr2	minus	102378436	102378516	uggacugagagggguuacguga	gacagggaaauggacugagagggguuacgugaguugcccaagcuuacagaccuaucucaguccacccaggucuacacaauc
hsa_can_407	basic	chr2	minus	134193014	134193094	cuggagagacuggcuucguu	acagugagcccuggagagacuggcuucguuccaaccugguagagccagucugucuccguuuucagugacgugagcugugug
hsa_can_408	basic	chr2	minus	134243702	134243782	uggauuauacagagugagcaga	aagaaugcaauggauuauacagagugagcagagaccaacugugcucuguucucuucugugugaucuauuccguguuuucuc
hsa_can_411	basic	chr2	minus	141344185	141344265	ucugugcuacuggaugaagagu	aggucccccauucagcauucauuggcaccagagaugaaauugggacuccucugugcuacuggaugaagagugggaguucag
hsa_can_412	basic	chr2	minus	141929132	141929212	cagcauucauccagaagacugu	ugaagcugggagguuuucugaugagauguuuggaaguuuugcaguauuccagcauucauccagaagacuguguaucagccu
hsa_can_415	basic	chr2	minus	157190892	157190972	uuuccccgaggcugcggcgca	cagcagcggcagccgcaacaucugggggaaacuuaagguggucacguagguuuccccgaggcugcggcgcaaaagagcccg
hsa_can_416	basic	chr2	minus	158301278	158301358	agggaccaacaggcaaug	augcacaugcagggaccaacaggcaauguucuuggugccaccuugguuugccuguuaccuuccugcccacuccuuuccucc
hsa_can_420	basic	chr2	minus	179901516	179901596	uuugaaauggaugguguucuca	gagugagaucaauuggcaccuuccaaauucaaacacguauugaucuguguuugaaauggaugguguucucaucuucuaugu
hsa_can_421	basic	chr2	minus	180368238	180368318	ugaauuugcagauguaga	uaaauguugagcaaaugaugaaugucuauauuuguaaaauagaauagaauuacugaauuugcagauguagauacaaaaaua
hsa_can_422	basic	chr2	minus	180724838	180724918	agguuugcauuuccuuuugguuu	uacagagaugagguuugcauuuccuuuugguuuugcuuugcugaggaauaucacaccaaggggaaugcaaacuuugucaag
hsa_can_426	basic	chr2	minus	191073500	191073580	augggauuugugagcauaugcu	uuuuggggaaaugggauuugugagcauaugcuguuaauuaaagaagauacagauuaugcaucccaaauccuaaaauccaaa
hsa_can_427	basic	chr2	minus	191114025	191114105	uuggcauuucuguaaacgguguu	ugcaaggguuuuggcauuucuguaaacgguguucaauguuaacacuauuuguggagaugcaaacucuugacauuuauuuau
hsa_can_428	basic	chr2	minus	195238672	195238752	cagcuguagaacaaaaguuaga	gaaaauaaaaucuaacuuuuguucuacagcuggcaaaaaaaaaguuugccagcuguagaacaaaaguuagauuucuuauac
hsa_can_430	basic	chr2	minus	202486721	202486801	ugauuaaggacuuguacagagga	aguggcccuguacaaguccuucaucagggaaaaacauugaguauucccugauuaaggacuuguacagaggacucuguuuuc
hsa_can_431	basic	chr2	minus	209129339	209129419	aucccacugcuucacuugacuagccua	uguuaguuauagaagcacuacacuaaggauagaauuaugaacguaucccacugcuucacuugacuagccuaaaaaauaaaa
hsa_can_432	basic	chr2	minus	218905705	218905785	uagagaaccaucugaaagacu	agaaaggaaguguaaacguccuuucagaugguucucuagagaaccaucucuagagaaccaucugaaagacuuuggaaagcu
hsa_can_434	basic	chr2	minus	220158472	220158552	uagguacuggacagaggagcag	gcgcccuucuccugguucucugucccuugccaagcuggccugaugucucuagguacuggacagaggagcagagcugggggu
hsa_can_435	basic	chr2	minus	225805539	225805619	aggugugucugaucuguugua	aaccccuauaauauacaacagaugagacauaccuaaaucauugcuagcuuaggugugucugaucuguuguauauugcaggg
hsa_can_438	basic	chr2	minus	230865207	230865287	gaaaguaaauggaaggauuuga	cuguuuccuaucaaauccuuccauuuacuugcaggagcagaaauuuacugaaaguaaauggaaggauuugauagaaaauca
hsa_can_439	basic	chr2	minus	231093884	231093964	uuaaaaagaacaggagggcaga	gacuggaagcccuccuguucuuuuuaacauugucagucauuucacaauguuaaaaagaacaggagggcagaauuugggaca
hsa_can_441	basic	chr2	minus	238240137	238240217	caacaacuggaauuacuuucgca	acuagguuggugcgaaagcaauugcaguuuugccacugacaguaauggcaacaacuggaauuacuuucgcaccgaccuaau
hsa_can_443	basic	chr3	plus	990285	990365	aaaaagaaacuagugaag	guugacugccaaaaagaaacuagugaagauauucuuuaugccaaauuuccuugucuucuuucauuuuuucagucaaccacc
hsa_can_445	basic	chr3	plus	4592875	4592955	aucuggagucuagaaggc	uuuguugcucuuauucuugucuuggucugcuuguaacaacaacaaaaaagaccaucuggagucuagaaggcaaaaauaaug
hsa_can_446	basic	chr3	plus	5223162	5223242	ggggaacacggaggauau	ggugaggaugggggaacacggaggauauacauuuagcuuaauucuaaauguguaucugcuuuuaaaaacuucuaaacuuau
hsa_can_448	basic	chr3	plus	10105408	10105488	uggaguuugggaaagauuggca	aaggggcgaguggaguuugggaaagauuggcagcccaagguuuaaaccauucuuccucuuugcuccaggugaccuccuugu
hsa_can_449	basic	chr3	plus	14584145	14584225	uaggcagaugggaaacag	uuaugggagagcuucuguggcguuucucugagugcuugccaugcuaugcaauguaggcagaugggaaacagcaucuccccu
hsa_can_450	basic	chr3	plus	14743075	14743155	ucugcagagacucagaugacagu	caggcacagaucguugucauccaggucaugcagaucauugucauccggucugcagagacucagaugacagugaucugugcc
hsa_can_451	basic	chr3	plus	23809110	23809190	ugaaaugcagauucugguuca	gggaucuuguugaaaugcagauucugguucagacuucuaggcuggccugagagucugcauuucucacaaguucccagggag
hsa_can_452	basic	chr3	plus	24009285	24009365	ugaugcaaaggaacguacuguca	uuucuuuuucuuuuuccagguuuuaaugguacgguucgcaucauuauuugaugcaaaggaacguacugucaccuuuuuaag
hsa_can_453	basic	chr3	plus	25491631	25491711	uagacucuggagaugguu	cuacaguauaugcuccaugaguguuagugauuacuauuguugaaauguuugacuagacucuggagaugguucuguuguuuu
hsa_can_455	basic	chr3	plus	30671423	30671503	uuggagggaacagcaaguacagu	cgcauucuaguuggagggaacagcaaguacaguguccuaaaaacagacugugcuugucauuuccuccccuccucccccaug
hsa_can_456	basic	chr3	plus	37353653	37353733	auaaugaaaaggggcugaugaca	augcuggauaauaaugaaaaggggcugaugacaccuaagcauuaaaagacauugucauaaccuuuuuucauuccuccagcg
hsa_can_458	basic	chr3	plus	42923736	42923816	uggaaugauuggcauugagcuu	gggugggaauuggaaugauuggcauugagcuucuagccaggggauggcucuaugcugaucauuuccaucgccaccaacacc
hsa_can_459	basic	chr3	plus	43102804	43102884	aaggauuagcaggagaagaacuuu	cccagccacccugacaguuccucuucugcuaaucccuuuggauucagaaggauuagcaggagaagaacuuucuguuaaaga
hsa_can_462	basic	chr3	plus	47023587	47023667	auccagggaggaguaggcuaug	agcucgccuuccugcccgccugcuccugacccugauccuggaacccccaauccagggaggaguaggcuaugcaacuuugag
hsa_can_463	basic	chr3	plus	48919491	48919571	aggggcuggcauccugca	gaucugagggcaggccagccucuguggcuccuguacugccuauagccccucccaggggcuggcauccugcacagcucagau
hsa_can_465	basic	chr3	plus	50140348	50140428	aggauuggaugggcagag	gccuaucugaaggauuggaugggcagaguauagguggcggugguugguccuccccguauguuguccauuuaauuccagagc
hsa_can_466	basic	chr3	plus	52557371	52557451	aacaggccuugcucugcucaca	gugugggcagagcagagccugcauuggccaucuccaucuggcccaggccaacaggccuugcucugcucacagacgcugagu
hsa_can_467	basic	chr3	plus	52715078	52715158	ucauaauuguaaggcacaugga	uuuuccaugugccuuacaauuaugaggaaccucauagaacuagaguaccucauaauuguaaggcacauggaaacacugaau
hsa_can_470	basic	chr3	plus	58116435	58116515	cugugaaggauguuguggac	cuugugcucagaaucccacaaccucucuuccaggcagccccuucaggguuccugugaaggauguuguggaccccagcaagg
hsa_can_471	basic	chr3	plus	65003528	65003608	uaggguauguguguauguaugu	auaaagaaaauaggguauguguguauguaugugugcguguauauauauauauguacauacauacacacauacccuauuuua
hsa_can_472	basic	chr3	plus	67096355	67096435	cucagaggacagcacuaa	uugcagauuugcauguuugcaagcaacagauauauaccauuuuguaucuguugcucagaggacagcacuaaaauuggcucu
hsa_can_473	basic	chr3	plus	70015123	70015203	cucucaaaguaaaauauugagg	ugauccaguuuuucauaagauauuuuauuuugaaauggaaauuaauguccucucaaaguaaaauauugaggagcacugaaa
hsa_can_475	basic	chr3	plus	71142607	71142687	aacagaacuugaaauguggcu	uguacuagccacauuucaaguucuguuccuguguguguucccaguuuaggaacagaacuugaaauguggcuaguacagauu
hsa_can_476	basic	chr3	plus	78712816	78712896	gagggcugugguaaaagc	agcuaauccugagggcugugguaaaagcugucuugugguaagacauaaaaagugcuuuuccucagagcagggauuguggac
hsa_can_478	basic	chr3	plus	85664826	85664906	ugaauugguauugcaaaugaca	uagcaucaugugaauugguauugcaaaugacauggaugcaaauuggcauuugcauuaccaauucacaugaugcugcccuau
hsa_can_479	basic	chr3	plus	86116511	86116591	aagcuguaucgauuugcua	uauacugguaaagcuguaucgauuugcuauugaaauauaguauuugauacaggagccauguguacgaauugcaaucaugac
hsa_can_481	basic	chr3	plus	96023373	96023453	agaaggauggagaaaaug	gcaaguuaugaaauuuacucuauaaaguuaaauacuuuaaaagguuaagguggagaaggauggagaaaaugucauuguaaa
hsa_can_482	basic	chr3	plus	96273949	96274029	caaguagagaauuuugaa	cugagaauaucaaguagagaauuuugaaguuauuuauaucuucuaauuucucucuuuuuucaguccuccucaccccccuuu
hsa_can_483	basic	chr3	plus	98483887	98483967	aggcucaggagugugcauguu	gaugcuguuuaaaugcacauuccugagccccagagauucagauuaaguagaggcucaggagugugcauguuaacaaguccc
hsa_can_484	basic	chr3	plus	98483927	98484007	aggcucaggagugugcauguu	gauuaaguagaggcucaggagugugcauguuaacaaguccccgccuggugcagacucuugagccugcccuagagucaccuc
hsa_can_485	basic	chr3	plus	101282043	101282123	ugggaaguagaagaaucgcccc	uccgccccccuuauucaagcgauucuucuacaucagccucacgaguaccugggaaguagaagaaucgccccacuucagccu
hsa_can_487	basic	chr3	plus	105293743	105293823	cuugugaagauuggggacacu	cagcaaugccccaaacuuucucauaagcaccuaaaacccaaagguggcagcuugugaagauuggggacacucauauugccc
hsa_can_491	basic	chr3	plus	112191928	112192008	ugaguuuguucugaaauagaga	aacuguuucucuauuucagaacaaacucaaaacucccccuaacuuauuuugaguuuguucugaaauagagaaacaagguaa
hsa_can_492	basic	chr3	plus	112455937	112456017	acagguccuaagagacugcau	ucugaaaggcaggauguggccucuaagaacccgcucuuacuucuaaaaggacagguccuaagagacugcaucaagccuuca
hsa_can_493	basic	chr3	plus	112723331	112723411	gaggaaaagaaggaugcgguaca	uaggguggcugaggaaaagaaggaugcgguacauacuaagguacuacuuucuuuuucuuuaaaucucuauguaacaaaagu
hsa_can_495	basic	chr3	plus	118193399	118193479	aaaaaggaaaaguaggau	gcauuuucccaaaaaggaaaaguaggauucaucaccucuuggauccagaauacuuuucucuuuacuuugaauucuucucau
hsa_can_498	basic	chr3	plus	124182364	124182444	auacaguagcacuagauau	gcaguguccaauacaguagcacuagauauguguggcuaaugaacacuugaaauguggcuagugcuacugaggaacugaauu
hsa_can_500	basic	chr3	plus	130680950	130681030	aguggagaaaugcugaaggcuggua	ucuuuuaugaugcuuguuuaucagcauugacuucauacugcuuuuaaguggagaaaugcugaaggcugguaugaauauaaa
hsa_can_501	basic	chr3	plus	131243743	131243823	ucgggauauuuuguuggaaggc	ccucuaucuagcuccaacaaaauaccccaacaggaugauaacauuccugucgggauauuuuguuggaaggcuggagaaacu
hsa_can_502	basic	chr3	plus	131261197	131261277	uuguugugggagaugacgug	cuauauauccuuguugugggagaugacguggcccaggaagggauagcuaagccaggucaucucccacagcaaggguaugua
hsa_can_508	basic	chr3	plus	149160957	149161037	cuuaggacauaugggaaaacgg	gugggagguucuuaggacauaugggaaaacgggucuguucauuuguuuguucauguauguuuuuuuucuuuccaaauggcu
hsa_can_509	basic	chr3	plus	151538994	151539074	auagcguauaguuuaggcuca	gcacuuggugagccuaaaauguaggcuauauaauuuuaaauauuuaaaauauagcguauaguuuaggcucaacaaguguua
hsa_can_510	basic	chr3	plus	155660413	155660493	aggacagcugacauacuuguu	gguaauaauuaggacagcugacauacuuguugcuaauuuugagaucugggcaacaacuguguaggcuguucuuucaaccuc
hsa_can_511	basic	chr3	plus	156607694	156607774	agcaaguaagugucaggcug	acguauuaguagcaaguaagugucaggcugccugaguucaaaucucagcuugggcacuugcuuguuuugucgccuuguuug
hsa_can_512	basic	chr3	plus	157480628	157480708	aaaccgccauuacuuuugcaa	uuauguugggugcaaaaguaauggcgguuuugccauuaaaagcaauggcaaaaccgccauuacuuuugcaacuaauuaaaa
hsa_can_515	basic	chr3	plus	181460395	181460475	aagaggaaagauuaugaauguu	cagaacugccaagaggaaagauuaugaauguuuuucuuccuuaaaaccauucacaguguuucuucuuccagugcuuuacuc
hsa_can_517	basic	chr3	plus	187953931	187954011	aaguaauugugauuucugcca	guuggugcaaaaguaauugugauuucugccauuacuuuuaauggcaaaagccgcaauuacauuuacaccaaccuaaauaua
hsa_can_518	basic	chr3	plus	197574763	197574843	agaagggagcaguuaguagagcgca	acuucaucagagaagggagcaguuaguagagcgcacucggagagaggcucagcuugcugcccugcaguaugaggaggagaa
hsa_can_521	basic	chr3	minus	5017947	5018027	agagcacccucuggaguugug	uugugcaccgcucaacuccagggggagcuauucacauugcagucugugugagagcacccucuggaguugugcaauguggca
hsa_can_524	basic	chr3	minus	8162430	8162510	agggauaaacugaagacacagca	ccaagcaucucaguuucaaacuguucuucuggagaucccaacuaagcaagggauaaacugaagacacagcaaagagaugca
hsa_can_525	basic	chr3	minus	9884937	9885017	uaggguuaagaguggggagaag	accuaauuugcacccucuccccgcuuuuaacccuacugccaugaugcaguaggguuaagaguggggagaagaugcaaauaa
hsa_can_527	basic	chr3	minus	10420091	10420171	ugugggcugaccugcaugugugu	gucuccacccugugggcugaccugcaugugugucuaugugucuguguguaugcacgugcgugaucugcccccugcagccaa
hsa_can_528	basic	chr3	minus	13016264	13016344	accagggaaggugggaug	agcauaaguguccucccucccugagggugcugcuguggcucccugcgccaccuaccagggaaggugggaugaguaugaagg
hsa_can_530	basic	chr3	minus	21201991	21202071	aucucagagcacugcauu	uuuuuuugugaucucagagcacugcauugauggaguuguucuguuucauacucuauaaacagcucuccugagaucauagcu
hsa_can_531	basic	chr3	minus	23690986	23691066	aaaagauugggaaugcagcagu	ucauuacacugcugcauuugcaguccuuuaacccacaggauugagggugaaaagauugggaaugcagcaguauaaugaaca
hsa_can_533	basic	chr3	minus	39184779	39184859	uggccggaguagcucagugga	gcauggacgcuggccggaguagcucaguggaucucagcuugucuucuugugacuccuuugaguuacuccaggcucugccag
hsa_can_538	basic	chr3	minus	52559045	52559125	ccccgagcuggagcgugagauccg	caccaggaucucaugcugcggcacggcuggcgcacaggcgccaucauccccgagcuggagcgugagauccgcaucaucaac
hsa_can_542	basic	chr3	minus	64146202	64146282	agaacagaagcugugagcacgu	cuccucaggcucacaccuuuguuucccuguuuuuccaaaaugagacgggagaacagaagcugugagcacguggacaccugc
hsa_can_543	basic	chr3	minus	65003533	65003613	uaggguauguguguauguaugu	ucauauaaaauaggguauguguguauguauguacauauauauauauacacgcacacauacauacacacauacccuauuuuc
hsa_can_544	basic	chr3	minus	65605366	65605446	gaacaugaguagacuggggcu	gugugccuuugaacaugaguagacuggggcuuacuugggauucuuucgacuuauguuacucuggccacauuuguguuuauu
hsa_can_545	basic	chr3	minus	68499913	68499993	agagucauguaguaaguguuau	cauaauuacauaacacuugcuacaugacuacagacaugacuacauuacuagagucauguaguaaguguuauauguaauuag
hsa_can_546	basic	chr3	minus	68624650	68624730	aggggaaugauuauagcu	uauguuggauaagaguggugagaguggacauccuugucuugugcuaguuuucaaggggaaugauuauagcuuuuguccauu
hsa_can_547	basic	chr3	minus	69790174	69790254	uggcagucaguaggaccg	uaggcgguuuccuuccaaucugccgugaagcaucuacaaagagucuucagcaauggcagucaguaggaccgcuguucccag
hsa_can_549	basic	chr3	minus	71142603	71142683	aacagaacuugaaauguggcu	uguacuagccacauuucaaguucuguuccuaaacugggaacacacacaggaacagaacuugaaauguggcuaguacaguca
hsa_can_552	basic	chr3	minus	79815312	79815392	agaggagcuuugaaaugcuguc	uuauggucaauggucaggcuuuucugggcucuuuuaaguggauugauuuagaggagcuuugaaaugcugucccuggccugu
hsa_can_553	basic	chr3	minus	79929887	79929967	aggcaaagagaacacgcu	cuaucaccacaggcaaagagaacacgcuuuagaaguacuucuuagagagcuuuuaaauguucucuggaauuugggagacag
hsa_can_554	basic	chr3	minus	84241742	84241822	ugucugaucacugcggggaugc	uuaaucauugcggggacaccugcuugauuauucacccacguuucagaggugucugaucacugcggggaugccugucuugau
hsa_can_555	basic	chr3	minus	98497599	98497679	uaguuggagaccugguugcuagu	aagacuauuacuugcagccaggagauccucaaacuacacaaggaacuguaguuggagaccugguugcuaguucuggcuccu
hsa_can_557	basic	chr3	minus	104080003	104080083	caggagucagccugcuaguaguaaca	accugaguuccaggagucagccugcuaguaguaacagcuaagucuugguguugcuaugggguggucuggcucuucaacuag
hsa_can_558	basic	chr3	minus	106112760	106112840	auggauggauggacugauaa	ggauaaaugaauggauggauggacugauaaauacuuguauaccuauucauccauucucccuuuauucuuuccagucuucuu
hsa_can_559	basic	chr3	minus	107856159	107856239	uggaguuugggggcaggg	cucccuguugcugcccugccccucucucuucaagaacccuugguuucgguuguuggaguuugggggcagggugaaaaauca
hsa_can_562	basic	chr3	minus	112191925	112192005	ugaguuuguucugaaauagaga	ccuuguuucucuauuucagaacaaacucaaaauaaguuagggggaguuuugaguuuguucugaaauagagaaacaguuugu
hsa_can_564	basic	chr3	minus	114690799	114690879	ggagauggauugcauugaau	ucccaagggaaaacauucuucaguguagauuuccaguaauauuuaaaauuuggagauggauugcauugaaucucccuuagc
hsa_can_565	basic	chr3	minus	115883250	115883330	acguacuugugguuuuugc	guuggugcaaacguacuugugguuuuugccauugcuuuuaauggcaaaaaccgcaauuauguuugcaccaaccuaauagaa
hsa_can_567	basic	chr3	minus	116951244	116951324	aguggaagagcagagauuugaauc	ucagcugguaaguggaagagcagagauuugaaucuggguuauucuuacuucaagucucuaguucuacacugucaaauguug
hsa_can_568	basic	chr3	minus	118599692	118599772	agugaugggggccgauagacaa	uccucaccugucuaucagcccccaucacuugcuguuuguuuaccuuacaagugaugggggccgauagacaagugaggauug
hsa_can_570	basic	chr3	minus	121634345	121634425	ccugagcuuguagaauagaca	agucuugaauauuugauguuuuauucuacaagcucagguuguugaauaaaccugagcuuguagaauagacauaaccacccu
hsa_can_574	basic	chr3	minus	127478533	127478613	agaaggagcugggcugaucugag	ugagugagggagaaggagcugggcugaucugagcagguaggagcucugcaucaggccacuccuuccucccaguccacacga
hsa_can_577	basic	chr3	minus	136537854	136537934	gccggaguuggagacugc	ucugcgccugcgcucuccgcccuccgccgcccccaccccacaaccugacuggcgccggaguuggagacugcgggggacgcu
hsa_can_578	basic	chr3	minus	137815075	137815155	aggagagagaaauguguucuua	auguagaucuuugagcauaucucuuauuuccuuaacguaaagugcuguaaggagagagaaauguguucuuaagaucacuuu
hsa_can_580	basic	chr3	minus	145249938	145250018	aagaauucuggaaagugugagu	ucacuccaaagucacacuuugacaaagccuuucuguguccuggcagcauaagaauucuggaaagugugaguuuggaguugc
hsa_can_583	basic	chr3	minus	155027507	155027587	accccgacgugaccgaggcgaugcu	agcgcccccagcuaccccauggccucgcucuacgugggggaccuccaccccgacgugaccgaggcgaugcucuaagcucag					C
hsa_can_584	basic	chr3	minus	159547927	159548007	uaaagcuacaucuggaauaa	agaugucaguuauaaucuuauuccagauauagcuuuacauagaacuaaauguaaagcuacaucuggaauaagauuuuguuu
hsa_can_586	basic	chr3	minus	162084993	162085073	ucugccacaagaauauagagca	ucauauaaugucugccacaagaauauagagcagaagucuauauuugaacuucugcucuaugcucuuguggcagauauuaua
hsa_can_587	basic	chr3	minus	175164366	175164446	gagagagugaacagggag	cccagucagugugggugccuguuccuuccucacuucagcagaaaacugagagugagagagugaacagggagacaccaaaua
hsa_can_588	basic	chr3	minus	182432062	182432142	guuuucugacuagcuggagcac	cuucucaggguuauucaguuaguucagaagaucuugcuuguauuccuagguuuucugacuagcuggagcacuuuguccaag
hsa_can_589	basic	chr3	minus	184442971	184443051	gaguaggacccaggcauggauau	cccccaugccuggaccccaccaccagagguucugauuuaauugaucuggaguaggacccaggcauggauauguuuucaaag
hsa_can_590	basic	chr3	minus	185651653	185651733	uuagguuaaaagguagucuuc	ugacaguuuggauaaggggccccuuuuucucuaauuuuugugguuagaaauuagguuaaaagguagucuucugaaaaguca
hsa_can_591	basic	chr3	minus	187693978	187694058	uuagcucaggacaggaagcu	uuuaaagcuuuguuuaucuuucugugccucagcuaaccccagaggaaaaucuuagcucaggacaggaagcucagagcaccc
hsa_can_593	basic	chr3	minus	193165813	193165893	aggugcuggagaugggcaa	acaucauuccaggugcuggagaugggcaacaaaaaggcacauuuacugcuuucccugaguuuccaugugaguggaaugaga
hsa_can_594	basic	chr3	minus	196748564	196748644	ugagcuaagauggagagggucc	ccuacaggccugagcuaagauggagaggguccauacuggauuauaaggagccucucauccucagagcagcccugugggagc
hsa_can_595	basic	chr3	minus	196765565	196765645	uaggacagcagugaaugagaaga	cugccugacucauuacugauguccuaggugaaauaaauguagucagucuaggacagcagugaaugagaagaaaaugaacug
hsa_can_596	basic	chr4	plus	1112666	1112746	agccagggacaaagcaac	ggucuguguccuuggccuggguagaguggcaccuaguugguggugcccauauuagccagggacaaagcaacccuuuguuca
hsa_can_597	basic	chr4	plus	1342193	1342273	ucccauuuguguggucuggagc	uucucuucauucccauuuguguggucuggagcacauccuguaggaguucuugagugcacaaaugugauucagagagaaacg
hsa_can_598	basic	chr4	plus	2945607	2945687	cagagggacagacagugcggcg	gucaccgguagcacugcuuuuccccauguggcgcgugcacacgcucacacagagggacagacagugcggcggguggcaggu
hsa_can_599	basic	chr4	plus	5209396	5209476	aagaaagugucugagacugcag	ucagaugcagucucagacacuuucuuaaugcuccagcauuuuuuuucuuaagaaagugucugagacugcagcugaaaagaa
hsa_can_600	basic	chr4	plus	5956240	5956320	aggaugggggaggggggu	auggacugggaggaugggggaggggggucagcuccaggcagcaaagcugaccuccauucccaccuaggccuccacggcagg
hsa_can_601	basic	chr4	plus	7087104	7087184	aacugggcauguuggaacuaagc	gcuuuucaugaacugggcauguuggaacuaagcugacaugggguuguuagcugauuguaaugugcccagaauuagaaugcu
hsa_can_605	basic	chr4	plus	16231006	16231086	accaagauuuggaugacaauga	auaagauaaaaccaagauuuggaugacaaugacaauauuguccaucauuguuauccaaauccugguuuuaucuuauaacug
hsa_can_607	basic	chr4	plus	26399894	26399974	agguguguaagaguguggugaga	uucccucucucccacacucccuccacuuaccccuuggaccaaucacagagguguguaagaguguggugagaaagugaggaa
hsa_can_608	basic	chr4	plus	27094352	27094432	auggauuuugggggcaggg	guucuagucccuuuuucuuucucaguggaguccccaagaagggacaaagcugauggauuuugggggcaggggcaguugaca
hsa_can_609	basic	chr4	plus	29198138	29198218	augugugggcuuauuuuu	uugacuguauaugugugggcuuauuuuuugguucuccauucuguuccauuggucuauacaucuauuuuuaugucaauauca
hsa_can_612	basic	chr4	plus	39034132	39034212	aaagguaaauaaaugaucuca	uaccccccaaauaagcacuuucagaccauuuauuugucuuucuaagcaagaaagguaaauaaaugaucucaagaagcaagg
hsa_can_615	basic	chr4	plus	44668098	44668178	auggguagaaaaugagguccuca	cauggaaauaagggaggccucacuuucuacccaacccauuucucacggauggguagaaaaugagguccucaguccaucaga
hsa_can_616	basic	chr4	plus	48215814	48215894	uuggacaacauagcaagacucu	uuuuuuuaagagauagucuugcuauguugcccaggcuagacguaaacucuuggacaacauagcaagacucugucccugaaa
hsa_can_621	basic	chr4	plus	77980527	77980607	uuugaaagagcuguaaggaga	gaacauucaguauucuccuuacagcucuuucaaacuguaguuucaaacaguuugaaagagcuguaaggagaauacucaaau
hsa_can_623	basic	chr4	plus	83609404	83609484	gugcgugcguguggugug	uuuagaguagaaaauaugcgugugcaugcaugcauguacaugugcaugugcgugugcgugcgugugguguguguguguguc
hsa_can_624	basic	chr4	plus	83989540	83989620	cggaaaagauagcaucuca	auaacuaaaagauaugauaaaguuucugagaguuuuuuuuucccccaauaggcggaaaagauagcaucucaaaugauaacc
hsa_can_625	basic	chr4	plus	84109646	84109726	ucugauaauaggcuuucucaa	ucaaaguuccucugauaauaggcuuucucaaauagagugaauagagaaagucuauuaucagagaucaaucuuauggaagcu
hsa_can_626	basic	chr4	plus	91589365	91589445	gcagaaauauacuguggcuucu	cuagguauaguagucacaguaaauaucuacugucacauguagggaagcagcagaaauauacuguggcuucuguuauuggaa
hsa_can_630	basic	chr4	plus	107498477	107498557	ucuuaggagcucaggcacaaaau	cuuuugguauuuugugccuaagcuccuaaguauacuuacagaaaauauucuuaggagcucaggcacaaaauaccagaaguu
hsa_can_634	basic	chr4	plus	114005727	114005807	uucccaaggguaaaaggggaga	uuaaaaauaguuuuuccuguuuuucccucuggaaaguaaaaaauaguuuuucccaaggguaaaaggggagaaacuauuuuu
hsa_can_638	basic	chr4	plus	123151545	123151625	gugaugguguaguuguuggaaauaa	cuugucucuggugaugguguaguuguuggaaauaacauuauuuucugauguguuucuaagucuauaccauguaugccaaca
hsa_can_643	basic	chr4	plus	140357516	140357596	guuggggcuggguuucaccgc	cgcggggccuguuggggcuggguuucaccgccgcacaugugucagcgugcggugagcugaggccccuggaggcucugggcg
hsa_can_644	basic	chr4	plus	140737974	140738054	uauucccagacuguguggcuau	uaucuuguccuauucccagacuguguggcuauacagguuaaagauacauagccacacggagggaauauaaugaauggaugu
hsa_can_647	basic	chr4	plus	142350602	142350682	aacaugcugugaagaauaugug	ucagugcaguaacaugcugugaagaauaugugaucaagaauaucacauauucuugaucuaguaugugauaugagaucaaag
hsa_can_648	basic	chr4	plus	145253266	145253346	uauaucuuugaaguaggcuuuu	uauuuaggccugcuucaaagauauauauauaucuucaaagauauacauauauaucuuugaaguaggcuuuuuuauuuggau
hsa_can_649	basic	chr4	plus	149568098	149568178	augcauuaagcccugaauauc	auagauuacaugauauucagggcuuaaugcaugcuuacauugaugcuuacaugcauuaagcccugaauaucaguuuggaua
hsa_can_650	basic	chr4	plus	154216189	154216269	uguguggaagagagggcga	guagugaccuuucuguuuuccccucuccaaaacacaugagccaagaaauacauguguggaagagagggcgaggcggaaggg
hsa_can_651	basic	chr4	plus	154694740	154694820	aaacaggauaggcacuaaaug	ugggccuacauuuagagccuauccuguuuugcaaaacugcagggcaugcaaaacaggauaggcacuaaaugguaaaaagua
hsa_can_652	basic	chr4	plus	156586377	156586457	gaggaggaagaagacaaga	uuagauugguugcuuccucuucuuacccauugucugacagucagaaaggauagaggaggaagaagacaagacacuauccag
hsa_can_653	basic	chr4	plus	158281286	158281366	guggguggaauaguauaacaau	ccucauuaagguggguggaauaguauaacaauaugcuaaauguuguuauaguaucccaccuacccugauguaucuuuaaga
hsa_can_654	basic	chr4	plus	160322170	160322250	gaggacaagcuuggagug	cuaaacuuccgaggacaagcuuggagugcagcuaagccuuuggagaugcugcagcuacuguucugauccugggaggugcau
hsa_can_656	basic	chr4	plus	171009097	171009177	aacggaagauccaggaugcu	agaaugaagaaacggaagauccaggaugcuuaaacuuuaaaaaguugaagcuuccuggaucuuccguuucuucauuucucc
hsa_can_658	basic	chr4	plus	182057797	182057877	agguaggcauauggaauccagu	aauaaaaccaagguaggcauauggaauccaguggugacaccauuggguuccauacaccuaucaugguuuuauuaguaauaa
hsa_can_662	basic	chr4	plus	189415684	189415764	gaaggugugacugaaaggagca	agucucaugagaaggugugacugaaaggagcagugcaaagaugcuccuuuguccuuucagucacgcuuucucccugacucu
hsa_can_664	basic	chr4	minus	5209391	5209471	aagaaagugucugagacugca	uucagcugcagucucagacacuuucuuaagaaaaaaaaugcuggagcauuaagaaagugucugagacugcaucugagacug
hsa_can_666	basic	chr4	minus	6683594	6683674	ucuggauggcagcugggaacgucu	acgcugcccagcugccccacagcccccaaagacuuggugugaugagcucuggauggcagcugggaacgucuucuuuuaaug
hsa_can_672	basic	chr4	minus	16229480	16229560	uggaggauggucacaggauu	gagaauuucauggaggauggucacaggauuggcuuagaaaaauguaauccugugagcuguccccuuucauaaauaauaagg
hsa_can_673	basic	chr4	minus	17977937	17978017	uguggaguggagaauggggaggaau	aacaaaauggaauacuacaaacuucucauuuaacuuaaaauaauguuguggaguggagaauggggaggaauguauaacaga
hsa_can_675	basic	chr4	minus	21559207	21559287	aguagaugaaugggacccaagu	ugggccagagaguagaugaaugggacccaagugguguauuugaauucacuugggaccagauuccuacucucucuuccauaa
hsa_can_678	basic	chr4	minus	25229003	25229083	gagggacugaggugggaggcu	uuuaaaaguuagcuggguauggugucguacaccuguaguccuagcuuauggagggacugaggugggaggcuugagcccagg
hsa_can_680	basic	chr4	minus	27475524	27475604	aguagucucuguggcuuu	ucaacuugccaccuagagaacuacugaucuguuuaggaauagacuuuaucagcaguagucucuguggcuuuagguuggaca
hsa_can_684	basic	chr4	minus	42117491	42117571	aucguucuguuuuucuaaagca	ugcugaauacaucguucuguuuuucuaaagcaacaauauuugaucacugcuuuuaagaaaaacagacuagcccuucuuguu
hsa_can_686	basic	chr4	minus	65778431	65778511	gaguguagaugugagacuuca	ucuagggcaucugaagucucauguuuacacgccaaacuuucaauaguuuggaguguagaugugagacuucagcugcccuag
hsa_can_690	basic	chr4	minus	77592990	77593070	uggauuuuuggauaaggg	cuguggauuuuggauuuuuggauaagggaugcucagcugguaaauauauaaugcaaaaauaucaaaauccaaaaaaaauuu
hsa_can_692	basic	chr4	minus	77980530	77980610	uuugaaagagcuguaaggaga	auuauuugaguauucuccuuacagcucuuucaaacuguuugaaacuacaguuugaaagagcuguaaggagaauacugaaug
hsa_can_694	basic	chr4	minus	87871260	87871340	ucgggaugagacaugggcagcau	uaauaauaccucgggaugagacaugggcagcaucugccuuguccggugcuggcccaagucccaucccugcccugcucccuu
hsa_can_695	basic	chr4	minus	95373481	95373561	ccgggugggugggagcggca	ggacugggcacucagacaccacaccacgguggugccgggcgacgccggcagccgggugggugggagcggcagugcccgucc
hsa_can_696	basic	chr4	minus	97478439	97478519	aagguguugaugaggauuggaac	ggcuacuauuaagguguugaugaggauuggaacucaagcuuucucugaguuccaauccucaucaacacauuauaauaauua
hsa_can_697	basic	chr4	minus	101431755	101431835	uagggauauuggaagaaucaca	augauugccuuaugugguucuugcaauaucucuacaaggaauuaccucauagggauauuggaagaaucacacaagguaaua
hsa_can_699	basic	chr4	minus	103652391	103652471	accacagggcaaugagagacugc	cacagugagaaccacagggcaaugagagacugcuggcuacacaccacagauucagucuuucauucucugcugauacuggug
hsa_can_700	basic	chr4	minus	103994088	103994168	ucagaugguggaagggaa	ugcuguguucucagaugguggaagggaaagagccaaagggacuaggcugcucccuuugaccucuuuuauaagagcacuagu
hsa_can_702	basic	chr4	minus	105408232	105408312	aaagucaggaagaaggaugg	gagagacuggaaagucaggaagaaggaugguuccauuuuuuuucuuuacuuucuuuuaucucuuaaaaaucuaucugccga
hsa_can_704	basic	chr4	minus	110691168	110691248	ccaggcaaagaggaugga	auuuuauguaacagagugagguagcguuuucccuuccaucucccaccugcaccccaggcaaagaggauggaaggugcugcc
hsa_can_707	basic	chr4	minus	118294482	118294562	cuuuuucaaaggacacca	uuaagugcuucuuuuucaaaggacaccauaugcaaauaaaauuuuguauguggaaaacacuuuuaacaaguaacacuauaa
hsa_can_708	basic	chr4	minus	120314287	120314367	ccaaguagaccuguggcuua	cacuauucauagacuuucauuuuauuuauaagccacuugcugcgugacccuccaaguagaccuguggcuuaaaauaaagaa
hsa_can_710	basic	chr4	minus	140429087	140429167	aagaagguagagguaucauu	aaaaucuuccaagaagguagagguaucauuuucuguuuugcuuuguuuuaaaacaguugccucaagcuucugucuuaagag
hsa_can_711	basic	chr4	minus	149568099	149568179	augcauuaagcccugaauauc	cuauccaaacugauauucagggcuuaaugcauguaagcaucaauguaagcaugcauuaagcccugaauaucauguaaucua
hsa_can_712	basic	chr4	minus	150597408	150597488	aggaaguggaagugaggu	aagacauaccccaucacaacauugacugacuuucgcuaucacauugugaauucaggaaguggaagugagguuuauggucuu
hsa_can_713	basic	chr4	minus	151127918	151127998	ugggaacuguaaugagau	cuacagauuaugggaacuguaaugagaugaaauuuucauaaggcaggacccaugagaauagguaguaguuagagagcuuug
hsa_can_714	basic	chr4	minus	153535348	153535428	aggagagaauguauuuggug	aggugguugaaggagagaauguauuuggugccugccacaucuuugucuccuucaaugacaccuuuguccaugucacugaug
hsa_can_715	basic	chr4	minus	159644501	159644581	uccggcggagacggacuc	ccauggcuuccgguucuugcgucggaaguggccggucagcgucgcugccggucuccggcggagacggacucuggaguuugg
hsa_can_717	basic	chr4	minus	163866668	163866748	agauuuagguaaacugugagaa	guaagcuaguagauuuagguaaacugugagaaaagucuuucucacaauuugccuaaaucuuuuuauuuuauucuggaaaaa
hsa_can_718	basic	chr4	minus	166198972	166199052	ccaaguagaccuguggcuua	cacuauucauagacuuugauuuuauuuauaagccacuugcugcgugacccuccaaguagaccuguggcuuaaaauaaagaa
hsa_can_721	basic	chr4	minus	181571117	181571197	ugcgcauauauauauacucuga	uacauauauaugcgcauauauauauacucugaaaguauauauauacuuucauauguguauauauaugcgcauauauaugua
hsa_can_722	basic	chr4	minus	188545793	188545873	uuacagggauuguaacacaugu	guacuguauuugcaugugcuauaaucccuauaauacuaauuuuaaaauauuacagggauuguaacacauguaaaugcaaua
hsa_can_723	basic	chr4	minus	190643728	190643808	cccgugggacaagacagg	ugagccccaccuguuuuuguuucuaacuggcccugugggcacucccaauguuucccgugggacaagacaggugugagcucc
hsa_can_725	basic	chr5	plus	6731370	6731450	uaauggaaaagacugggaacuga	aauucacaguuaaugaguuuccaguauuuucugucgcauuuuacguuguaauggaaaagacugggaacugaacucacaugc
hsa_can_726	basic	chr5	plus	7519062	7519142	acaggcuugcagaaugaaugcu	ggagcuucacacaggcuugcagaaugaaugcuucuucaggucggagugccuuaauaagcauucauucagcaagccuauucc
hsa_can_729	basic	chr5	plus	24954278	24954358	caagacuuaaaaauauggcacu	gagaaagugucaagacuuaaaaauauggcacugauaggugggaauugagcaaucagugccauauuuuuaagucuugacacu
hsa_can_731	basic	chr5	plus	27332243	27332323	ucauggugaaaugcuccuacc	uagucauucuggugggagcauuucaccaugaauuuuuuuuuuuaauuuagucauggugaaaugcuccuaccagaaugacua
hsa_can_732	basic	chr5	plus	28015687	28015767	aggacaguggagaaggga	aaccacugcuaggacaguggagaagggaaaugugaggugggucccucacacagagucccuacuggggcacugccuagugga
hsa_can_733	basic	chr5	plus	31219598	31219678	caugaaugauguaaaugaggcagu	cauaugacugccuucuucacaucauucaugcccucuuugagcugaggcaugaaugauguaaaugaggcaguuauauguuga
hsa_can_734	basic	chr5	plus	34538001	34538081	agggaccccugacugacaacgc	caguggggcauugccagccaggggucccugcaaugucacuuugcaagccagggaccccugacugacaacgccccacugggg
hsa_can_735	basic	chr5	plus	34673657	34673737	ugcccgagggcaagugucaga	gaguugggucucugucacuugcaaccuaagaguacugacaaauacuuuggugcccgagggcaagugucagagacccaacuu
hsa_can_737	basic	chr5	plus	36639224	36639304	ggcuagaaggacugaguuggaag	uaaguguucaggcuagaaggacugaguuggaagcccagcguggccacuucccagcucagugaccuucgaugggcuacuuua
hsa_can_738	basic	chr5	plus	36654909	36654989	gagugaggagauguuugcaucugaa	gcacuguuaaccauagacuccagguccuacaucuccuuccucugcagagugaggagauguuugcaucugaaaagguaaaca
hsa_can_740	basic	chr5	plus	54241004	54241084	aagaacagagggaacauu	uguagcaagaaagaacagagggaacauuuauccaaauagagcauuucucauuuauagacauucguucuguuuuuccacuca
hsa_can_741	basic	chr5	plus	55444502	55444582	uucugaaccagaaaucugcu	cuuuuguguuuucugaaccagaaaucugcuuuagugcuuagcagguuucauguuucagaacuguacuuuuagagugucucu
hsa_can_744	basic	chr5	plus	56680063	56680143	ucuaaaugggaguugagcaauga	uguguucucauuguucaagucccacuuaugagugcacauguucucacuucuaaaugggaguugagcaaugagaacacaugg
hsa_can_745	basic	chr5	plus	59799073	59799153	uacccuauagacagaauacucu	cagggcagaauacccuauagacagaauacucugucuauagaauauccuagaguauucugucuauaggauauucuacucacu
hsa_can_746	basic	chr5	plus	60624862	60624942	agugggaggcaaggcuga	guuggguuuuagugggaggcaaggcugaaaaguuggguuuggucaagaucagaucugaguuuggauuucucccaguaggca
hsa_can_747	basic	chr5	plus	64332323	64332403	gagaaccugggcagaagcugau	ugugagcaaaacuugaaagcuucugcucuuuucuauauugcuaaugauagagaaccugggcagaagcugauuauuugcagg
hsa_can_749	basic	chr5	plus	68863506	68863586	uggaauacuuuguagagga	ugauuguuauuuugccuuuaucuaguaugucuuuuuuuguuuaaacaguuguuggaauacuuuguagaggaauauuuugau
hsa_can_750	basic	chr5	plus	68887879	68887959	auguuuucuguguggacug	uuaucacuuuucuucuuuucacuacagguuuauguuugugcugugugccaaaauguuuucuguguggacugugauguuuuu
hsa_can_751	basic	chr5	plus	69362749	69362829	aguggaaaguuggggacaa	uuucuuuuguaguggaaaguuggggacaaauguucugccauuuggucagaagacgguugcauuuacccagcuaccauugcu
hsa_can_752	basic	chr5	plus	69743034	69743114	auguuuucuguguggacug	uuaucacuuuucuucuuuucacuacagguuuauguuugugcugugugccaaaauguuuucuguguggacugugauguuuuu
hsa_can_753	basic	chr5	plus	70238173	70238253	aguggaaaguuggggacaa	uuucuuuuguaguggaaaguuggggacaaauguucugccauuuggucagaagacgguugcauuuacccagcuaccauugcu
hsa_can_755	basic	chr5	plus	72990652	72990732	ugcacuguaagagcagagagug	uuuagugccaugcacuguaagagcagagagugagaaacaaggucucacgucccugcucucgcagaaugcacuugggaguag
hsa_can_757	basic	chr5	plus	76652843	76652923	agaggacauucugaugggug	uacccucacuagaggacauucugaugggugcuuaagcaaaccuauagagaaugucuuugcggggagaugcagggccccuuu
hsa_can_759	basic	chr5	plus	79705143	79705223	auuuaacauuaugauuggggau	uuaauuauccucaaucauaauguuacaugauagaauagugcuacaguucauuuaacauuaugauuggggauaauuacgcuu
hsa_can_762	basic	chr5	plus	82981758	82981838	ccauuuguaggagaacaua	cauaugacuaucuauacuuucuugcaaguauuuccacacaaguucucgaaguccauuuguaggagaacauaaagcauaugu
hsa_can_763	basic	chr5	plus	84653870	84653950	uucuaguaucaguucugaca	ugcuaagucuccagaacuagauacuagaacaagcacuagaacuaucuaaaguucuaguaucaguucugacauuuucaggau
hsa_can_764	basic	chr5	plus	86603994	86604074	uccugagaauucaugcaaaaga	auuguuuuccuccugagaauucaugcaaaagacccagacagaagaccugggucuuuugcaugaauucucagccucuugcuu
hsa_can_765	basic	chr5	plus	87632860	87632940	auagcuguuuucaggagacuca	uuauuuugaauuucacugaguuuccuuaaaacagcuauuugucugacagauagcuguuuucaggagacucagugaaauuca
hsa_can_766	basic	chr5	plus	89558041	89558121	agggaauguguauauauguauau	guauauacauauauacacauuauauguauauauaugugcauauauaugagggaauguguauauauguauauauaugcgcau
hsa_can_767	basic	chr5	plus	89558079	89558159	agggaauguguauauauguauau	cauauauaugagggaauguguauauauguauauauaugcgcauauauacauauauacacauuccaucauauauauauauac
hsa_can_768	basic	chr5	plus	96459127	96459207	agacuucauuaggcaugaaagu	gaaggugaagagacuucauuaggcaugaaaguaucuucccaacuuucauuccuagugaagucccuucaccuuuagcuccug
hsa_can_771	basic	chr5	plus	108949179	108949259	uagcaagggcuccggaaggu	aaucuccagcuagcaagggcuccggaaggucauccuugggccggaugaccuuccagaguccuugccagcuggagauucuaa
hsa_can_773	basic	chr5	plus	115177289	115177369	gccggaguagggggacgcaauuac	cgcgugcagugggcgugcuuuucuccagggagcgucgcaaaggaggcgccggaguagggggacgcaauuacacagugaaac
hsa_can_775	basic	chr5	plus	115591447	115591527	aggcaaaaaagauacaaccca	uauaucuuacaggcaaaaaagauacaacccaugagugcuuacuuuuucggguuguaccuuuuuugccuguaagccauaaag
hsa_can_776	basic	chr5	plus	117473085	117473165	uaaaaguaauugugguuuuugu	uagguugguguaaaaguaauugugguuuuugucaugacuuuuaauggaaaaacuguaauuguuuuuguaccaaccuaauau
hsa_can_777	basic	chr5	plus	118407373	118407453	cagaacgacgggcagaggcgcga	gucgcccguggcccggccuuugcccgucauucugggccgagcuuggcccagaacgacgggcagaggcgcgaggucuugucu
hsa_can_778	basic	chr5	plus	122110893	122110973	agaggugagaccgcgucgcug	ucuccacccuagaggugagaccgcgucgcugcgggugcugcgcugcguagcugccgcgcgucucaccuuuccccugccccg
hsa_can_784	basic	chr5	plus	131761457	131761537	guggguggaagcagcuuu	cuaccagucuguggguggaagcagcuuucauguguggcucagccucauggaggcugugcauuugcugugacucaggauucu
hsa_can_785	basic	chr5	plus	131823093	131823173	agaggguagagugggcacaga	aucugugucucagacuaugcccagucuuccuccuugggcuaucagcagccagaggguagagugggcacagacugggcagca
hsa_can_786	basic	chr5	plus	133802210	133802290	uugggccucggccaaggacggg	cagagccgguuugggccucggccaaggacgggguguccuggcccagccugggugugaggcccauccgcggcucuccaggac
hsa_can_787	basic	chr5	plus	133862394	133862474	aggugaguguggagggug	aggcucugcacaaauuagacaguuuuuuuggaggggcgggggacacccuuuccaggugaguguggagggugcggagccucg
hsa_can_789	basic	chr5	plus	134304644	134304724	aauuuuguaucuuugguuuuu	uugaacagagaauuuuguaucuuugguuuuuguguuuugcugcacacaaaaacaaaagauauaaaaauggaucauaaacau
hsa_can_790	basic	chr5	plus	135411210	135411290	caaaggcaaaacucuguuucc	gccacucagggcaagcagagugcaagugucuuagaggucucuucuuugcucaaaggcaaaacucuguuuccccagggggcc
hsa_can_791	basic	chr5	plus	136931576	136931656	aaggccaucuggaguguucugc	gcuagaaaucaaggccaucuggaguguucugcaugggagagaauucuauucaguucgcuuuaguggcccuuuuuauucuca
hsa_can_794	basic	chr5	plus	138775207	138775287	uggacuacaacucccggcaggc	cggggcacgcuggucauuguaguccaguccauaugagcucccggggcacuggacuacaacucccggcaggcucugcgccag
hsa_can_795	basic	chr5	plus	141367375	141367455	uuugcgggauauuuaggguacu	uggaaguggauuguuuuucccuaaucuuccgucaaguacacaaaguaacuuugcgggauauuuaggguacuauucauucac
hsa_can_796	basic	chr5	plus	141802153	141802233	agcagugcuucuuaagcucuga	aaaaucuuagagcagugcuucuuaagcucugacaugcagaugagucagagcuuaagaagcacugcucuaagacaugaaccu
hsa_can_797	basic	chr5	plus	142263544	142263624	cuuuggaguugcagaaaa	gagaugugucugagcuucuuuauuuggccagaaaauauuuuuucucuucuaggcuuuggaguugcagaaaaacaucccuau
hsa_can_798	basic	chr5	plus	142285274	142285354	aagaguaauuaugguuuuugcc	agguuggugcaagaguaauuaugguuuuugccauuaaaaguaauagcuaaaaucgcaauugaacucuugccauuaaaagua
hsa_can_799	basic	chr5	plus	149669571	149669651	ccuggaggagguggaauagagca	ccaaggagggccuggaggagguggaauagagcaaacuuuguccacaagugaucuuuucucuucccaccucccccaccucca
hsa_can_801	basic	chr5	plus	151639807	151639887	gauguguuagagacgaagguuu	ugucucuagucagcuuugucuucaacacauuccuaagguuuaagauugggauguguuagagacgaagguuugguucguauc
hsa_can_802	basic	chr5	plus	155229793	155229873	agaguuggagaagagauggg	cuguauuuuuagaguuggagaagagaugggaaaaagggccaacaugcuggcccuuugaaguucagcuuccauuuucuacuu
hsa_can_806	basic	chr5	plus	167517495	167517575	ugucucaugcaugguacucucu	caaauggguucggggggaagguaccagguaugggaccacauccacaccuugucucaugcaugguacucucucuccuuuucc
hsa_can_807	basic	chr5	plus	169406119	169406199	uagccuggagacugcaaggggu	ggauucuugcuagccuggagacugcaaggggucccuccaccccucuguuccccaugcaguauucaggcuuuuccagguuuc
hsa_can_808	basic	chr5	plus	172755989	172756069	ugaagauaggagcagaagcacu	accccacgauugaagauaggagcagaagcacuagauacaguauuuggucugagcaacugcccuaucuucccgcuuuggugg
hsa_can_809	basic	chr5	plus	173118195	173118275	uaucggagaccaaauaaguau	aucugauguaagugucagcuuauuuggccuccgauauguggcaugccacauaucggagaccaaauaaguaugugcauaagu
hsa_can_810	basic	chr5	plus	173184418	173184498	aggcuggcauagauuugg	aucucuauagaaauccauagcuugcucucagcacacccgcagaugccagugggaggcuggcauagauuuggaccaauagag
hsa_can_811	basic	chr5	plus	173278554	173278634	agggucugacugucacuuggag	uggagcaaggagggucugacugucacuuggagcuaaaccagucuccaaguggccaucagacccucuuugccccaagucagu
hsa_can_815	basic	chr5	minus	11178174	11178254	gcaggaauagaaaugggcau	gaacacuauugcaggaauagaaaugggcauugagagaucccauuucuauccuaaacaauauaaaaccagcuugaauccuaa
hsa_can_816	basic	chr5	minus	11609094	11609174	acaggacuaguagaggaagccaug	gcucagauucacaggacuaguagaggaagccaugugacgaaaacgugguccaggcugcaggaauugcuucauggaucugag
hsa_can_817	basic	chr5	minus	16754576	16754656	ugugguggcugauuuuuu	ucuugggaaaaguuucagagugugauacaucauuuuacaggaaauauuugaugugugguggcugauuuuuuuuuuaaaguu
hsa_can_821	basic	chr5	minus	20260247	20260327	uacacuucugaaauguuggauu	agaaaauccagcauuucagaaguguuggggacagcaauaacuaguaccuuacacuucugaaauguuggauuuucuugauug
hsa_can_822	basic	chr5	minus	22491384	22491464	augaauacaacuggaggccau	aacaacucaggauaacagccuccaguugcaaccaugugcuuugcagcaacaugaauacaacuggaggccauuauccuaauu
hsa_can_823	basic	chr5	minus	24954283	24954363	caagacuuaaaaauauggcacu	gagaaagugucaagacuuaaaaauauggcacugauugcucaauucccaccuaucagugccauauuuuuaagucuugacacu
hsa_can_829	basic	chr5	minus	36257150	36257230	uagagaaaauggggacuuu	acuuucacaguagagaaaauggggacuuuuaaguguuuuuuccccauuuucucuuaggaacagacucuauuaaaaauacuu
hsa_can_830	basic	chr5	minus	45757212	45757292	agaaguuuagacgugaaccacu	ggguccagugguucaccucuaaaauucuaaauuccuucagaauuccuuuagaaguuuagacgugaaccacuuuggaaguca
hsa_can_832	basic	chr5	minus	50336382	50336462	gaggguggaaaaaaaaaa	guuguuuuuguuuuugccacccagcugccuguacuauaaacagcuguagcacagaggguggaaaaaaaaaacacaauaaag
hsa_can_833	basic	chr5	minus	52095421	52095501	ucugagaacuacuggucacguu	agaagcgguuucugagaacuacuggucacguucugucugggcucccagcaacguguccagcuguuuucugcgccuaguuac
hsa_can_835	basic	chr5	minus	58607525	58607605	aaaggucuagccggagaauggu	uaauggcagaaaaggucuagccggagaaugguauuaaaauuuguacuuccauucucuagccagacuuccucugcaaugaaa
hsa_can_836	basic	chr5	minus	70355965	70356045	uggaauacuuuguagagga	ugauuguuauuuugccuuuaucuaguaugucuuuuuuuguuuaaacaguuguuggaauacuuuguagaggaauauuuugau
hsa_can_837	basic	chr5	minus	74018232	74018312	aauucagacucgccaggacaaca	cagcccuguccuggcagaucuggcacaaagaagaggaaacauucaggaaauucagacucgccaggacaacaaaguuguuau
hsa_can_838	basic	chr5	minus	74321174	74321254	cugguauuguaaaauaaaaugugcu	gauugguguuucauuuuguauuaugcuacuacuagauguugauucucugguauuguaaaauaaaaugugcuccaaaaaccc
hsa_can_842	basic	chr5	minus	79141863	79141943	aaagacaacaccuacucucuga	auuauucagggaguagguguugucuuugggccaaaucaugaaauggcccaaagacaacaccuacucucugauuucaccacu
hsa_can_843	basic	chr5	minus	80167226	80167306	ucucuuacagggcuacaguuuu	gcccugauuagugacugacuguagcccugugaggaaccgaacuagagggucucuuacagggcuacaguuuucagccuuaga
hsa_can_844	basic	chr5	minus	88574698	88574778	uagaagggaaagacuggaccaga	cuauucuggcuagucuuccuuuggcuagauaggcauuucaccaaugucuagaagggaaagacuggaccagaaaaagggugu
hsa_can_846	basic	chr5	minus	89558074	89558154	auggaauguguauauauguau	uauauauaugauggaauguguauauauguauauaugcgcauauauauacauauauacacauucccucauauauaugcacau
hsa_can_848	basic	chr5	minus	94251392	94251472	cacucuguaagccaaguucaug	augagaacaugaacuugacuuacagggugaaaauggcuuuucucucccucacucuguaagccaaguucauguucucauguu
hsa_can_852	basic	chr5	minus	106768561	106768641	gaggaugaggagggauug	uggaaguugauaauccuaaaggucuucauccuugucuucacauugaguagacugaggaugaggagggauuggucuugcugu
hsa_can_853	basic	chr5	minus	107267670	107267750	ugcaagugggauucaggaaucu	uaaaaaugcagauucaugagccccacuccagaucuacugaauuauaaucugcaagugggauucaggaaucuguacuuuuaa
hsa_can_856	basic	chr5	minus	118665474	118665554	ucuagacaaggcuggggaaau	gcacaggauuuccccaaaccuugucuggacauggacuugcaugguccaugucuagacaaggcuggggaaauccugcugcua
hsa_can_860	basic	chr5	minus	130709142	130709222	ucuagaaaaggaccugcugaag	ccacaauugcagguuaucagcaggucccuucugugauggcaguaggcucucuagaaaaggaccugcugaaguccagacaga
hsa_can_861	basic	chr5	minus	130782711	130782791	agagauucggcugaggaugga	acccugguucagagauucggcugaggauggacuugucgugguccagacucuugccauaucuucaaagcguggguggccucc
hsa_can_863	basic	chr5	minus	131823097	131823177	aaggaggaagacugggcauag	ucucugcugcccagucugugcccacucuacccucuggcugcugauagcccaaggaggaagacugggcauagucugagacac
hsa_can_865	basic	chr5	minus	134263896	134263976	aggaauacuaguauaucgcuca	ucucacuucuaggaauacuaguauaucgcucacaccugauauccucccuacuaugccuagaaggaauaauacuaucacuau
hsa_can_866	basic	chr5	minus	138723909	138723989	agagggccaguggacaaggu	gugggagagcagagggccaguggacaaggucaccuugugaccuugggccaggggcuuucccucucugaauuccacaaaugc
hsa_can_867	basic	chr5	minus	138896297	138896377	acagcacaggagguguaguuu	uagccuguacacagcacaggagguguaguuucccccuacucagacacuacaccuccucugcuuccuucacauugagauuac
hsa_can_868	basic	chr5	minus	139486478	139486558	agauggaacguggaucagcuaau	gcucgcuuucuacgcugucacgucuccauccugcaacacugaauacguagauggaacguggaucagcuaauaacugcagca
hsa_can_872	basic	chr5	minus	146108060	146108140	aacuguuggaggauuauuuugcu	aucacuucccaacuguuggaggauuauuuugcuccacacgaagacaggagagcaaaguauuaaccaacaggauguggagug
hsa_can_874	basic	chr5	minus	150521495	150521575	agugggcagauggaucugguau	aucucugugcagugggcagauggaucugguaucugcucucagagguuucuggaucaaacugcccaccgggguggagaaggc
hsa_can_875	basic	chr5	minus	153569203	153569283	cguggagccggacuccgacggu	uggcgagggcuuugacagaggagucgggcuucugggcgaugcggagggccguggagccggacuccgacggugaugccagcc
hsa_can_877	basic	chr5	minus	156560500	156560580	aucugaaaucugaugagaaauu	uuggguuuuuaucugaaaucugaugagaaauuauguuugcaauugauuucucaucagauuuuacuaaaauacagagaauca
hsa_can_878	basic	chr5	minus	158380960	158381040	aggcagauugggaaaaaua	guuuaacaacauugugugaaaucugacaucuugcuauucauauaaaugugaaaggcagauugggaaaaauacaguaaaauc
hsa_can_881	basic	chr5	minus	162776490	162776570	uuugguaagcugucugagggcaa	uuacuacuacuuugguaagcugucugagggcaaggcuucuuuuacuugcccucagauugcuuaccauaguuguaguaauua
hsa_can_884	basic	chr5	minus	173960475	173960555	ucuaggaaaggcuagaaucagc	aagaaaagauuccacagucuuuuccuagacuagaaaaaaagacuucuagucuaggaaaggcuagaaucagcaaaacacaaa
hsa_can_885	basic	chr5	minus	175966224	175966304	ugauggauagaguuuggcguu	auaaccuuguauagccacacuuauucucaugcacauguaauuuuuaacugugauggauagaguuuggcguuccagggagca
hsa_can_886	basic	chr5	minus	176011631	176011711	uggggggauugucguucacgu	acauccaggguggggggauugucguucacgucuuucacauucacgcagacgucuacuauggucucaccccccugggggucu
hsa_can_887	basic	chr5	minus	176766341	176766421	gcuggggaggugaacugguga	acgacccugaccagcucucauccccagcgcugguaccacacuuaggcugggcuggggaggugaacuggugaagggcugggu
hsa_can_889	basic	chr5	minus	178449422	178449502	aauguagaauuaacacaugggc	aaaaaaauuaaauguagaauuaacacaugggcaauuccauuucuggaccauauguuauuucuauauuuaauuauuauuuua
hsa_can_891	basic	chr6	plus	4787665	4787745	aaaaugaagaggcugcagugacu	ugugcauuccucaguccuuccuaaguagcucuagauuggggcugcuuaaaaaugaagaggcugcagugacuguauagagua
hsa_can_892	basic	chr6	plus	5265962	5266042	gaaaguagcugcaguuuugacc	uuagguuggugaaaguagcugcaguuuugaccguuacuuuuaagggugaaaacagcaauaacuuuucuaccauccuguaca
hsa_can_897	basic	chr6	plus	11137608	11137688	aaacuuacuggaacugcaucac	auuuaugugguauaguguuuguuuuccuguuuuagugcuuuuguagcuaaaacuuacuggaacugcaucacaacuacauuu
hsa_can_898	basic	chr6	plus	13163038	13163118	caaggaacuccagacuguuggu	aggcugcucucaaggaacuccagacuguuggugccccaaguccucaccaacaguuaggaguucccugagagcaggcgcugu
hsa_can_899	basic	chr6	plus	20741416	20741496	gccgacacaaagcugugacacu	augaguuuauuugccaaugucacagcuuugugucaguccaauuuucagggccgacacaaagcugugacacuggcagauaaa
hsa_can_901	basic	chr6	plus	21686189	21686269	uaggagcaugaaccuggugagc	uagauucucauaggagcaugaaccuggugagcugcacaugagagggaccuagguugcaugcucuuuaugagaaucuaaugc
hsa_can_904	basic	chr6	plus	27784290	27784370	ggaaggauucaaaaggcaucugca	ucagauaccuggaaggauucaaaaggcaucugcacugagauugcuuuuccagagccuuugaauccucacacuucuuuaaag
hsa_can_906	basic	chr6	plus	31763858	31763938	aggaccgaaggggagguc	ccgccugaugaggaccgaaggggagguccauuugccgaggcccuggcguccagcuuccucuuugagccucaucuccucaug
hsa_can_907	basic	chr6	plus	32589480	32589560	aagagguggacuaugcagaaauu	uaugcaaauuaagagguggacuaugcagaaauuucuagaaauacgguagaaauuucugcauaauccaccccuuaauuuaua
hsa_can_909	basic	chr6	plus	37531008	37531088	uuggcagagagacacuccccu	caggccugggcugggcugugugucucuguuuuggaccguugcccugguccuuggcagagagacacuccccuuucugggccu
hsa_can_912	basic	chr6	plus	41283429	41283509	gggauauaagauuacauggca	auagucacuggaacaaagagucauguaaucuuauccucaacaguuguauugggauauaagauuacauggcaucauuaccug
hsa_can_914	basic	chr6	plus	43642098	43642178	cuggacaggaggaaaggg	auuacuuccgcaccaaccuaauauguuccucauuccagucugggaaccaccagcuggacaggaggaaagggccauugguag
hsa_can_915	basic	chr6	plus	46030731	46030811	aaagacuuugaaaaagacagca	ugccuuuugcaaagucuuuauuuuguaucuuuaucuuaaaguggaagauaaagacuuugaaaaagacagcauaucuuuaaa
hsa_can_917	basic	chr6	plus	48812640	48812720	aggcaguuuaguugugcucuagu	ccuccucagagcacugcagagcugccucccacuaaaguguucagguggaggcaguuuaguugugcucuagucccaggucag
hsa_can_918	basic	chr6	plus	50412062	50412142	uacaaauugagacuagaugagc	augccaucccuacaaauugagacuagaugagccuuaaugugaaaaggcuuaucuauucccacuuuguagggaugacauagc
hsa_can_920	basic	chr6	plus	51425067	51425147	aguacaggacaaaaucuaggca	agcagaaagaaguacaggacaaaaucuaggcauguuauucugaacaugccuagauuuuguccuguacuucuuucugcuauu
hsa_can_921	basic	chr6	plus	66529485	66529565	ugcauggaagacauacagacuca	acauagcccugaaucuguaugucuuucaugcacagguuaaaaugccugugcauggaagacauacagacucacaagacauuc
hsa_can_923	basic	chr6	plus	73351953	73352033	ugagcaagggauaugaacaga	caaacacacauauccuuugcccauuaaacauuuuguuuuguuuuuuaaaaugagcaagggauaugaacagacacuuuucuu
hsa_can_924	basic	chr6	plus	76617110	76617190	ucgaguggcaugcuggaaauuu	aaugugacuaucgaguggcaugcuggaaauuuuuaauuuauuuggccaucuuuuaguaugccauucuuaaucucaucuguc
hsa_can_926	basic	chr6	plus	86379880	86379960	ugagagauugagcuaugcacau	gcccuuuucccagauauaugcacagaucaaucucucacccucuguuaggugagagauugagcuaugcacauaucuaaaucu
hsa_can_929	basic	chr6	plus	109607921	109608001	aggaaauugaagaagcagcucu	uguuuauaggcuguuugacugcuuuuucaaucucuucgucugaugacugaggaaauugaagaagcagcucucugaaguuaa
hsa_can_930	basic	chr6	plus	111999790	111999870	cccugacuugcauaaccaauuu	ucucucgagucccugacuugcauaaccaauuucccucucaauugucucuccaugaaauugguuauacaagucagugccccu
hsa_can_934	basic	chr6	plus	126110964	126111044	aucuguguggaaggccug	uaucuaguuuaucuguguggaaggccuguaacacacuguuaacagaguaguugcaggcccuuccuugggauauuuuucugc
hsa_can_936	basic	chr6	plus	135517346	135517426	aggacuuuugaaggaagaguuu	cuuacaaaauaggacuuuugaaggaagaguuuuuuuucacauuuucacacuuuuccuucaaaagucauauuuuuaaaaaua
hsa_can_937	basic	chr6	plus	136067121	136067201	auggaaaguggcauaguguagug	ugacuaaauguauacuugccucuuuaaugauuuaauaguguucuguuuauggaaaguggcauaguguagugguuaagagua
hsa_can_942	basic	chr6	plus	147525277	147525357	cugagcgggcucgggcgccgccg	ggggcggcggcgcggcgcagaguccgcccgcggccaggugaggcugggcugagcgggcucgggcgccgccgccacugcugc
hsa_can_943	basic	chr6	plus	148401787	148401867	acacaggcaggcucuggg	uuaaaaguugacacaggcaggcucuggguaugugcaucgagagauauuucccagagucuguuuuuuugacauccuuucacc
hsa_can_945	basic	chr6	plus	154546316	154546396	uggauuuuuggauuaugg	uuugagcaucauguuggugcucaaaaacuuucagauuuuggaacauuuuggauuggauuuuuggauuauggaugcucagag
hsa_can_946	basic	chr6	plus	157011031	157011111	cagagaccuugguagacauuu	gcaguguccugguagugucugccgagguccuagauugaggaagaagccuccagagaccuugguagacauuuagcaggaggg
hsa_can_951	basic	chr6	minus	11344259	11344339	aggccaggauguaguagauugcu	aacuuaaaagaggccaggauguaguagauugcuuggugauagauagcagccuacucacccugucucuugagaaauaacuuc
hsa_can_952	basic	chr6	minus	11422183	11422263	agauaauuacugauaggca	uuuacauucaagauaauuacugauaggcaaggacuuacuacugucauuuugucgauuauuucugguuguuaauguaauaau
hsa_can_955	basic	chr6	minus	30521373	30521453	gggagcuggaggcagagaa	cccagagucugcuaccaccagggccuugucucugagcuacaccugcugaguggggagcuggaggcagagaacucuggguug
hsa_can_956	basic	chr6	minus	30630199	30630279	auggggcuggaggacagaaga	uaccacggagauggggcuggaggacagaagagauuguagagaaagccucuucuuuccccauucaucuccaggguuuagaaa
hsa_can_958	basic	chr6	minus	32812610	32812690	gaacagagggacugggcg	ugccaggcgggaacagagggacugggcgcgccucacaacucaccaccucgcccgcugguccuuccuggcucgccuggcucu
hsa_can_959	basic	chr6	minus	35208419	35208499	aggaaugggagauaggaauuuu	ggacaguuauaggaaugggagauaggaauuuuggaggcaggaugcuguuuccgcagucucccaguucuucaaaagcugucu
hsa_can_961	basic	chr6	minus	37529496	37529576	uuggcagagagacacuccccu	caggccugggcugggcugugugucucuguuuuggacuguugcccugguccuuggcagagagacacuccccuuucugggccu
hsa_can_963	basic	chr6	minus	47945763	47945843	agggagaggaguagggaa	ggaaaggaugagggagaggaguagggaagcaguaaggauuauuugcuaauuucccuguuucuauuucuaucaauaaguuca
hsa_can_964	basic	chr6	minus	51425064	51425144	aguacaggacaaaaucuaggca	agcagaaagaaguacaggacaaaaucuaggcauguucagaauaacaugccuagauuuuguccuguacuucuuucugcuauu
hsa_can_967	basic	chr6	minus	56954978	56955058	uccgacggccgcgcugacagca	cucccaugucuccgacggccgcgcugacagcaccacugcuccugcugucccugccgccgccgucgccacgaauccccuucc
hsa_can_970	basic	chr6	minus	84870200	84870280	aggaagaaggaaguagaa	uuagacaucuaggaagaaggaaguagaauuuuggaacucuggauauagaguuaggauuucucuuccugaccguagacagcu
hsa_can_971	basic	chr6	minus	86379887	86379967	ugagagauugaucugugcau	uaagcagagauuuagauaugugcauagcucaaucucucaccuaacagagggugagagauugaucugugcauauaucuggga
hsa_can_972	basic	chr6	minus	88439712	88439792	uuuuuauguauaugaaacu	augaucugacaaucgauuucauauacauaaaaacauggugcuuaguuccauguuuuuauguauaugaaacucuggggugua
hsa_can_973	basic	chr6	minus	96463241	96463321	guuucccugggcgcucuuuggca	auugguguuuguuucccugggcgcucuuuggcacuggcugucccgccagaaggcgccagcagggagcucaaugccggcaac
hsa_can_974	basic	chr6	minus	99990307	99990387	caauuguggaugauggcuuauuaa	gagucauaggauauugaugcacaauuuaaggauuaaacauuuuuaaucaauuguggaugauggcuuauuaaauguugacuu
hsa_can_975	basic	chr6	minus	103888584	103888664	uuagcugaagguccugguugu	aauuauguacuuagcugaagguccugguugucuaagcuuaugggacaaccaggacugucagcuaauuauauaauuuuugau
hsa_can_977	basic	chr6	minus	108231154	108231234	uacuguaugugugcauuauucuguu	aaugagauuuuacuguaugugugcauuauucuguuuuuuugcuuaauauaauggggaugcaacauauagaaaagccucauu
hsa_can_982	basic	chr6	minus	123107070	123107150	ugggcuucugguagaguguaggcu	ggccagaaucugggcuucugguagaguguaggcugaaauccaguuguuaaacagcccuccaccagaagcagagaugguggc
hsa_can_983	basic	chr6	minus	128391942	128392022	uuucaaauaggauaaugggcgu	aacacuuaaacguccauuauccuauuugaaaccacauauuccagugugguuucaaauaggauaaugggcguuuaaguaagu
hsa_can_984	basic	chr6	minus	128424748	128424828	aagugggagaguucugug	ugcagggggaaaaaaagaauugucugaugaaaaggaugugaugugucagauugaagugggagaguucugugaccccuaucg
hsa_can_985	basic	chr6	minus	134778319	134778399	uugcguauagauagguaacuuu	accuuuacugcucaguuacuaucuguucguaugguuucaguuuucuaccuugcguauagauagguaacuuuuuauucuuau
hsa_can_986	basic	chr6	minus	139855011	139855091	acuggaagaaagacuaaacuuuu	uaaacuguacacuggaagaaagacuaaacuuuuuacucagaaaagguuguuuuucuuccauccucuucccuucuuccacac
hsa_can_987	basic	chr6	minus	139968486	139968566	uaaugggcuggauguacauuuagu	augugccagauaaugggcuggauguacauuuagucuccuaaaugugacgauguacauccagcccauuaucuggcacauagg
hsa_can_988	basic	chr6	minus	143246147	143246227	ugcauucuaucuguuuacu	uugggucuccugcauucuaucuguuuacucucuauaagauuuaaaacagagagaguaaauagacagaaggcagaggaccca
hsa_can_990	basic	chr6	minus	143770730	143770810	cuauaggauuauaaugaagcuga	uuuucagcuccauuauaaucuuauaggaccacauauacagcgguggugcuauaggauuauaaugaagcugaaaaguuccug
hsa_can_991	basic	chr6	minus	149439423	149439503	uuggggcagugagggucugu	uggggagcaguacgcagacccuuucugccccagugccuuuugcaaaugccguuggggcagugagggucuguguacugcccc
hsa_can_992	basic	chr6	minus	156653669	156653749	augcuggaggagguuuguccca	caggggaccugugggacaaaccucccccagcaugggaacuaugggaaccaugcuggaggagguuugucccacauguccccu
hsa_can_993	basic	chr6	minus	162131376	162131456	ugguauuuucaacuuaggacgg	cauguuccaguaaacccauccuaaauugaaaauaucauuaagucacaaaugguauuuucaacuuaggacggguuuacgugg
hsa_can_996	basic	chr6	minus	170026880	170026960	ugaacgcauggccucucgaag	augcccaguccgccgggagacuucugccuuuaucuguuuuacacacuggaugaacgcauggccucucgaagggcugguucu
hsa_can_998	basic	chr7	plus	2627920	2628000	aaguaggaauuaggcugau	ugcgacugcaaaguaggaauuaggcugauucuauuggaauuggaccuuuguuuuguuuuuguuuuuguuuuuuuuuucuuu
hsa_can_999	basic	chr7	plus	6663820	6663900	uguugguaagugagaaacagaa	cccccagcugcuucuccuuuacuaacacaccugcuacauuuuacacauguguugguaagugagaaacagaaacgaaaaaua
hsa_can_1003	basic	chr7	plus	26130417	26130497	acaagcuguggguugaaaggug	cccuuuugccacaagcuguggguugaaagguguaggcaaaaguucaccuuuuaauccacagcuuggugauccuuuucugaa
hsa_can_1004	basic	chr7	plus	36317665	36317745	ucagggguagagccugagaauuu	aaaugcagacuucuaggccccgccccugagaaucuuuaguuaaguaggucagggguagagccugagaauuugcauuuugaa
hsa_can_1006	basic	chr7	plus	46095983	46096063	gaaaggggcugaagauug	acaugauuagaagcuugaaauuuucagccauaucccccagccucugggaaggggaaaggggcugaagauugaguuaauaau
hsa_can_1008	basic	chr7	plus	53332347	53332427	auauauuguaugauuccauugu	uuauauaagugaaaucauacaauguauguaaccagauggcaaagguuacauauauuguaugauuccauugugcacuucugu
hsa_can_1012	basic	chr7	plus	65390591	65390671	aagcaguaagggcuuugagguu	uagguguuggaagcaguaagggcuuugagguucucuauauguuagguuggugcaaaacuucaaagccuuuacugcuuguaa
hsa_can_1014	basic	chr7	plus	69146851	69146931	gaggauggagaccuuggcaa	acuaagugacgaggauggagaccuuggcaauugagugcuaucagugagucugaaugccuggguucaaauccuccauuuacu
hsa_can_1016	basic	chr7	plus	70743401	70743481	uuuggcuuguagcugcauuacu	gguguuuggagugauacagcuacaagcuagacauuccuuggcagguacauuuggcuuguagcugcauuacuccaaucucug
hsa_can_1017	basic	chr7	plus	72993160	72993240	aggcagagucuggaguuagcg	gcgccucgagaggcagagucuggaguuagcgcgucucgaggggcggggcuggguuguuagagcgucucgaggggcagaacc
hsa_can_1018	basic	chr7	plus	73246808	73246888	cugggaggguggcagggagg	ggagacugauccccucugaguccucugccccuuccaaggacacuaaugagccugggaggguggcagggaggaggggacagc
hsa_can_1020	basic	chr7	plus	76107162	76107242	aaguaguguaugugugaccuug	accuuuuauuaaguaguguaugugugaccuugaguuauucagccaaggucacacauacaugacuaagaggcagcacagaga
hsa_can_1021	basic	chr7	plus	76605263	76605343	aaguaguguaugugugaccuug	accuuuuauuaaguaguguaugugugaccuugaguuauucaaccaaggucacacauacaugacuaagaggcagcacagaga
hsa_can_1022	basic	chr7	plus	77008637	77008717	agggauguugcaaagaauaugu	ucuaucaugcagggauguugcaaagaauauguggaauugcauauucuuugcaacaucccugcaugauagagaugguauuau
hsa_can_1023	basic	chr7	plus	79244486	79244566	auugucucuauuuuaaauga	agaaaguuaaauugucucuauuuuaaaugaagauuguacaauuuucauuuaaaauagagacaauuugacuuuuaauuaauu
hsa_can_1024	basic	chr7	plus	80841905	80841985	uaaguaugacaggaagacguuu	aaauuccucuuaaguaugacaggaagacguuuauaucaaucgguaacaaaugucuuccugucauacuuaaaaggaauuuua
hsa_can_1026	basic	chr7	plus	95101337	95101417	ugguggugggaggggacu	gaggagugugaguguccucauacucacagcaaaaggaggucagugggugugugugguggugggaggggacuuacaauauca
hsa_can_1027	basic	chr7	plus	98218127	98218207	aaaggcauguggaagaaa	uagaucagggaaaggcauguggaagaaaaguguuuuuauuuuuauguuuuauuuucacguuucagcuguuuuagggucauc
hsa_can_1028	basic	chr7	plus	98924491	98924571	acugcugggaacaugauaggcacuu	gugucagccuuauuuauguuucuagccccaucccgguauuuacaacacugcugggaacaugauaggcacuuaaucaguuau
hsa_can_1029	basic	chr7	plus	99014981	99015061	aucaaggguggggaagguuuuu	gcuuuuuuugaucaaggguggggaagguuuuuagaccauggccugaugcucuuuccccaucuuuuugacagaacucuauga
hsa_can_1030	basic	chr7	plus	99265422	99265502	aaggacugaaugguuuuucca	auaaagacaaucuguaaaaaaaucauucaguuaaaucacauuuaaugaugaaggacugaaugguuuuuccaagaucaagaa
hsa_can_1032	basic	chr7	plus	103634448	103634528	augggauaaucuguaaggcugc	guggcuaguaaugggauaaucuguaaggcugcacugucuguacuggacaguaagugcagacuuacagauuaucccauuacu
hsa_can_1033	basic	chr7	plus	105750328	105750408	agagggauggauuggaaagguca	uagccuuuccaauucauccuuuuagaaauuuucauuuugucggcaguuagagggauggauuggaaaggucagaauuggagg
hsa_can_1038	basic	chr7	plus	136553201	136553281	cuggagaaacggcuguca	gcagauggagagcugggcucuggggauggaaauggagagaagcgaaaaagagccuggagaaacggcugucauauuugcuca
hsa_can_1039	basic	chr7	plus	138215149	138215229	aggaaugaaccuggucagu	gcaaaucuguaggaaugaaccuggucaguauaucuacugaugaccagguucauucuuaaaauuaaaaaaaaauuuuuuuug
hsa_can_1040	basic	chr7	plus	142964946	142965026	aaaggaagggaaggagaugcaca	gcucuuaaacaacccucaucuucuuccuucuuuuccuugggcucagggaaaggaagggaaggagaugcacagugagagaaa
hsa_can_1042	basic	chr7	plus	148698614	148698694	uccguggcuggugaaggg	ugcacagugcuccguggcuggugaaggggaaggagggaaguuugcuuccuccuccuccuccucccagcuccugagucggcc
hsa_can_1045	basic	chr7	plus	150365910	150365990	uucgugggaggcagagcaagugga	cucucuuugacucacuuguucuguuuccaugcacugagagggugcaguucgugggaggcagagcaaguggaggaggaccac
hsa_can_1052	basic	chr7	plus	157203599	157203679	uccgaggaggacggaaggugca	uuagccccuuccaguccuucucggaugaagcacaguugccgguuacgcuuccgaggaggacggaaggugcacccccagccg
hsa_can_1053	basic	chr7	plus	157367841	157367921	acacuggaugaacgcaaagacg	acgugcaaacacacuggaugaacgcaaagacgggguguuaagaugaauugccgucuuuguaguuacauccauuuugccagg
hsa_can_1055	basic	chr7	minus	2263265	2263345	aagggucucuugguuguugugag	ugcaucacagaagggucucuugguuguugugaggcagcccuugcagcucacaagggcuggagucccuccgaggugcgcggg
hsa_can_1061	basic	chr7	minus	24736927	24737007	aggaaguuggagauaucaucu	agauuuaaugaggaaguuggagauaucaucuuuggagguuucuaacuagauaguaucuccaacuuucucauuaaaucuuuu
hsa_can_1064	basic	chr7	minus	26319052	26319132	agggaguagcguuuggucauuuu	ugguuugcaaagggaguagcguuuggucauuuugauacuuagguguugaaaguugggguuuuccuuuugauuuaguucuag
hsa_can_1065	basic	chr7	minus	27520111	27520191	acaguaauagggacaugagcau	uuauguggucacaguaauagggacaugagcauaccuaaugcugugugcucauguuccugucacugugacugcaaaacagua
hsa_can_1068	basic	chr7	minus	35841424	35841504	gaggcgacgcggugacugga	gaggagcggggaggcgacgcggugacuggagcugcggcugcagccgccgccgccgccuccaccacagccucagccuggugc
hsa_can_1069	basic	chr7	minus	36953720	36953800	gaagccagggcucuuauuu	uaucaaggaggcaggauucauggaaguaagcaggguuucauaucauccgugugaagccagggcucuuauuugugaacugcu
hsa_can_1070	basic	chr7	minus	40846380	40846460	ccucuaccucagcugaccccau	auucccucauccucagggcagcuggguagagccuaguugaaacccccagccucuaccucagcugaccccauuuguucauuc
hsa_can_1072	basic	chr7	minus	50206071	50206151	auuggaauaugaauauauugau	uauacaaaauauuggaauaugaauauauugauauauaacgugaauauaugaauauauccauauuccaauuuuuguagacgu
hsa_can_1073	basic	chr7	minus	52145453	52145533	aagaaguaggcugacaagcug	gcuuucauaaaagaaguaggcugacaagcugagcacacuagagaagccucagcuugucagccugcuucuuuuaugaaagga
hsa_can_1076	basic	chr7	minus	65936746	65936826	accaagauuuggaugacaauga	acaagauaaaaccaagauuuggaugacaaugacaauauuguccaucauuguuauccaauuccugguuuuaucuuauaacug
hsa_can_1077	basic	chr7	minus	66118252	66118332	gcugugagauaggccugg	cuauggcguaaggugcagucacagcaagaaaaaaaagaaaauacuaugcuguggcugugagauaggccuggguuggaaucc
hsa_can_1078	basic	chr7	minus	68385342	68385422	aaggacaugugugagccaggca	guugccgggaaaggacaugugugagccaggcaguguuuuacuggaggcuccugccugcuccagaugaccauuccuguucag
hsa_can_1079	basic	chr7	minus	71540491	71540571	ggguaggcuguagaguaaggca	uucccacaaaguguuuacugagcacuuucucuguggccgucacccuucaggguaggcuguagaguaaggcacagguucaac
hsa_can_1080	basic	chr7	minus	71700486	71700566	ugcuggggcugugaaggauuuc	ugcuuugacauccuucucugcugcacagcagagugugugggacucuuucugcuggggcugugaaggauuucauuugcaagc
hsa_can_1082	basic	chr7	minus	76128608	76128688	uggagucggcacgguuuguuu	ggguggaggcuggagucggcacgguuuguuuaauucuaguucucuugcugugaacgaaucaugccaccucugagccucggu
hsa_can_1083	basic	chr7	minus	77008626	77008706	agggauguugcaaagaauaug	ucuaucaugcagggauguugcaaagaauaugcaauuccacauauucuuugcaacaucccugcaugauagagaugguauuag
hsa_can_1084	basic	chr7	minus	79244479	79244559	auugucucuauuuuaaauga	uaaaagucaaauugucucuauuuuaaaugaaaauuguacaaucuucauuuaaaauagagacaauuuaacuuucuggcauaa
hsa_can_1085	basic	chr7	minus	80378056	80378136	aaaggaaaggcauaugaucauc	aucaaaggaaaaaggaaaggcauaugaucaucuuuuacgucuuugggaugacaagugccacuuuccuuaaaauccuuuguc
hsa_can_1087	basic	chr7	minus	89816289	89816369	auacucauugcugaucacu	gcccucuuuuuaagugugauaauguuugaauguaguguuaaaaccuguuaaaauacucauugcugaucacucauaaaaaga
hsa_can_1088	basic	chr7	minus	92237884	92237964	aaaagagaugcgguagcagcu	aguucggguaaaaagagaugcgguagcagcugcccugugugaagcugucuaccccgcaucucucaggcgcuaagcucaguu
hsa_can_1090	basic	chr7	minus	98875314	98875394	guccaggcuguauggguuuc	cccucccaggguccaggcuguauggguuucccacccuucucccuggggaccccacguacagccugcagcuggauggugagg
hsa_can_1091	basic	chr7	minus	100281466	100281546	gggaccagaaccugcucccgacg	cucagaggcggggaccagaaccugcucccgacgaugagccgguccuugucggugccagauucgggccgccucugggacgua
hsa_can_1092	basic	chr7	minus	102072112	102072192	ugacaauuggaagaguagaugu	ccacauuuuaugacaauuggaagaguagauguuacggacgccagguuaaauccaucuacacuucgaguugucuuuuacagg
hsa_can_1096	basic	chr7	minus	106299600	106299680	aggauaauguauuuuaaaauggg	augcguuaaaguauuuuaaaauacauuauccuuguaauguauuuuacaaggauaauguauuuuaaaaugggaguugcauag
hsa_can_1099	basic	chr7	minus	112578860	112578940	acccccucuguggaagcucau	ccugccgauaaagcccacccucggcuuccauggaugggguuccggugagaacccccucuguggaagcucauaggggaagaa
hsa_can_1101	basic	chr7	minus	119599993	119600073	gaagauguggcaagaauucuuu	aaagagcugaauucugacugcauguauucauggauguuaaaauaagugagaagauguggcaagaauucuuuaaaggcuuuu
hsa_can_1105	basic	chr7	minus	133220240	133220320	acagaaugcugguagacacugu	uaauccucccacagaaugcugguagacacugugaugccauccuugcuuucuacaguguuuccaguauuacugcuuaucuug
hsa_can_1107	basic	chr7	minus	137067956	137068036	uuggcuagcaauuuugcca	ggaauuggcuagcauuuuugccaauuguuagccaauuuaggagauuuggaaauuggcuagcaauuuugccaauuguuagcc
hsa_can_1108	basic	chr7	minus	138912341	138912421	cugugguucugcaugaagaca	ggaucuggugcugugguucugcaugaagacaguaacggugucuucauccaggaaccacauugucuggaccuacaauaccac
hsa_can_1113	basic	chr7	minus	150759405	150759485	cgggucugagacggguug	ccgcccagaacccuggcccgcgugcagacuugaccugcgccucuaaggccagccgggucugagacggguugcugggugaga
hsa_can_1116	basic	chr7	minus	155274722	155274802	gcauguucugagcguguucuga	ucuaaguguguucugaguguguucugagcauguuccaagugugcucugagcauguucugagcguguucugagcauauucug
hsa_can_1117	basic	chr7	minus	155275281	155275361	gcauguucugagcguguucuga	caugcucugagcauguucugagcguguucugaauguguucugaauguguuccgagccuguucugagcguguugaguguguu
hsa_can_1120	basic	chr8	plus	843623	843703	ugagggaaguccguuaggcaug	cuuucugcagugagggaaguccguuaggcaugcugugguuucaugacagcauccagcggcccuccugccugcaggucuauc
hsa_can_1122	basic	chr8	plus	1248672	1248752	ucugugaagcaccugggggcgu	cggcucugcccuccccagaugcauaacaggaggugaaugccaucuugccucugugaagcaccugggggcguagagccaugc
hsa_can_1123	basic	chr8	plus	3961786	3961866	uccacaugagugcuuagaa	acuccaucuuuucuuuugaguucuaagcacccaugugcaaggauugguguucuccacaugagugcuuagaacacaaaaggc
hsa_can_1125	basic	chr8	plus	9791273	9791353	cggaguggaaccgucaggcaga	ugcuccaguucgcccgagggccugucaguuucaguccgcugcgggcgggcggaguggaaccgucaggcagagggggacgga
hsa_can_1127	basic	chr8	plus	12058571	12058651	agcagguuggagugcaguggcgua	ucugucacccagcagguuggagugcaguggcguaaucucgucucacugcaaccuccaccucucggguucaaaccauucuuc
hsa_can_1128	basic	chr8	plus	12300852	12300932	agcagguuggagugcaguggcgua	ucugucacccagcagguuggagugcaguggcguaaucucgucucacugcaaccuccaccucucggguucaaaccauucuuc
hsa_can_1130	basic	chr8	plus	16239514	16239594	gaaggacauugucaugcu	agagcaaauagaaggacauugucaugcuuggaaaucuccaggugugucuuuguaucuuagaaagcuuaauguaauaccauc
hsa_can_1131	basic	chr8	plus	20835741	20835821	uccacaaagaagaaagcacu	acuagauuuauccacaaagaagaaagcacuuuccucuuccagaaagaaggggagcuaaaaguggugaaguugugggugggu
hsa_can_1132	basic	chr8	plus	22734734	22734814	uuuggaauagaaagauga	ccuuuuuguccagucucucccuguccucaguuguccaggugaggacagcugacuuuggaauagaaagaugauggggcuacg
hsa_can_1133	basic	chr8	plus	22865122	22865202	gaggccuucaugaaccaggagauc	ucgaggucuuugaucugcgcaugaugguggccaacauucucaacaaugaggccuucaugaaccaggagaucaccaaggccu
hsa_can_1138	basic	chr8	plus	38930559	38930639	aauauauggucuguauggguaa	cauucauccauacagacuaauaugugggccagccucuuaauaccagaccaauauauggucuguauggguaaauguuccaug
hsa_can_1139	basic	chr8	plus	39189964	39190044	caaagagaagauggagcug	uuucuacuuggccagcgccaucuugucugcuccuuacuguacguguggcuggcaaagagaagauggagcugccauuuugaa
hsa_can_1140	basic	chr8	plus	49559356	49559436	acggaaacggaaacaaagcuuu	aacacaagcuuuguuuucguaguccccgugaaaagcucacagauaugucacggaaacggaaacaaagcuuuuaagaaaagu
hsa_can_1141	basic	chr8	plus	50084688	50084768	cagaagugacagcuuaggacgu	gcucugccugagcuuucacuucuggcuugugcagugucacaaggucagccagaagugacagcuuaggacguuuucaggccu
hsa_can_1142	basic	chr8	plus	54936052	54936132	caggguucauaguggagaaugca	uaaguugugacaggguucauaguggagaaugcaggcuccuccaaaaagucuuuccccacuuaaacccuucacgaccaacuc
hsa_can_1143	basic	chr8	plus	55049772	55049852	uacaggaagaugagaguuuu	uucgagaaguuacaggaagaugagaguuuuccaacucuuacauucuuguuuuacaguuucagacgccaguauaagccuuug
hsa_can_1145	basic	chr8	plus	63185642	63185722	uuguagaaacagauaguaggauaua	uaaacuuuauuuguagaaacagauaguaggauauauucggcucuugggccauaguuugcugaucuuuguucuauacuuaaa
hsa_can_1147	basic	chr8	plus	69069079	69069159	aaagggaaacuucuacucgguu	acacuguuacaaguagagguuuccuuuauggauguaaauuuuccuuaucaaagggaaacuucuacucgguuuucagaguuu
hsa_can_1148	basic	chr8	plus	70560166	70560246	cuuuuggauacuagcaggacgc	auucugauuuugguguccugcuaguaucaaaaagccaauuuacaauuugcuuuuggauacuagcaggacgccaaaaucaga
hsa_can_1149	basic	chr8	plus	74252369	74252449	acagacugggugauggau	cuaagcucaaacagacugggugauggauaauuggguuuucuuuauauuauccuuuauucuuucuugcaugcuugaaauacu
hsa_can_1152	basic	chr8	plus	88139196	88139276	aagacaggguaauagaugagug	ucuuguugugaagacaggguaauagaugagugaaacaaauagugacgcaaacucaucuauuccccugucuuuacaacaaga
hsa_can_1158	basic	chr8	plus	99913943	99914023	gaggcagcuggggagguc	gccugggauagaggcagcuggggaggucagggcagcuuucuguguuccgugagagcuucucaguugucugaaauccucagc
hsa_can_1159	basic	chr8	plus	99960359	99960439	agggcagaggaaggaaaaag	gaggugucacuuuucuuuccugcggcccgucaccgcugauagauggggcugagggcagaggaaggaaaaagaaaaccuccg
hsa_can_1160	basic	chr8	plus	102144341	102144421	caggcacucaugauucaagcaga	uccaggaaggcuugaauccaugagagucuagaaaugcacuaaacccuucaggcacucaugauucaagcagaccuuuucacu
hsa_can_1161	basic	chr8	plus	102989344	102989424	augaaaagauggaaaggagaa	aaugguuauuucuccuuuccaucuuuucauuaccucucucucagcagguaaugaaaagauggaaaggagaaauaaccauuu
hsa_can_1162	basic	chr8	plus	114212879	114212959	aguguagaaauagauuugcuuc	gaagggaguaaguguagaaauagauuugcuucauaacgaaaugaagaugaagcaaaucuauuucuacacuugcucccuucu
hsa_can_1163	basic	chr8	plus	118913654	118913734	agcuugcaagacugggca	aaaugaauagagcuugcaagacugggcacugcucugggugagugagugcugaguaaacgcaaaggccuagggcaugacugu
hsa_can_1164	basic	chr8	plus	119044328	119044408	aagucaucgcgguuuuggccau	guuggugcaaaagucaucgcgguuuuggccauuacucaauggccaaaaccgcgaugacuuuugcaccgaccuaauaaaugc
hsa_can_1166	basic	chr8	plus	131456264	131456344	cggcaaaggacgugccug	gccgggacagcggcaaaggacgugccugucuuccaucugcagaggauggaccugcacuguccuggccguuaccccuauuuu
hsa_can_1167	basic	chr8	plus	133859633	133859713	uuuagaacugauagacaguaaa	uuuuaugccucauucuguuuaucaguucucgcaaucuguauaaaugcauuuuagaacugauagacaguaaacuugaauuua
hsa_can_1168	basic	chr8	plus	135725562	135725642	ugggcgugcaaggagaguu	gccgccgagcugggcgugcaaggagaguucugggugcgcuucgugucccagcucuaccucucacuaccuaacuuggggcag
hsa_can_1169	basic	chr8	plus	135731226	135731306	aacacgguuguaccugcacaga	ugaaaagagccaggugcaggacagcaucgggagcacacugucgcuugugaacacgguuguaccugcacagaaaagcugaaa
hsa_can_1170	basic	chr8	plus	136427642	136427722	uucacuagaauaauggca	cccaucuuuauucacuagaauaauggcaugguccuguuguuuuucagcugaccaaucuuguccagguuagugagcaugaug
hsa_can_1171	basic	chr8	plus	142108752	142108832	cuucuguucuggccuggcuacu	ccuuuggaguggcugggccaggacaggaaggacaccagagucaggaggccuucuguucuggccuggcuacugacucgggca
hsa_can_1172	basic	chr8	plus	143597016	143597096	cggugacugaugagccaggcugg	cagcugguuuccuagcccuggaccucagcucugcgcugguaaaguuaccggugacugaugagccaggcugggagggaucgg
hsa_can_1174	basic	chr8	plus	145558215	145558295	ccaggacugccggcccag	gcgcacaaagccaggacugccggcccagggaccccgucugucccaccucuccgggguccuggccggcucucccucuggccu
hsa_can_1176	basic	chr8	minus	1703288	1703368	uugcugggaaagggagaaguuc	gucauuucaccaacuucucccuuucccagaagggucacuucuuuuucacuugcugggaaagggagaaguucauggaaugac
hsa_can_1177	basic	chr8	minus	3280771	3280851	auggauauggaggaaauu	uggacugaaaauggauauggaggaaauuguggaggaaugagaagccuccauaccaugauuuugguguuggauacaugacua
hsa_can_1181	basic	chr8	minus	22472066	22472146	aacaggagccgaacacucaaa	gugaaaugagggguguucggcucugagaugccucguuuuaugcauucaggaacaggagccgaacacucaaaacaugacagg
hsa_can_1182	basic	chr8	minus	22547838	22547918	cacggaggcguaggggccgcgc	gaaagccagccacggaggcguaggggccgcgcccuggccucuccauggacgugcggccccuugcuuccccuucgaugcccc
hsa_can_1184	basic	chr8	minus	23058099	23058179	cagaggagacagggaccagca	gccccagcugcagaggagacagggaccagcagcccgagacuccugucuuuuccugucuuuucucaggcaauggacauaaua
hsa_can_1185	basic	chr8	minus	23357757	23357837	gaagaugaugguuggaga	caaguuuaaaauuuuuuucuuaaacucaaacuuggucaggccaaacuugaccagaagaugaugguuggagaaaaaaguaua
hsa_can_1187	basic	chr8	minus	41260600	41260680	gauggggcccaggagucugca	uguuaaauugcagaucccugggcaccacuuucagagacaauuggauccgggauggggcccaggagucugcauuuuaacagg
hsa_can_1189	basic	chr8	minus	41798614	41798694	acagcugguggcuucugaggag	guggggagaaaucagaagccacccaggaacaauacacugaaagugaagaacagcugguggcuucugaggagcagccaagcc
hsa_can_1193	basic	chr8	minus	70689999	70690079	cuggaugucaggagcagaugau	agaggaaggaccgucugcuucuggcauccagucacgacgaccucgacggcuggaugucaggagcagaugauguugaugacu
hsa_can_1195	basic	chr8	minus	72040400	72040480	uccgcuggaagauggaaaagca	uauaaggaacuccgcuggaagauggaaaagcaaacacaaugguccagguuugcugcuccauaauccagcuuaaucuuagga
hsa_can_1197	basic	chr8	minus	81034203	81034283	aggggaaguagaaaaaaa	ucauugcacaggaguuuuuuuuuuucuuuugaagguguaaguaagcaaagcaaaggggaaguagaaaaaaaugugaaguag
hsa_can_1198	basic	chr8	minus	89726093	89726173	augggacaauuuuggagcgcau	uuguugugcuccaaaauugucucauuccgaauacuucaguguauccagaaugggacaauuuuggagcgcaucagaagcuaa
hsa_can_1199	basic	chr8	minus	89835015	89835095	aggacuuggcuuacauuuuu	uaagccccauaggacuuggcuuacauuuuuaaacuucugcauccaaaagaaaaugucaagcuaaguucugacucaaaacuu
hsa_can_1201	basic	chr8	minus	98480586	98480666	uugaggaacagaagaagcag	agcuugucauuugaggaacagaagaagcagggaggucacucucaccuuuuccuugcuccucuucccuugaaucaggccaua
hsa_can_1202	basic	chr8	minus	98556433	98556513	uuaaugggaagaaaaugucuuc	gaaguucguagucacauuuuuuuuccaauauaggauauguguaaagccuuuaaugggaagaaaaugucuuccuuccuaaaa
hsa_can_1205	basic	chr8	minus	102989343	102989423	augaaaagauggaaaggagaa	aaugguuauuucuccuuuccaucuuuucauuaccugcugagagagagguaaugaaaagauggaaaggagaaauaaccauuu
hsa_can_1206	basic	chr8	minus	105968686	105968766	aaugaggcucaagaaucugcauu	acaaaauacagauuccagggucuuaccccagagagucagcaauucugaaaugaggcucaagaaucugcauuuuaauaaacc
hsa_can_1209	basic	chr8	minus	118940880	118940960	ugugauaucugaaccaguugca	acuuuuccagucauugcuucagauaucacauccaguggaaauuauuagaugugauaucugaaccaguugcaagcaagaucu
hsa_can_1210	basic	chr8	minus	119044317	119044397	aagucaucgcgguuuuggccau	gucggugcaaaagucaucgcgguuuuggccauugaguaauggccaaaaccgcgaugacuuuugcaccaaccuuaacgacuu
hsa_can_1211	basic	chr8	minus	128757174	128757254	uggagagucuggaagaguguaug	ucuggugagauggagagucuggaagaguguauguauguaauaaagguucauucucucucucugagcucucuccuuucccac
hsa_can_1212	basic	chr8	minus	130996413	130996493	ccagagagaggcaggggacugu	ccgugucuggcuucaggccccugcagcccucugacuguugucccugcagccagagagaggcaggggacuguuaaggauagg
hsa_can_1216	basic	chr8	minus	144685280	144685360	ugggcccaucugaccaggcgagcu	auaaagccacugggcccaucugaccaggcgagcucagcuguaaacaagcucgccaguuagaggaagggcccucaacagagc
hsa_can_1221	basic	chr9	plus	11866252	11866332	uggcuaaaagaugaagaaacau	uuaauagaguuauguuucuucaucuuuuagccaaauauguauauauauuuggcuaaaagaugaagaaacauaacucuauua
hsa_can_1222	basic	chr9	plus	13750780	13750860	aucugguggcuuccuuuu	ugucaggugaaacucucauuugagguaagacugccauguggagaugggucuccaucugguggcuuccuuuugugaaacucc
hsa_can_1224	basic	chr9	plus	16147619	16147699	ugugccuggaagaaggagagugu	acccccugugcuguccuucuuccaggagaguacaguaaggagaaccugugugccuggaagaaggagaguguggugauugug
hsa_can_1226	basic	chr9	plus	22245395	22245475	uuugacucugcuuuugacuuu	acuuaccaaguucacaugaaagucaaaagcagaaucauaaccauaauaguuuugacucugcuuuugacuuuccuuaugacu
hsa_can_1228	basic	chr9	plus	31579693	31579773	uacauauaguuggacuacauau	uaaacauauguaguccaauuauauauauaaaugacuauauauauguuuauacauauaguuggacuacauauguuuauauau
hsa_can_1229	basic	chr9	plus	33226697	33226777	aggauucagcuugugacuugc	acacacaccccagcucucucaggucaccagcucaauuccuucacaaaagaaggauucagcuugugacuugcacauuucugc
hsa_can_1230	basic	chr9	plus	33271123	33271203	aggaaaugaagaaggcaua	auuguguuuucuucuuccuuuucuuagguugaugcuaugaaacugggaguaaaggaaaugaagaaggcauacaagcaagug
hsa_can_1232	basic	chr9	plus	37326451	37326531	uccuauagaaagcuguguaga	aaacagucuuuccuauagaaagcuguguagacugcuuucuauaggagcagucuacacagcuuucuauaggaaauuacacag
hsa_can_1234	basic	chr9	plus	75018797	75018877	uguagauauguguguguauaua	auguguguauauauauguguauauauguguguauauauguauauacauguguagauauguguguguauauauaugugaaua
hsa_can_1236	basic	chr9	plus	83346651	83346731	aggaaagaagacagagaaguga	cguuaaauauuucacuucucucucuucuuuccugcuugauaaaggaagcaggaaagaagacagagaagugaaauauuuaau
hsa_can_1237	basic	chr9	plus	83346690	83346770	aggaaagaagacagagaaguga	uaaaggaagcaggaaagaagacagagaagugaaauauuuaauuccuguaguaauucuuauuguuucuuuauaggugagaug
hsa_can_1242	basic	chr9	plus	93310087	93310167	uagacagaaugcauaggacagcu	ucagacagcuguccuaugcauucuguccaggauguauaacuuccauccuagacagaaugcauaggacagcuauuugaaaac
hsa_can_1245	basic	chr9	plus	103667934	103668014	ggggggcgggggcgggggug	uucuccuuacuuaccuugcgcucuuucucucucucugugugugugggggggggggggcgggggcgggggugaggggagagg
hsa_can_1246	basic	chr9	plus	104000536	104000616	uaggguauguauauaggaugu	guauauauacacccuauauauacauccuauauacauacccuauauauauauaggguauguauauaggauguauauauaccu
hsa_can_1248	basic	chr9	plus	115878360	115878440	uaugaagaacggguggcauuu	aaaggcuugugaacaugccaccguauucuucauuccuucuuuuggaaauguaugaagaacggguggcauuuuggaguuauu
hsa_can_1251	basic	chr9	plus	116816494	116816574	agugggcuucuggagagaugu	cuccuugaagagugggcuucuggagagauguuaggaauauagcacaugcucucugggggccacagggucauugggaagguu
hsa_can_1255	basic	chr9	plus	124132701	124132781	aggcuguggguaugaggc	gugggcugaggggcguggccugaggggcguggccugaggggcgagagcccccaaggcuguggguaugaggccggggcccug
hsa_can_1256	basic	chr9	plus	124172061	124172141	uagggaaaauguacagaaaugg	ucggcauggguagggaaaauguacagaaaugguaugagaauguguccccuuuuuguacauauuccauacccauccucugga
hsa_can_1257	basic	chr9	plus	124632876	124632956	aggugggcuucgggguug	aguugaacuguuuugcguacuuggggaacaccugcuugaggcaaauggaaggcaggugggcuucgggguuggcguugcagu
hsa_can_1258	basic	chr9	plus	129589465	129589545	gauguagguguagguguuuua	ugaccagguagauuuccuuaaaugucuggaucugugugugugcguguacagauguagguguagguguuuuaaaucuugugg
hsa_can_1259	basic	chr9	plus	130570769	130570849	aagggcugacguggucagggagg	ggagagaugcaagggcugacguggucagggagggccucugcugacccgcuccugccugucuccccuaguguccucuauacc
hsa_can_1260	basic	chr9	plus	131745105	131745185	cagagacuguucagugauc	aucugggucucagagacuguucagugaucuuaaagggguuguuugccgugaggucacaggcugucuuucuucucagaugug
hsa_can_1261	basic	chr9	plus	132459552	132459632	agggagcuggcugggcug	gaaggcgaggagggagcuggcugggcugcaggggagcgcugcgucccgcucccccuccccuaggccgugcccccucccgcc
hsa_can_1264	basic	chr9	plus	133601271	133601351	ugaccucccgggcucaggcagu	ugcaguggugugauugccugagcccaggaguucaagcuugcuacaaccuugaccucccgggcucaggcaguccucccaccu
hsa_can_1266	basic	chr9	plus	137343002	137343082	caugugcuggaauugcuggau	cccaggcagacaugugcuggaauugcuggauguaucgcccagacauccagcaauuccagugcuucuucucaaucccccuuc
hsa_can_1268	basic	chr9	minus	1242713	1242793	auacacugugaugaagcu	ucuuuaaacuguguauuaucuugccucucauaaggggaaaaaagauacucagaauacacugugaugaagcuccaacaaaac
hsa_can_1269	basic	chr9	minus	2719527	2719607	accagagguggugggauuucagu	uuuaaguggaaccagagguggugggauuucaguuagagucaacaugguucagccaagucucaccuccuucucuguauaaau
hsa_can_1271	basic	chr9	minus	8777949	8778029	ggaagacgcucuguggau	gaaagcaaguaaccaauccuagacauuguauuuuguuuugaaagcauugauauggaagacgcucuguggauugguuaauaa
hsa_can_1272	basic	chr9	minus	11866253	11866333	uggcuaaaagaugaagaaacau	uuaauagaguuauguuucuucaucuuuuagccaaauauauauacauauuuggcuaaaagaugaagaaacauaacucuauua
hsa_can_1273	basic	chr9	minus	14084127	14084207	agagacuggacuugaguu	uuccuuguuuagagacuggacuugaguuaaaacucuccagucucuuaaguuauguauuaaaaagaaaaucuguccauguua
hsa_can_1274	basic	chr9	minus	14646508	14646588	aggaagaaagugguagaugagauca	uaggugagccaggaagaaagugguagaugagaucagagagguggucugacucuuccucuccuuuuuuccugucucucacau
hsa_can_1277	basic	chr9	minus	16350591	16350671	ucugggagacgggcugguucuuu	gauaaucuaaaugagccacucauuucucagggauguggcaaacacuccucugggagacgggcugguucuuuuccgucauua
hsa_can_1279	basic	chr9	minus	21536221	21536301	ugacgggaagucagaggacugg	cuccuuuccuauccucugguuuccugucagggcuccuccuugcuggcccugacgggaagucagaggacuggggaaucugcu
hsa_can_1280	basic	chr9	minus	21994732	21994812	gacggauguagcuaggggg	cgugucaggugacggauguagcuagggggcgagcugccuggaguugcguuccaggcguccggccccugggccgucaccgcg
hsa_can_1281	basic	chr9	minus	24700796	24700876	gaagaugacucugaagaa	aaucaguuaugaagaugacucugaagaauagauuagugaaauaauuauuagucauuuuuauaacuacaaaaucuuuuuaaa
hsa_can_1282	basic	chr9	minus	28832552	28832632	uggaaaauuccugggaagucu	ccguaugaugauauaaacacuucccaggaauuuugcaggacaugagccacuggaaaauuccugggaagucuuuauguuauc
hsa_can_1283	basic	chr9	minus	28942258	28942338	uaacuuggugcuggagaugau	cucagcuauauaucaucucuaccaccaaguuauaguuuuauauagcuuuauaacuuggugcuggagaugauauacaaauua
hsa_can_1286	basic	chr9	minus	33108681	33108761	uggagcacaccagugaaagguu	cugagugagauggagcacaccagugaaagguuaaguucacccuuucacugaugugcuccacuucacugagacacauaucca
hsa_can_1290	basic	chr9	minus	36150047	36150127	uggaggagagacucaggcauuuu	acaaauacuaaugccuggguccuuccucagaccaacugugucugucucuggaggagagacucaggcauuuuuuguuuguuu
hsa_can_1291	basic	chr9	minus	37326448	37326528	uauagaaagcuguguagacug	uguaauuuccuauagaaagcuguguagacugcuccuauagaaagcagucuacacagcuuucuauaggaaagacuguuuagu
hsa_can_1292	basic	chr9	minus	37398710	37398790	aagcaguggaggucccugaaugg	gggauggcacaagcaguggaggucccugaauggccacaugggaggcagcuggcuaaccagggauucucacugcucuuugug
hsa_can_1293	basic	chr9	minus	37411170	37411250	aggcguggcccauagggacuga	gaaagaccaaagucccugugugcucccaagcccucuccugaugaugcagaggcguggcccauagggacugagagcugcuca
hsa_can_1294	basic	chr9	minus	39404120	39404200	aaggugauugcgauuuuugcc	gguugaugcaaaggugauugcgauuuuugccauuucaguggcaaaaaccgcaaucaccuuuguaccaaccuaauacaauuc
hsa_can_1295	basic	chr9	minus	39933407	39933487	aaggugauugcgauuuuugcc	gguugaugcaaaggugauugcgauuuuugccauuucaguggcaaaaaccgcaaucaccuuuguaccaaccuaauacaauuc
hsa_can_1296	basic	chr9	minus	40748880	40748960	aaggugauugcgauuuuugcc	gguugaugcaaaggugauugcgauuuuugccauuucaguggcaaaaaccgcaaucaccuuuguaccaaccuaauacaauuc
hsa_can_1297	basic	chr9	minus	41278824	41278904	aaggugauugcgauuuuugcc	gguugguacaaaggugauugcgauuuuugccauuucaguggcaaaaaccgcaaucaccuuugcaucaaccuaauaauuaag
hsa_can_1298	basic	chr9	minus	41549199	41549279	aaggugauugcgauuuuugcc	gguugaugcaaaggugauugcgauuuuugccauuucaguggcaaaaaccgcaaucaccuuuguaccaaccuaauacaauuc
hsa_can_1299	basic	chr9	minus	66688266	66688346	ucauguauucuggauauaaauu	uccaaucaaaaaccuauauccagaauauauaaaaauuuccuacaaaucuucauguauucuggauauaaauuuaugauugga
hsa_can_1300	basic	chr9	minus	66695735	66695815	aggcaggaagcugaaaca	aucucugucaaggcaggaagcugaaacauucauaagguuugcuuucuuucguguuuuuuuuuuuuuuucuguuuuucaggg
hsa_can_1301	basic	chr9	minus	69871268	69871348	ucauguauucuggauauaaauu	uccagucaaaaacuuauauccagaauauauaaaaauuuccuacaaaucuucauguauucuggauauaaauuuaugauugga
hsa_can_1303	basic	chr9	minus	80546050	80546130	gucauugagaugcuuguaggaca	cagaaugaaugucauugagaugcuuguaggacagggaccgcuguccuacaagcaucucaaugacauucauucuguucccuc
hsa_can_1304	basic	chr9	minus	86595463	86595543	aacgagaaaggaggaggg	ugagugcgcgaacgagaaaggaggagggcgcuccaggcgacagcacugcagacgccauuauccucuguuucucugcugcac
hsa_can_1305	basic	chr9	minus	88343829	88343909	agugauggcaauaacugugauu	aucacaguuuuugccauuacuuuuaauuaaaaguacaauuaacauuaaaagugauggcaauaacugugauuacuuuugcac
hsa_can_1307	basic	chr9	minus	93698841	93698921	uugcucugugguucuuggcau	ucagucuguguugcucugugguucuuggcaucaggaccacaugccgagaaccacagagcaacacaaaugccgaggucuuug
hsa_can_1309	basic	chr9	minus	95503371	95503451	agaggacauuacaaacucagc	accugcugaacauucccguugaguuuguaaugucuuuucuucucccuuagagaggacauuacaaacucagcaaacugaaca
hsa_can_1311	basic	chr9	minus	97668712	97668792	gagggggucuguuuuuuu	uauuuauagagagggggucuguuuuuuuauuauuauuauuauuauuauuauuauuucagacagggucucacucugucacac
hsa_can_1312	basic	chr9	minus	104000547	104000627	uaggguauguauauaggaugu	uauauauagagagguauauauacauccuauauacauacccuauauauauauaggguauguauauaggauguauauauaggg
hsa_can_1313	basic	chr9	minus	104295648	104295728	acgugcugaaaugaagag	ugguaccccuacgugcugaaaugaagaguucuggagagaaucugagggauuugaggaauuucagauguuggggauuuuuuc
hsa_can_1314	basic	chr9	minus	108050304	108050384	uagaaagggaugaugcaa	auguaagcauuagaaagggaugaugcaauuuuuaaguaauuugauuuauaaugcauuuuucccauucugauuuccauuaau
hsa_can_1316	basic	chr9	minus	114954308	114954388	uugcaugggacauacugauacu	caaauaaugucauaguuuaaguauaucugaugcaguauuuguuacaauauugcaugggacauacugauacuaaaacauuau
hsa_can_1317	basic	chr9	minus	115870693	115870773	uaugaagaacggguggcauuu	aaaggcuugugaacaugccaccguauucuucauuccuucuuuuggaaauguaugaagaacggguggcauuuuggaguuauu
hsa_can_1319	basic	chr9	minus	118376928	118377008	uaaagcuguagcauuaacccca	uauagaaugggguuaauacuacagcuuugaguugcuauauagcaauucuuaaagcuguagcauuaaccccauucaauagau
hsa_can_1321	basic	chr9	minus	119544301	119544381	ucacugucggaggcagca	aaacuguaguugccaaacugaagugagaaaucuuuucucuuacaaaagaagucucacugucggaggcagcauggggcucug
hsa_can_1323	basic	chr9	minus	123491459	123491539	auuuaacuggacaucuugcauu	agauuuaauggaucaaaucacaagaugccuaguuaaauuugaauuuuaaauuuaacuggacaucuugcauuuuaucuggua
hsa_can_1324	basic	chr9	minus	123625464	123625544	ugggagggcagguggccucuu	ugcucuucaguacaagaggccaccugcccucccaauggacaguccucuauugggagggcagguggccucuuguacuaaaga
hsa_can_1325	basic	chr9	minus	125872470	125872550	uaggacuugcuucucagcggcu	uguguccugguuuacccgccguguagugguccugcaggaguggagccuguaggacuugcuucucagcggcuccaagcagaa
hsa_can_1326	basic	chr9	minus	125999751	125999831	uuugucuuaagcaagugagguga	gguaagaaauuuugucuuaagcaagugaggugaaaguuguacaaauauaauuucuccucccauugcugaaggcuuagucuc
hsa_can_1327	basic	chr9	minus	125999789	125999869	uuugucuuaagcaagugagguga	augcacagcuuucaagguuguucuuguuggaagcacaggguaagaaauuuugucuuaagcaagugaggugaaaguuguaca
hsa_can_1328	basic	chr9	minus	130186570	130186650	agaagucgccgcggggcucugu	ccggucaugcgcacaugccccgcggcggccacaccggacuccauuucccagaagucgccgcggggcucuguuucuggccaa
hsa_can_1329	basic	chr9	minus	130495835	130495915	ugggaagaggucugguguugg	aguuuugguuugggaagaggucugguguugggggaguuucuccagcuccccuggaacuccugucucuccccuacagaagga
hsa_can_1330	basic	chr9	minus	130541091	130541171	cccacaggggcuggggcuagga	ggggcuugcggucuggccccugccccugcugcugaggccaaggaggcggcccacaggggcuggggcuaggagaggccccag
hsa_can_1335	basic	chr9	minus	136013192	136013272	accugugaacagagacccauu	ggcugugccuuggggaggggucucugcccacagcagagcaacuucuacuuaccugugaacagagacccauuccccaagaau
hsa_can_1336	basic	chr9	minus	137742315	137742395	uaugauaucaugguuccuggga	uccugggagguaugauaucaugguuccugggagguaugauaucgugguuccugggaggugugaucccgugcuuccugggag
hsa_can_1337	basic	chr9	minus	138910357	138910437	uccugggacugacaggugcagu	aagcuccccuuccugggacugacaggugcagugcguaccacgcucauccugggccagugggucccuggggagggaguguca
hsa_can_1338	basic	chr9	minus	139287919	139287999	uagaaggcgcugcuguccuga	uaaucacgugaccaaagaaggcacagcacagccuuacuguccgcacuugauagaaggcgcugcuguccugaugacuuuggu
hsa_can_1344	basic	chr10	plus	6242651	6242731	aggcgaaugggggaagaa	guggggcggggauugaguuaacuuccuuuugccugcugcagagcaagugcaggaggcgaaugggggaagaacauagucuuc
hsa_can_1345	basic	chr10	plus	7756813	7756893	uggaugaaaccuguggauacgg	agcuggccuucguauucauggguuucacauucucagauucaaccaacuguggaugaaaccuguggauacggaggguccacu
hsa_can_1347	basic	chr10	plus	13661101	13661181	aggacagaggagagcagagcuu	aucuaaugccaggacagaggagagcagagcuuaggugcuaauucucuugcccucugcucaccucugcuguguggcccauug
hsa_can_1348	basic	chr10	plus	17758308	17758388	uaaaucugagccugugaaauuag	cuuaagggugacuaauuucacagacucagauuuaaagcaccguaguuuuaaaucugagccugugaaauuagucaccuguaa
hsa_can_1349	basic	chr10	plus	18835204	18835284	uugguggaacauacgugcugcuuu	gccuuucauuuugguggaacauacgugcugcuuuccagacaguaaaguaggaaagcaauacuaugcgucaccugaugaaca
hsa_can_1350	basic	chr10	plus	30704979	30705059	agaagugcgauucaggaaucugu	auauagauuucugggcugcacccuuagaauuacuucaucagaauaucuagaagugcgauucaggaaucuguauuuuuuuua
hsa_can_1351	basic	chr10	plus	30981664	30981744	agcuggagguggagagug	cacauaugacaccaugguacguaaagaggccuuuugggaacagaaggccgugcagcuggagguggagaguggcagcaggag
hsa_can_1353	basic	chr10	plus	32734100	32734180	aaagagcagaagacagaacau	acacacccagaaagagcagaagacagaacauuucugguacaccagaagauguguuguuuucccuuuccaggcaaccccaau
hsa_can_1355	basic	chr10	plus	50035517	50035597	ugacacagagagagagacagga	ucaugcacacugacacagagagagagacaggaauuauguucacuuucugucucucucucuccgugucagugugcaugaacc
hsa_can_1358	basic	chr10	plus	79147928	79148008	agaacugguaugaaggcucuuc	uuucucuuuggccuucuuuccaagucuuagcagccaaggcugugaaauaagaacugguaugaaggcucuucauucaacucc
hsa_can_1360	basic	chr10	plus	80125468	80125548	cagcucugcaucugacuuggu	cuuugggguccagcucugcaucugacuugguuccccccagccccaucaagucagcuggagagcaggaccucccuggguucu
hsa_can_1362	basic	chr10	plus	83971880	83971960	uuugaaccaugggaaauagcug	uuuauguuaguuugaaccaugggaaauagcugauauuugacuaaccuauaaaaacagcaauuucacaugguucaaacuaau
hsa_can_1364	basic	chr10	plus	94516321	94516401	cgcuuucagaaaugguuggguuu	cuaaacaggacacaacuauuucuguugugcggcagcuccgcuagcucgcgcuuucagaaaugguuggguuuuggguuucag
hsa_can_1368	basic	chr10	plus	99435791	99435871	agacaaagaagguaggaacgga	uaacaaauacaguucugaccuuuuuuguccaguuucuuugggggaaggaagacaaagaagguaggaacggaauuuugaggg
hsa_can_1369	basic	chr10	plus	100514449	100514529	uuucuuuaagaaugcugacuac	ggcaccuguagucagcauucuuaaagaaaaaaaauuugggguuagaauuuuucuuuaagaaugcugacuacaggugcccaa
hsa_can_1374	basic	chr10	plus	103986824	103986904	aggcgaagucagagagcucu	guggagaaggaggcgaagucagagagcucuuccaagcuuuccccaggaagagcucucuggcuuugccuuaaagcuccccag
hsa_can_1375	basic	chr10	plus	104188118	104188198	uugggaguuaaaagcauguaga	cuggagccauucauuaccacccacaugcuccugacucccaaacagacuuuugggaguuaaaagcauguagaugggaaugga
hsa_can_1376	basic	chr10	plus	104555152	104555232	aggcagaacggugaagcaga	aacacuggauuaaaugaugcuuccacuguucugcucucccugggaaagcggaggcagaacggugaagcagagugaggucuu
hsa_can_1378	basic	chr10	plus	107803665	107803745	uagagaaccauggucauagac	gaagcacuagucuaugaccaugguucucugugguuaacuauguuuacucauagagaaccauggucauagacuagugcuucu
hsa_can_1380	basic	chr10	plus	112647668	112647748	cuaggaaauuuuaguagaugga	ucauucccucccacuacuauauuccuaauuguggaaauaauguauacuccuaggaaauuuuaguagauggaaggggauggc
hsa_can_1383	basic	chr10	plus	133916599	133916679	agcagaagguaaacaaggaca	cuugucccuucuauccuggcugccuucacugcccuguaacaggugacaggagcagaagguaaacaaggacaagagggaaag
hsa_can_1384	basic	chr10	plus	134231254	134231334	acaaggaaaagaaacuugcu	cuucaacaguacaaggaaaagaaacuugcucuguuuuguaagagcguguuccuuuuccucuuuuuugucacuuuaaagacc
hsa_can_1385	basic	chr10	minus	716045	716125	ugcguguacauguaugagcaua	acguguacauguucaugcaugugcgcacgugcauauguguacacguguaugcguguacauguaugagcauauguacacgug
hsa_can_1386	basic	chr10	minus	1466263	1466343	uacguaguagacccacugcaua	ucccacuguauacguaguagacccacugcauauguguuggaccuucugcauacacaguggaccuacugcauacauaguggu
hsa_can_1387	basic	chr10	minus	1466302	1466382	uacguaguagacccacugcaua	ccuacugcauacauaguggaccuacugcauacauaguggucccacuguauacguaguagacccacugcauauguguuggac
hsa_can_1388	basic	chr10	minus	3665693	3665773	uugagugcaggaugugauguu	aaaaaaaaaauugagugcaggaugugauguuagcagggagcaccucugcgaugcugacauccuccuggcacucuuucugac
hsa_can_1389	basic	chr10	minus	4673202	4673282	caaagggugagaauaccagcc	agcagaugcucaaagggugagaauaccagccauucauaucaugagcuguggcugguguucccacccuuugagcaucugcuc
hsa_can_1390	basic	chr10	minus	4760130	4760210	gauucaccucucugcaagcugu	gagagaagaagcuggcaggcaugguuaaucccuucacuccuuucucugggauucaccucucugcaagcuguuucuucuuga
hsa_can_1391	basic	chr10	minus	5491225	5491305	aaggacauacaugaagaa	acuuuuucacaugcuuuuggggaugaugguggauaacuuuccugccucacucaaaggacauacaugaagaauguuuggcaa
hsa_can_1395	basic	chr10	minus	14030703	14030783	auggauaggcagauagaucucu	agauagacggauggauaggcagauagaucucuauagaaaucuacauagagaucucucuguucauccaucuaucuauccauc
hsa_can_1396	basic	chr10	minus	14131107	14131187	uagcugggaaagucaauggacu	uugguaacauuagcugggaaagucaauggacuucaagcgcugggaaacuccaucgacuuucccagcugauuuuaucaucac
hsa_can_1397	basic	chr10	minus	14916091	14916171	aagauaacuaggauguacauga	uguaucucauguacaucccaauuaucuuugcuacgacauacauauaacaaagauaacuaggauguacaugaaaagauuauc
hsa_can_1400	basic	chr10	minus	17179064	17179144	agguagaagacuggagaauuuuuuu	aagucuguacacuuaguauaaaaucuccagucaccucuacuaguccagguagaagacuggagaauuuuuuucugaacgucu
hsa_can_1401	basic	chr10	minus	22605546	22605626	uccggagcgaagggcaaagcc	caacacuccguccggagcgaagggcaaagcccggagacuuccucuucccggggcuuuccccuucucgcuccgccggcuccu
hsa_can_1403	basic	chr10	minus	30005262	30005342	guuaggacugcuacaaaauuuu	ucuccacuggauuuuguaucaguccuaaggcuuuggaaagugucucuguguuaggacugcuacaaaauuuucaaagugaua
hsa_can_1405	basic	chr10	minus	34645343	34645423	agggaagguaagaaugugu	auuucuaguuagggaagguaagaauguguaaaagaaaaucuuuuguucuuugucacauuuuucuuucucuuauacauggaa
hsa_can_1406	basic	chr10	minus	43759803	43759883	agaggagggccucugauaccc	ugacagccauagaggagggccucugauacccacugguggauugcugggggugucagaggcccuccccuauggcugucagcc
hsa_can_1408	basic	chr10	minus	61960301	61960381	uggggugggggguuggcu	gugggggguguggggugggggguuggcugccugcuucagcgcaggugugggcucucucaagcacuccacaccugcccagcu
hsa_can_1409	basic	chr10	minus	62122956	62123036	agauggaaagaagugaacgaca	gugauguuggccuucgcucccuucguuccaugcugcaaaucugcauucaagauggaaagaagugaacgacagggccagcua
hsa_can_1411	basic	chr10	minus	69272983	69273063	ucugaaguagaacagaauuuuc	gcuuguccuccaggugggaguucugcucuuucagauugagcccuaggaaucugaaguagaacagaauuuucuaccaggaug
hsa_can_1412	basic	chr10	minus	71135069	71135149	gguggaggccuggcagag	ucucagcacugguggaggccuggcagagccacuacugagcuacucacccuggccucccuaccugugcaaugagauacugac
hsa_can_1414	basic	chr10	minus	72692068	72692148	gcagguggcugugaggag	augaccaagucacggcaauucagccucugccugccugucuguaagacgggguugcagguggcugugaggagucgugagauc
hsa_can_1417	basic	chr10	minus	79777328	79777408	gauggagauguggugcuguu	acaccucaucgauggagauguggugcuguucaaucggcagcccucgcugcacaaauugagcauuauggcucaucuggugag
hsa_can_1418	basic	chr10	minus	80645521	80645601	aaccccagugugcucuguucac	ugggcuguguaaccccagugugcucuguucacauuaggggcuaagaugaugugaauggggcucccugguguuguacaacuu
hsa_can_1421	basic	chr10	minus	92920739	92920819	uggaaagcaggagaagccagug	agucccccuggcuucucccugccucccacccuccaagcccacccagugguggaaagcaggagaagccaguggacaagauga
hsa_can_1422	basic	chr10	minus	97354905	97354985	caaagacaucguggagaa	acuuuucuaacaaagacaucguggagaagguaaauagauuggcaagccuuuucuaugucuuuuccaaugcugucuagaauc
hsa_can_1425	basic	chr10	minus	99661516	99661596	uucucguacaagcagccugaggu	ucccuccuucuucucguacaagcagccugaggucugugugguccuaaaggcagcccccagguccuuugcgggaggcaggag
hsa_can_1426	basic	chr10	minus	100514446	100514526	uuucuuuaagaaugcugacuac	ggcaccuguagucagcauucuuaaagaaaaauucuaaccccaaauuuuuuuucuuuaagaaugcugacuacaggugcccag
hsa_can_1428	basic	chr10	minus	103557562	103557642	uugaagacuugagaugca	auuuccaagucucuucaauucguugccuagguuucuuucaaaaauaggcauuauugaagacuugagaugcaagucuuagua
hsa_can_1429	basic	chr10	minus	103634943	103635023	aaguguuguggaaaaaaa	cuaguuccugugcuuuuggcuauuuuuuuuuuuucagucacuuugggcuacuaaaguguuguggaaaaaaagaaccaauuc
hsa_can_1430	basic	chr10	minus	104188121	104188201	ucaggagcaugugggugguaa	uguuccauucccaucuacaugcuuuuaacucccaaaagucuguuugggagucaggagcaugugggugguaaugaauggcuc
hsa_can_1431	basic	chr10	minus	104849666	104849746	agggguuaggauuugggg	aacagaggagagggguuaggauuuggggaguagcuacuuugcucugccugcuuucugagccucuagcuuuuuucugucuag
hsa_can_1432	basic	chr10	minus	113169403	113169483	uaugcaggggacaagaaacauuu	auguuucuuguccccuggauggaugucaacugacagugacaucacaucuaugcaggggacaagaaacauuuuauuaaaaua
hsa_can_1433	basic	chr10	minus	115051380	115051460	aaaugaaucauguugggccugu	aaauugugacccaauauuuacaggcccaacaugauccauauccccagggaaaugaaucauguugggccuguaaauguuggg
hsa_can_1434	basic	chr10	minus	116145773	116145853	uacuggaugguggguuuucagac	aagcuguuacuacuggaugguggguuuucagacucucagccgagucucggccuggcugcccacaucugguagugaccgugc
hsa_can_1436	basic	chr10	minus	117856124	117856204	agagaagcaggaugggagaaga	acuacgcugacugccuccucgccuacucggggcuuauugguaagauccgagagaagcaggaugggagaagagugugguuug
hsa_can_1437	basic	chr10	minus	118661343	118661423	ucuggaggcagaauucaacagc	uguuggguucuguauccaguguaacaaaaacagccuugaacaagaaaacucuggaggcagaauucaacagcccgucccccc
hsa_can_1439	basic	chr10	minus	134753813	134753893	uaagcuugcacaaaacugauu	uucaaacuguuaagcuugcacaaaacugauucauauccuauucaaaucaguuuugugcaagcuugacaguuucaagcauau
hsa_can_1440	basic	chr10	minus	134958376	134958456	aaguggaggugacuggugaug	uaagaaggcgaaguggaggugacuggugaugaauagaauguggaaagcauugcuggucggccaggugccuucaccugcuau
hsa_can_1441	basic	chr11	plus	1901283	1901363	cguggaggacgaggaggag	uguggcgugacugucccucugugucccccacuaggcccacugcucaguggagcguggaggacgaggaggaggccguccacg
hsa_can_1442	basic	chr11	plus	6608972	6609052	gacccaggccaguagagugag	cucacacucuccuugccauuccaugccugacuugcucuuggcaggcaugggacccaggccaguagagugagccaagcacag
hsa_can_1443	basic	chr11	plus	7042998	7043078	ugcggcuauuuaaauacauu	aacuaucaauugcggcuauuuaaauacauuaaaaagcaauguauuuaaauagccgcaauugauaguugaauuacugaaugc
hsa_can_1445	basic	chr11	plus	8876935	8877015	ugacgggaaaauuuagccugau	ccucucuagaugacgggaaaauuuagccugauggaucaugauggaucaugcuaaauuuucccaucaucuagagaggcugcu
hsa_can_1446	basic	chr11	plus	10784711	10784791	gagaguaaagcacugugguuaa	uacagccagagagaguaaagcacugugguuaauaguuaugugaccuuagacuaaccacagugcuuuacucuuucuggcugu
hsa_can_1453	basic	chr11	plus	29249286	29249366	ucugcaggacacgggcucuuuagu	agggaggcaagagagccugugcuuguggacagagaaacagcugucuuucugcaggacacgggcucuuuaguuuagcaaagg
hsa_can_1455	basic	chr11	plus	35065887	35065967	uauguagaucuugauugguua	uuuuagaauggcaaauuaaagccaauuaagaucuacacaacaaaucuaguuauguagaucuugauugguuaauuaaguaau
hsa_can_1456	basic	chr11	plus	35195822	35195902	aaggaagagauggagcug	agaacugugcaaggaagagauggagcugguuaaugccaguucugucugauuccagaccugguucuuaacuaacaacaagga
hsa_can_1457	basic	chr11	plus	36053358	36053438	gagguuggugcagaaguaauug	gggcugcugugagguuggugcagaaguaauugccuugugcauuaugcaguuacuucugcaccaaccuaacauagcaaaguc
hsa_can_1459	basic	chr11	plus	43927366	43927446	aacaagcuggaaaaggaacuac	agauuagucugguucuuuucccagcuaguuuuaauucuauacugaaaaaaacaagcuggaaaaggaacuacaaaagccauu
hsa_can_1460	basic	chr11	plus	44099445	44099525	agagaagcucacucugag	gauggcccugagagaagcucacucugaggucuggggaucaaaucaaaccugaggcugggugugggugggucugagcagggu
hsa_can_1463	basic	chr11	plus	61686181	61686261	acagcaagguauggaaucugga	ggcacagcgcacagcaagguauggaaucuggagaguggaggcgaggcuggauucuaugccuugcuugcucccuuggccagc
hsa_can_1464	basic	chr11	plus	61770606	61770686	ggagaucgcuggagaaagagg	gaguuggccuuuucuuucuucagcuuuccucuucacauaugccccugaggggagaucgcuggagaaagaggcagcccacug
hsa_can_1465	basic	chr11	plus	61915497	61915577	ucaugagccaguguguugugga	auguucaaagucaugagccaguguguuguggaggugacuccagaacucauccacagccucuuguucaugcuuggagccagu
hsa_can_1466	basic	chr11	plus	64024020	64024100	cugauccucucccaccccaga	cuggcuggggugcaggugggugggggcaggugggaccccagcugacccugcugauccucucccaccccagaccagaugucc
hsa_can_1468	basic	chr11	plus	64109390	64109470	ugguugggggucgaugugcagag	ucugguguugugguugggggucgaugugcagaggcauuggauaaguuaguccugacccuugaccccugaccuacagcggcu
hsa_can_1469	basic	chr11	plus	65628347	65628427	uggccaggucaggccugcccugac	cguauuucagaagguggguccuggcguggcccgaugggaaaagcugcuggccaggucaggccugcccugaccagguacccu
hsa_can_1470	basic	chr11	plus	65632412	65632492	ugggcaggggcuggcuggagu	ggcugaggacugggcaggggcuggcuggaguuguuccuucgagcuccagccuggccucagucccuucuucccucagggcca
hsa_can_1471	basic	chr11	plus	67814798	67814878	aggcagaugcugguguguucgg	ggguucuugacugcaggccagcagggccuccguggcgucuugggccgggaggcagaugcugguguguucggggguucccag
hsa_can_1473	basic	chr11	plus	68704391	68704471	aggacgcugcaccuggagagacu	acagagcagccucccagggagcagcguggcccagaccagccugaucugaggacgcugcaccuggagagacugcagaggguc
hsa_can_1474	basic	chr11	plus	68882214	68882294	acuccuggugcugagauggacg	uccaccgagaacuccuggugcugagauggacggaucaugauuuccuucugucugcaccaggcuuugcuuaggagagaaaau
hsa_can_1478	basic	chr11	plus	76822352	76822432	agaggcagacagaucuggguuu	cucauuuuucagaggcagacagaucuggguuugaauccuggcuucaaaccaagguuggucugccuccaaagcaugugugua
hsa_can_1479	basic	chr11	plus	77261977	77262057	ugucugaucacugcggggaugc	ugaucacugcagggaugccugccuugaucauucacccacauuccauuggugucugaucacugcggggaugccugccuuggu
hsa_can_1480	basic	chr11	plus	82869309	82869389	gugggguugagggugggguuu	aacuuuuauucuccuauuggagggucuaauuugucccaaaauaggggcaagugggguugagggugggguuugggugggggg
hsa_can_1481	basic	chr11	plus	85954312	85954392	acaaagggaaggauguuucugu	gaacuauauuucagaaacguccuucccuuuguugggaaagauguucuuaacaaagggaaggauguuucugucugcugauga
hsa_can_1482	basic	chr11	plus	89131777	89131857	ugcagacagaugggaacauguuu	gauguauagaugcagacagaugggaacauguuuuacaacaugcuuuacaacauguucccaucugucugcauguauacauac
hsa_can_1484	basic	chr11	plus	92932998	92933078	aggcacugugcuaggccugu	uaauuauuccucuuucugggcuuuauacuaugcuguauacuauuaugugcaaggcacugugcuaggccuguugaggaauua
hsa_can_1487	basic	chr11	plus	102301006	102301086	gcugggaaggugguggug	ccucccauagcauucgcauauccuuuacuguuucaacaaaaacagcacugggugcugggaaggugguggugaguaaaauca
hsa_can_1488	basic	chr11	plus	103497506	103497586	aggugagggaaauaucugagca	auuacuuuuaaggugagggaaauaucugagcaaguguucagaagcuugcucaaacuauuucccucaccuugaaaguaacuc
hsa_can_1489	basic	chr11	plus	105804686	105804766	guggguggaauaguauaacaau	ccucauuaagguggguggaauaguauaacaauauaacauguguuguuauaguauuccaccuucccugaugugccugagaga
hsa_can_1490	basic	chr11	plus	106890829	106890909	uauauguauucuuucucauccu	uauauacauauacauaugagaaagaauauauauaauauauauucuuauauauauguauucuuucucauccugaggaaguuu
hsa_can_1491	basic	chr11	plus	111049037	111049117	aagggaaaauguucacugcu	caauauauacaagggaaaauguucacugcuguauuacaggugugauacaguuuggauguuuuccccuuuaaaucucauguu
hsa_can_1493	basic	chr11	plus	112563020	112563100	gcugggcucagacugcugaaga	uaagaaagaagcugggcucagacugcugaagaccaagaagcacaaagaagucuucagcagucucagcccagcuuccuucuu
hsa_can_1495	basic	chr11	plus	118952069	118952149	aacaagcacuuugauucugauu	ucacagagucacuggagggcuuguuuccuuaucaccuccucauuuaagaaacaagcacuuugauucugauucguauuccuu
hsa_can_1497	basic	chr11	plus	122650500	122650580	gaggacccugcaggaauggacgu	ucaggagguggaggacccugcaggaauggacgugugacaaaaaaacagccuuuuccugcagcaccccacgucuugcucccu
hsa_can_1498	basic	chr11	plus	123266040	123266120	aagguauaaagggaaacaugaa	aaauugggggaagguauaaagggaaacaugaauucuccuuucuuuaaggcucauguuucccuuuauacauuccccaaguuu
hsa_can_1506	basic	chr11	minus	6245705	6245785	auuggcugagcagacuggc	guguaggccucuggcugccaguccugcccagccugccucauggagaggaugaauuggcugagcagacuggccucccggggc
hsa_can_1507	basic	chr11	minus	6340691	6340771	ugggcccagagcagcuggagg	cgcuuuccagaaggcaccagagcccuugggcccggcggaccaguccgagcugggcccagagcagcuggaggccgaaguugg
hsa_can_1508	basic	chr11	minus	7042984	7043064	ugcggcuauuuaaauacauu	aacuaucaauugcggcuauuuaaauacauugcuuuuuaauguauuuaaauagccgcaauugauaguugaauuacugaaugc
hsa_can_1509	basic	chr11	minus	10346642	10346722	agaaggucagagcuagaagca	ugacaaagccagaaggucagagcuagaagcagauuggggcuucuagcucugaccuuucagcugagacaagauuucuaaggg
hsa_can_1510	basic	chr11	minus	11748802	11748882	aggguacauguagaaaggcaua	uguguaguacaggguacauguagaaaggcauacucuccacauguacccuuccacauguacccuguauuacuuuuccaugag
hsa_can_1511	basic	chr11	minus	12695141	12695221	ucugccgguuguacuuuuca	uucacucaucucugccgguuguacuuuucaaaaguaacuuccuaaacuuugaaaugcugcauccggcgacuuuaaguuagc
hsa_can_1514	basic	chr11	minus	25389760	25389840	ucuguuauugaucuuggca	uauaaguccugaagcuguaaauugccaagaauaaaacauaggagaaaagcuuucuguuauugaucuuggcaauuauuccuu
hsa_can_1515	basic	chr11	minus	27723456	27723536	guggggguggagggcggg	gcgggcagugguggggguggagggcgggggaggauuaacugagccaguucugcccccacccucgaaucaccuacccccacu					C
hsa_can_1516	basic	chr11	minus	30843052	30843132	aggcucagguuggaaucuuuu	uggguacuguguuuccaaagauuccaaccugagccucacugaguuggaagaggcucagguuggaaucuuuuaucauuuccc
hsa_can_1518	basic	chr11	minus	35065894	35065974	uguguagaucuuaauuggcuuu	acuaaaaauuacuuaauuaaccaaucaagaucuacauaacuagauuuguuguguagaucuuaauuggcuuuaauuugccau
hsa_can_1519	basic	chr11	minus	36053356	36053436	uuagguuggugcagaaguaacu	cuuugcuauguuagguuggugcagaaguaacugcauaaugcacaaggcaauuacuucugcaccaaccucacagcagcccga
hsa_can_1521	basic	chr11	minus	43528092	43528172	aggcaugaaggaagaacu	cucuggauugcaucuuuuccugccugccuugugcauuucacugcaaacucaugaggcaugaaggaagaacugaguccauua
hsa_can_1522	basic	chr11	minus	44087840	44087920	acuuggcggagcuggaggaggcggu	ggaggccugaacggcuuccuccucugcaaaguaguggaucccaccuacuuggcggagcuggaggaggcggugcuggcacuc					C
hsa_can_1523	basic	chr11	minus	49331087	49331167	ugcagacagaugggaacauguuu	gauguauagaugcagacagaugggaacauguuuuacaacaugcuuuacaacauguuuccaucuguaugcauguauacauac
hsa_can_1524	basic	chr11	minus	57176264	57176344	agggaugcucugagguccugcu	ccccagggacaggaccucugugcuuucaccucuguguccuuacaccuggagggaugcucugagguccugcucuaggaggug
hsa_can_1526	basic	chr11	minus	61126851	61126931	acugagggauggagaguguuu	cuuacauuucacugagggauggagaguguuuuaggugaauaucuggugaucugaaacguccucugcccuuggaggaauuga
hsa_can_1529	basic	chr11	minus	62576361	62576441	uaagacccaggaagauucaca	ucuuucaauuuaagacccaggaagauucacauuuuguauuugaugugugucuucagugggccuuuuguuuuauuuuucaug
hsa_can_1531	basic	chr11	minus	66007495	66007575	agagacguggauuguuuccuuu	ucucuuuuuuagagacguggauuguuuccuuuagagaggcccucugacugucaccaaaggagacaauccacgucccuaaaa
hsa_can_1534	basic	chr11	minus	67946706	67946786	agggagggaggacggggca	uuuucuauuaagggagggaggacggggcauauugguuuggaaaugccaaauaacuguuuuucuugccucccuugucaccca
hsa_can_1535	basic	chr11	minus	69646961	69647041	uggcagagccugguggucagga	cagagagagguggcagagccugguggucaggaacucagcucccugcugucaauccuggcucugccccucagcugcugagaa
hsa_can_1536	basic	chr11	minus	72469814	72469894	agggcuggcuggagacag	uguaaggagcagggcuggcuggagacaguagggacaggucuugcccugucucuuuucuggcuccagcugugggacuguggu
hsa_can_1537	basic	chr11	minus	76085254	76085334	aagcucauuggucuggucuc	gauaaaagugcaagauagacuaugggauuuuuuauguacuagggcaugaaaaagcucauuggucuggucucagaugucaca
hsa_can_1540	basic	chr11	minus	82606786	82606866	aggcaccuuguagggcaug	ccuuugucacaguggcccugaugucuaguaaaauguuaugucuagcuauguuaggcaccuuguagggcauguugauaaaga
hsa_can_1542	basic	chr11	minus	91895279	91895359	guguguagguggccuuuu	auaagaguucagagaaaauggccacuccuuuauuucaaaguauuuugaauucgguguguagguggccuuuuccugaacuac
hsa_can_1545	basic	chr11	minus	96270787	96270867	uaggaaaugagguagaagaau	auuuuuucuggcuccccuucuacuucauuuccuggaaagagcucacaaucuaggaaaugagguagaagaauaaauaaucaa
hsa_can_1546	basic	chr11	minus	97107417	97107497	uggaagaggaaagaguua	gaacuaaggauggaagaggaaagaguuauuaauauuuguuuuuucuuccauaaaaauguaggaauaacaaaaucagcagag
hsa_can_1548	basic	chr11	minus	109488584	109488664	aaagucaaacuucugaaggcau	uaacuauggcaaagucaaacuucugaaggcauuccuuguaugccuucagaaguaugacuuugaggcuuuuuuuuuucuuaa
hsa_can_1553	basic	chr11	minus	119814856	119814936	uccgcccucagaucagcc	uccuggucugguggcccuagcacaucccagccucuccuuacuccucagugugcuccgcccucagaucagcccugccucucc
hsa_can_1557	basic	chr11	minus	125364492	125364572	aaauggaauagauuguaggaca	gagugaaaauaaauggaauagauuguaggacaaucagacuauaguccugcgcucuguucugugguaaagagaaaaagaaaa
hsa_can_1558	basic	chr11	minus	125862136	125862216	caaagaccgcaguuacuuuugc	uggugcaaaaguaaaaaguaauugcggucuuugccauuacuuuuaaugacaaagaccgcaguuacuuuugcaccaaccuaa
hsa_can_1561	basic	chr12	plus	3215464	3215544	agagacugaggacacaggagaca	acauccugugccucaguuuaccccucuuguauaauagagagagcuuggagagacugaggacacaggagacacaggugguug
hsa_can_1566	basic	chr12	plus	14935604	14935684	aaacuagcagaacaacauca	agcaucuauugaaauaacugauguuguucugcuaguuuuuuucccauaaaaaaacuagcagaacaacaucaguuauuucaa
hsa_can_1567	basic	chr12	plus	20859549	20859629	gugggguagaagaacauaguuu	guaguuccaaagauuuuuaccuaugucauuuuuacccuuauagcaaccugugggguagaagaacauaguuuaucuuuuuua
hsa_can_1568	basic	chr12	plus	20905885	20905965	uaggauggagcagaacaug	uauaguauuuucucccauagcugucuucaucuguguauuuuaauaaugaucuuaggauggagcagaacauggagaggaaga
hsa_can_1570	basic	chr12	plus	22801150	22801230	acauucuguggguuugggca	cauuaucacccaaaguccacaguuuacauuagcguacacucuuggugauguacauucuguggguuugggcaaauauauaau
hsa_can_1571	basic	chr12	plus	25149691	25149771	ugaccaggcugagcgcaauggcu	cccaguauuugacuccccuuugcucucaccuggugauagaaaugauaaugaccaggcugagcgcaauggcucacaccugua
hsa_can_1572	basic	chr12	plus	25381246	25381326	uggauuuuuggacgaggg	caucugauuuuggauuuuuggacgagggaugcugaaccaguuaaguaucuaugaauauuccaaaauccaaaaaaaaaaucu
hsa_can_1576	basic	chr12	plus	49161479	49161559	gaucagagucuggcacugc	caagagagcacuggggcagagugaccugaucuggaccccgacgggguccucagaucagagucuggcacugccccagcccug
hsa_can_1577	basic	chr12	plus	49872732	49872812	aggaggcccuguagaggauggu	cucucuguaggcaggucgucuccuacagaguauucagcucucagcagagaggaggcccuguagaggaugguuugccagcag
hsa_can_1578	basic	chr12	plus	53452030	53452110	aggguggaagcgcagaagaggacau	ggcaguccccaggguggaagcgcagaagaggacaugaggccugauccgcagccuccugccuuucucccagguaacauguua
hsa_can_1582	basic	chr12	plus	60582878	60582958	uauuaaagguuguuugua	aauugcagaccuuuaauuugauacuaugccaaaacucaauagaugguaguguuuauuaaagguuguuuguaauguggugcu
hsa_can_1583	basic	chr12	plus	65082581	65082661	agugguuugguggaugugugcu	uugaaguuuucaauagcacauuccacauuugaugugcaucaguacguggagugguuugguggaugugugcugagaucuugc
hsa_can_1584	basic	chr12	plus	66966822	66966902	uaugucggcauauauauguua	acuaugcacauauaacauauguauauaugucggcauauauauguuguauauaugucggcauauauauguuauauauaugcc
hsa_can_1586	basic	chr12	plus	69909209	69909289	augcuuuguuucugaauaucagu	accugauaaaaugcuuuguuucugaauaucagugcuuagaaaugaguuacugagugugagagacaggcugacauaaaagga
hsa_can_1587	basic	chr12	plus	70132643	70132723	guggaguguagcggaaaggg	ggcgcagucccgcguucccucggcggcugccggcguagugagcccgccgccguggaguguagcggaaagggcucgccgucc
hsa_can_1588	basic	chr12	plus	70393316	70393396	ggggcacagugaagcuggcacu	cuggcaccugcagagcacagcuucguggugcaccgcuggugucucugagggggcacagugaagcuggcacugcagguguug
hsa_can_1589	basic	chr12	plus	70996779	70996859	aggaauggaaggcaaacaguu	acuggcaucuaggaauggaaggcaaacaguuuuccuuuguuuuuuuuuuguuuguuuuuuucauucuguccagacaaauua
hsa_can_1590	basic	chr12	plus	72148697	72148777	gccugacguggugggcugg	uuccuccggugccugacguggugggcuggggcccuucauucucggacuuucccucagcccuuccaggccucgcccgaggag
[truncated: 470 more rows]
