# Supplementary material for: Evidence for the biogenesis of more than 1,000 novel human microRNAs
Source: Genome Biol. 2014 Apr 7;15(4):R57. doi: 10.1186/gb-2014-15-4-r57 (PMC4054668; doi:10.1186/gb-2014-15-4-r57)
Supplement: Additional file 5: Table S3 — Sequences of known and novel miRNAs ligated and sequenced (CLASH). [file gb-2014-15-4-r57-S5.xls]

## Sheet: Sheet1
seq_ID	microRNA_name	mRNA_name	mRNA_start	mRNA_end	microRNA_first	experiments	chimeras_compressed	chimeras_decompressed	two_way_merged	seq_IDs_in_cluster	num_basepairs	seed_basepairs	shifted_seed_basepairs	seed_type	folding_energy	longest_stem	miRNA_seq_extended	mRNA_seq_extended	seed_match_in_target	binding_type
E1-164717_36	hsa_can_2269_microRNA	ENSG00000198712_ENST00000361739_MT-CO2_mRNA	199	221	0	1	3	38	0	E1-164717_36,E1-1774014_1,E1-1774017_1	16	4	4	none	-21.4	6	TGCGGGTGAGGATGAGGGTGCG	ATCCTGCCCGCCATCATCCTAGTCCTCATCGCCCTCCCATCCCTACGC	none	none
E1-208585_27	hsa_can_1598_microRNA	ENSG00000122406_ENST00000370321_RPL5_mRNA	529	566	1	1	5	31	0	E1-208585_27,E1-887822_1,E1-887823_1,E1-887824_1,E1-887825_1	18	5	5	CeS	-22.8	15	TCCTCACACGGGGCACCAA	AAAGTTTTTGGTGCCCTGAAGGGAGCTGTGGATGGAGGCTTGTCTATCCCTCACAGTACCAAA	none	noseed_9nt_stem
E1-507590_3	hsa_can_238_microRNA	ENSG00000128578_ENST00000450266_FAM40B_mRNA	186	214	1	3	18	21	0	E1-507590_3,E1-1549182_1,E5-373734-2_2,E5-1677088-1_1,E5-1677089-1_1,E5-2878989-1_1,E5-2929208-1_1,E5-3090169-1_1,E5-3090170-1_1,E5-3090171-1_1,E5-3090173-1_1,E5-4196339-1_1,E6-1405871-1_1,E6-1405872-1_1,E6-2453172-1_1,E6-2510562-1_1,E6-2590813-1_1,E6-2590816-1_1	13	4	4	none	-20.3	5	CGCGCGCGCGGGAGGGCG	CCCCGCCGCGCCTGGGACCGGGGGCCCGCCCGCAAATGGCAATGGCAACGGCGG	none	none
E1-1621228_1	hsa_can_1621_microRNA	ENSG00000087206_ENST00000511320_UIMC1_mRNA	24	61	0	1	1	1	0	E1-1621228_1	19	6	5	S6	-25.7	13	CCTGGGGAGTGGCTGGGGAGCA	CCCCCCGCGCTCCCAACGTGTGGCGGCTCGCGACCCCCGGCAACCCGGAGAAGGTCTACAGAG	none	noncanonical_seed
E1-2075271_1	hsa_can_2351_microRNA	ENSG00000184117_ENST00000216121_NIPSNAP1_mRNA	837	861	1	1	1	1	0	E1-2075271_1	14	6	6	S7	-21.7	8	ACCCCACTCTTGGTACCAAAA	AGGAACCATGATCGAGTGGGGGAACAACTGGGCTCGGGCCATCAAGTACC	S8_2	canonical_seed
E1-2237562_1	hsa_can_358_microRNA	ENSG00000077684_ENST00000226319_PHF17_mRNA	2542	2579	0	1	1	1	0	E1-2237562_1	13	4	4	none	-16.8	5	GCCTACGGCCATACCACCCTGAACG	AAAGAAGGGGGAACGGCAGCAGCAGGGAGAGGCCCACGATGGGGCCTGCCACCAGCACTCAGA	none	none
E1-2253315_1	hsa_can_7_microRNA	ENSG00000127081_ENST00000395506_ZNF484_mRNA	1606	1623	1	1	1	1	0	E1-2253315_1	13	3	3	none	-7.4	6	AAAAGTTATTGCAGTTTTGG	ACCTGGAAGTCTCGGCTCAGGATACATCAGAAGTGTCATACTG	none	none
E2HS-162058_12	hsa_can_1926_microRNA	ENSG00000158747_ENST00000337265_NBL1_mRNA	946	974	0	1	2	13	0	E2HS-162058_12,E2HS-2569358_1	13	5	5	none	-12.8	7	GCCTGTCTGAGCGTCGCT	ACTGGATGGACTTGGCTTCAGACTCGGACTTGAATGCTGCCCGGTTGCCATGGA	none	none
E2HS-293019_7	hsa_can_2466_microRNA	ENSG00000198712_ENST00000361739_MT-CO2_mRNA	199	221	0	1	1	7	0	E2HS-293019_7	15	4	5	CeS	-28.6	15	GTGGTGGGGGTGGGGGGGAA	ATCCTGCCCGCCATCATCCTAGTCCTCATCGCCCTCCCATCCCTACGC	none	noncanonical_seed
E2HS-337090_6	hsa_can_1926_microRNA	ENSG00000176182_ENST00000322217_MYPOP_mRNA	904	923	0	1	3	12	0	E2HS-337090_6,E2HS-2097508_1,E2-117276_5	14	6	5	S6	-14.9	6	GCCTGTCTGAGCGTCGCT	ATCCGGGAGCTGGCCGGCACCCTTCGACAGGGACTGGCCAAACTG	S6_2	canonical_seed
E2HS-845787_2	hsa_can_1515_microRNA	ENSG00000106348_ENST00000354269_IMPDH1_mRNA	2187	2212	0	1	1	2	0	E2HS-845787_2	14	6	6	S7	-22	7	GTGGGGGTGGAGGGCGGG	CTCCTGTAGGGCACCTCCCTGCCCCTAGCCTCCCAGGAAATGGTGCTCTCC	none	noncanonical_seed
E2HS-868108_2	hsa_can_950_microRNA	ENSG00000124795_ENST00000397239_DEK_mRNA	2458	2482	1	1	1	2	0	E2HS-868108_2	15	6	6	S7	-18.1	8	ATCCCACCGCTGCCAAAA	AAAAACTTTGGGAAAGGGTGGGATTAAGTACAAGCACATTTGGCTTACAG	S8_1	canonical_seed
E2HS-961627_1	hsa_can_514_microRNA	ENSG00000019995_ENST00000359653_ZRANB1_mRNA	4426	4447	1	1	1	1	0	E2HS-961627_1	16	6	6	S7	-15.9	16	TTCCCAGCCAACGCACCA	ACTGTGTGTTGTGGTCTGGTGAGTGTTGTTTCCCCTGAGCGCTCTAT	none	noncanonical_seed
E2HS-1330774_1	hsa_can_2103_microRNA	ENSG00000157087_ENST00000360273_ATP2B2_mRNA	4837	4856	1	1	1	1	0	E2HS-1330774_1	23	5	5	none	-14.8	10	TATATATATATATGTACGTATGTGT	ATAGGTAGATATATATATATATATATAAATATATATACATGGATA	S9_1	canonical_seed
E2-699262_1	hsa_can_238_microRNA	ENSG00000136535_ENST00000389554_TBR1_mRNA	2385	2401	1	1	1	1	0	E2-699262_1	13	4	4	none	-20.1	5	CGCGCGCGCGGGAGGGCG	GCCCCGCCGCGGCCCGGACCCCCAGCCAGCCCCTCACAGCTC	none	none
E3HS-177638_7	hsa_can_294_microRNA	ENSG00000174738_ENST00000312521_NR1D2_mRNA	2021	2044	0	1	2	9	0	E3HS-177638_7,E3-269452_2	16	4	5	none	-23.2	9	TCTAAGGCCAAGGCCTCAGGA	CACTCTGAGGAGCTCTTGGCCTTTAAAGTTCACCCTTAAGGCCTTTGTT	S6_4	noncanonical_seed
E3HS-188955_7	hsa_can_1444_microRNA	ENSG00000167658_ENST00000309311_EEF2_mRNA	1845	1869	0	1	2	9	0	E3HS-188955_7,E3-324336_2	13	4	5	none	-17.6	5	ATCGAGGCTAGAGTCACGCTTGG	AACGTGCTCTGCCTCTCCAAGTCCCCCAACAAGCACAACCGGCTGTACAT	none	noncanonical_seed
E3HS-203407_6	hsa_can_2349_microRNA	ENSG00000128710_ENST00000249501_HOXD10_mRNA	1345	1372	1	1	2	8	0	E3HS-203407_6,E3-192883_2	16	5	5	none	-23.9	9	TCCCTGTCCTCCAGGAGCTCA	AGTGCTGGAGGACTGGGAAAGCGGAAACAAAACCTTCACCGCTCTTTGTTTGT	none	noncanonical_seed
E3HS-276944_5	hsa_can_995_microRNA	ENSG00000131795_ENST00000330165_RBM8A_mRNA	680	712	0	1	1	5	0	E3HS-276944_5	12	5	5	none	-7.2	5	CAACATAGCAAGACTCCATCTTTAA	GTGTTTATATTTAATCTCTTACCGTATATGCGTAGTATTTGAGTTGCGAATAAATGTT	none	noncanonical_seed
E3HS-294257_5	hsa_can_1381_microRNA	ENSG00000130227_ENST00000252512_XPO7_mRNA	890	929	0	1	1	5	0	E3HS-294257_5	14	5	6	S6S	-16.6	14	GTAAGGAGGGGGATGAGG	CTGTTTTTTGACCTGTATCATTCCATCCCTCCTTCATTTTCACCTCTGGTATTATCCTGCTTGGT	S7_3	canonical_seed
E3HS-331597_5	hsa_can_667_microRNA	ENSG00000164976_ENST00000297625_KIAA1161_mRNA	4991	5013	0	1	2	6	0	E3HS-331597_5,E3-1080312_1	17	5	6	S6S	-16.7	11	TTAGAGCCAGACTGCCTGGGTTT	AAGCCCCAAGTCTTGGCATCTTCCACGTAGTGTTGAGCCTGCAGGTGC	none	noncanonical_seed
E3HS-434524_4	hsa_can_536_microRNA	ENSG00000163697_ENST00000295974_APBB2_mRNA	1305	1326	0	1	3	6	0	E3HS-434524_4,E3-927115_1,E3-927116_1	10	6	6	S8	-13.1	10	TGGGTGATGCAGTGAGATGCTGT	AGTGTCATCCAGCCCAGAAACCAAGAAGGATCATCCGAAAACAGGGG	none	noncanonical_seed
E3HS-441716_4	hsa_can_2294_microRNA	ENSG00000131503_ENST00000360839_ANKHD1_mRNA	3723	3750	1	1	2	5	0	E3HS-441716_4,E3-971628_1	13	4	5	CeS	-20.5	13	TTGAGGGGAGAAATGCTGTGT	GTATTTCTCCCCTGATGTTGGCTGCAATGAATGGACATGTTCCTGCAGTAAAA	S6_4	noncanonical_seed
E3HS-497487_3	hsa_can_1905_microRNA	ENSG00000135940_ENST00000258424_COX5B_mRNA	279	302	1	1	2	4	0	E3HS-497487_3,E3-454397_1	15	3	3	none	-15.2	8	TTCTGGAGGGATGGGTAGGAGCC	AATTTAGTCCCCTCCATCTCCAACAAGAGAATAGTAGGCTGCATCTGTG	S6_4	none
E3HS-542618_3	hsa_can_2053_microRNA	ENSG00000169972_ENST00000379031_PUSL1_mRNA	574	614	1	1	1	3	0	E3HS-542618_3	17	4	3	none	-20.2	7	GCTGTGAAGGGCTGGTGCTCTAGG	AGGAAGCCGCCCAGCACCTCCTCGGCACACACGACTTCAGCGCCTTCCAGTCCGCTGGCAGCCCGG	none	none
E3HS-561496_3	hsa_can_1500_microRNA	ENSG00000198727_ENST00000361789_MT-CYB_mRNA	906	924	1	1	2	4	0	E3HS-561496_3,E3-704195_1	8	5	5	none	-7.6	5	AGGCGTGGGTTTTTTTTT	AATAATCCCCATCCTCCATATATCCAAACAACAAAGCATAATAT	none	noncanonical_seed
E3HS-603589_3	hsa_can_603_microRNA	ENSG00000010292_ENST00000315579_NCAPD2_mRNA	3726	3777	1	1	3	5	0	E3HS-603589_3,E3HS-2649602_1,E3HS-2649603_1	17	5	6	S6S	-26.1	9	GATGCCCCTGCCGCCCTGACGCC	CCATGGAGGAGGAGCTGGGGCTGGTTGGGGCAACAGCAGATGACACAGAGGCAGAACTAATCCGTGGCATCTGCGAG	S6_1	noncanonical_seed
E3HS-836932_2	hsa_can_719_microRNA	ENSG00000139180_ENST00000266544_NDUFA9_mRNA	955	975	1	1	2	3	0	E3HS-836932_2,E3-721196_1	16	1	2	none	-19.5	11	CTCCCACTGCTTCACTTGACTAGCCTTTA	AAGGGATAAAGTGGAGCGGATGCACATCACAGACATGAAATTGCCT	none	noseed_9nt_stem
E3HS-892693_2	hsa_can_2135_microRNA	ENSG00000132356_ENST00000397128_PRKAA1_mRNA	2352	2374	1	1	1	2	0	E3HS-892693_2	25	6	6	S8	-38.3	12	TGGGTAACATAGCGAGACCCCGTCTCTA	TATTTTTAGTGTAGACGGGGTTTCACTATGTTGCCCAGGCTGGTCTCG	none	noncanonical_seed
E3HS-913510_2	hsa_can_2346_microRNA	ENSG00000221983_ENST00000442744_UBA52_mRNA	220	238	0	1	2	4	0	E3HS-913510_2,E3-282637_2	12	3	3	none	-16.2	7	CAGCTTTGCAGGTGGTGACTAGA	ATCCCACCTGACCAGCAGCGTCTGATATTTGCCGGCAAACAGCT	none	none
E3HS-961600_2	hsa_can_2174_microRNA	ENSG00000170727_ENST00000307404_BOP1_mRNA	331	350	0	1	2	3	0	E3HS-961600_2,E3-1021599_1	12	1	2	none	-12.5	5	CTTCCCCACCCTCTCCTGCAG	ACGAGGGCCACAGTGGGATTAAAAAGACCACTGAGGAGCAGGTGC	none	none
E3HS-1064959_1	hsa_can_2466_microRNA	ENSG00000198888_ENST00000361390_MT-ND1_mRNA	724	746	0	1	1	1	0	E3HS-1064959_1	17	5	5	none	-24.5	9	GTGGTGGGGGTGGGGGGGAA	TTCCTAGGAACAACATATGACGCACTCTCCCCTGAACTCTACACAACA	none	noncanonical_seed
E3HS-1077607_1	hsa_can_2466_microRNA	ENSG00000100345_ENST00000216181_MYH9_mRNA	6309	6339	0	1	1	1	0	E3HS-1077607_1	16	5	6	S6S	-22.8	8	GTGGTGGGGGTGGGGGGGAA	TTCCAGCTCCCTCCCCTGCTCAGAATCTGATACCAAAGAGACAGGGCCCGGGCCCA	none	noncanonical_seed
E3HS-1175843_1	hsa_can_1951_microRNA	ENSG00000155115_ENST00000329970_GTF3C6_mRNA	573	595	0	1	1	1	0	E3HS-1175843_1	13	2	3	none	-19.3	13	AAACCGCTGTTCTACCTCTAGT	TGGGGTGGAATGGCTGCAAATAAAGGATAATGATTTCTCCTATCGACC	none	noseed_9nt_stem
E3HS-1433053_1	hsa_can_2349_microRNA	ENSG00000142657_ENST00000270776_PGD_mRNA	992	1020	1	1	1	1	0	E3HS-1433053_1	16	5	5	CeS	-24.8	13	TCCCTGTCCTCCAGGAGCTCA	ATTCCTGGAGGACATTCGGAAGGCACTCTACGCTTCCAAGATCATCTCTTACGC	none	noseed_9nt_stem
E3HS-1670676_1	hsa_can_2466_microRNA	ENSG00000012232_ENST00000220562_EXTL3_mRNA	5336	5353	0	1	1	1	0	E3HS-1670676_1	16	5	5	none	-20.1	7	GTGGTGGGGGTGGGGGGGAA	TAGCTCCCACCCACCTGTAGGGCTAGCTCGGCTTAAGGGAACT	S6_3	canonical_seed
E3HS-2045839_1	hsa_can_667_microRNA	ENSG00000104213_ENST00000251630_PDGFRL_mRNA	436	464	0	1	1	1	0	E3HS-2045839_1	16	6	6	S7	-19.1	12	TTAGAGCCAGACTGCCTGGGTTT	CCCGAGATGAAGGTCTGGCTGCTGCTTGGTCTTCTGCTGGTGCACGAAGCGCTG	none	noncanonical_seed
E3HS-2054106_1	hsa_can_2135_microRNA	ENSG00000188735_ENST00000449592_TMEM120B_mRNA	6801	6831	1	1	1	1	0	E3HS-2054106_1	19	4	3	none	-22.1	9	TGGGTAACATAGCGAGACCCCGTCTCTA	TACTCGGGAGGCTGAGGCCGGAGGATCGCTTGAGCCCAGGAGGTCAAGGCTACAGT	none	noseed_9nt_stem
E3HS-2211176_1	hsa_can_719_microRNA	ENSG00000004399_ENST00000324093_PLXND1_mRNA	6070	6088	1	2	2	2	0	E3HS-2211176_1,E4HS-6683446_1	17	4	4	none	-24.7	7	CTCCCACTGCTTCACTTGACTAGCCTTTA	CGGCTGGGGCGGGGGCAGGAGGAGGGGCTGCTCTCTGAGACAGG	none	none
E3HS-2211178_1	hsa_can_719_microRNA	ENSG00000023902_ENST00000443480_PLEKHO1_mRNA	28	46	1	1	1	1	0	E3HS-2211178_1	19	4	5	none	-22	5	CTCCCACTGCTTCACTTGACTAGCCTTTA	GCTGGGCCGGGCGGGCGGGTGGCGGGGGTGCGCTCGGGGACCCG	none	noncanonical_seed
E3HS-2443526_1	hsa_can_719_microRNA	ENSG00000184708_ENST00000397525_EIF4ENIF1_mRNA	683	703	1	1	1	1	0	E3HS-2443526_1	15	6	6	S7	-21.5	11	CTCCCACTGCTTCACTTGACTAGCCTTTA	TAGGATTGGCAGTGGGAGGATAATCTCTGCCCGGACCTTTGAGAAG	S9_1	canonical_seed
E3HS-2702311_1	hsa_can_950_microRNA	ENSG00000160917_ENST00000292476_CPSF4_mRNA	1550	1568	1	1	2	2	0	E3HS-2702311_1,E3-908132_1	13	5	5	none	-15	9	ATCCCACCGCTGCCAAAA	ACACCTGTGGCATGTGGAGGAGACTGCCCTGTCCTGAGCCTGGA	none	noseed_9nt_stem
E3HS-2867903_1	hsa_can_1270_microRNA	ENSG00000105364_ENST00000393733_MRPL4_mRNA	1196	1215	1	1	1	1	0	E3HS-2867903_1	17	6	6	S7	-27.9	9	AGCCACCATGACCGGCCAATTT	TTGGCTGGGGATGGTGGCTCACGCTTGTAATCCCAGTACTTTGGG	S9_1	canonical_seed
E3HS-3160787_1	hsa_can_1788_microRNA	ENSG00000109171_ENST00000264313_SLAIN2_mRNA	1891	1930	0	1	1	1	0	E3HS-3160787_1	18	5	5	none	-16.9	8	TGAGTGTGTGTGTGCGAGTGTGT	AACACAGCTCACACAAACCACCTCCTCACCTGGGCCTCCTATGGTTCAGAGCACAGTCTCAGCAA	none	noncanonical_seed
E3-73060_4	hsa_can_1943_microRNA	ENSG00000178971_ENST00000315684_C17orf68_mRNA	5640	5658	1	1	1	4	0	E3-73060_4	15	5	5	none	-19.4	5	TGAGGTGACCGCAGATGGGAAG	TCGAATCCCAGCGGTGCCTTTATTCAATTGAAACAGCGTGATTT	none	noncanonical_seed
E3-346740_1	hsa_can_1621_microRNA	ENSG00000168038_ENST00000301831_ULK4_mRNA	2551	2569	1	1	1	1	0	E3-346740_1	14	2	3	none	-21.6	10	CCTGGGGAGTGGCTGGGGAGCA	AAACTCCCTGGCCTCTGCCATCTGCAAAGTTCAGCAGTACATGT	none	noseed_9nt_stem
E3-587450_1	hsa_can_1381_microRNA	ENSG00000167548_ENST00000301067_MLL2_mRNA	12051	12079	1	1	1	1	0	E3-587450_1	11	5	5	none	-18	9	GTAAGGAGGGGGATGAGG	AACCCTCCTCCTGACGGGCAAGGAACAAAACACCGTAGACCCAGCCGTTTCTTC	S6_4	noncanonical_seed
E3-776164_1	hsa_can_238_microRNA	ENSG00000184232_ENST00000328965_OAF_mRNA	191	224	1	2	2	2	0	E3-776164_1,E5-3090219-1_1	16	6	6	S7	-27.1	11	CGCGCGCGCGGGAGGGCG	CCCCGCCCCCACGCGGCGCGCCGGGGCCGCGGACGGCAGCGGCCCCCGGGGATGCGCCT	S6_2	canonical_seed
E3-776168_1	hsa_can_238_microRNA	ENSG00000140470_ENST00000268070_ADAMTS17_mRNA	320	336	1	2	2	2	0	E3-776168_1,E6-2259748-1_1	15	6	5	S6	-28.4	6	CGCGCGCGCGGGAGGGCG	CCGCGCGCCCGGCCCGGAGAGCGCGCCCTGCTGCTGCACCTG	S7_2	canonical_seed
E3-1019688_1	hsa_can_1926_microRNA	ENSG00000198160_ENST00000355977_MIER1_mRNA	2687	2713	1	1	1	1	0	E3-1019688_1	8	3	3	none	-8	4	GCCTGTCTGAGCGTCGCT	TTTTTTTTTTTTTTTTTTTAAATTTCTACTTAAGGGCAAGTAATTTGAGAAT	none	none
E4HS-373594_5	hsa_can_2183_microRNA	ENSG00000173660_ENST00000311672_UQCRH_mRNA	509	555	1	1	1	5	0	E4HS-373594_5	19	6	6	S7	-23.4	10	TAAGCTACTGTGCCTGGCCAGT	GTAAGTTCACATGAACCTCATGGGTTTGGCTTAGGCTGGTAGCTTCTATGTAATTCGCAATGATTCCATCTA	S7_2	canonical_seed
E4HS-435487_5	hsa_can_1505_microRNA	ENSG00000175931_ENST00000319380_UBE2O_mRNA	109	126	0	1	2	6	0	E4HS-435487_5,E4HS-7743597_1	11	0	1	none	-13.9	11	CAGAAGAGCCCTGGAGTCCTGT	CCCAGGCCCCGGCTCCAGCCCCGGAGGCAGTCCCGGCCCCAGC	none	noseed_9nt_stem
E4HS-442725_5	hsa_can_667_microRNA	ENSG00000198952_ENST00000361813_SMG5_mRNA	3641	3665	0	1	2	6	0	E4HS-442725_5,E4HS-7112551_1	13	2	3	none	-13.9	7	TTAGAGCCAGACTGCCTGGGTTT	ACCTGGTGTCTGAGTGATTCTCTGCAGACCCTTCCCCTCCTCAAGGATCA	none	none
E4HS-456798_5	hsa_can_900_microRNA	ENSG00000121031_ENST00000314191_AC103686-3_mRNA	10068	10101	1	1	1	5	0	E4HS-456798_5	16	5	6	S6S	-22.3	14	AACAGGGCGGCTGGTTAATATCTCA	GAATGCTCTCAGCAGTGAGCCAGCCTGCCTTGCTGAAATCGAGGAGGACAAGGCTAGAA	none	noncanonical_seed
E4HS-460605_5	hsa_can_2135_microRNA	ENSG00000156976_ENST00000323963_EIF4A2_mRNA	1508	1528	0	1	1	5	0	E4HS-460605_5	13	0	0	none	-18.7	11	TGGGTAACATAGCGAGACCCCGTCTCTA	AAAAGATGGGGTCTGTAAAATCTTTCTTTCTTAGAAATTTATTTCC	none	noseed_9nt_stem
E4HS-468459_4	hsa_can_1598_microRNA	ENSG00000103342_ENST00000434724_GSPT1_mRNA	7038	7064	1	1	1	4	0	E4HS-468459_4	17	6	6	S8	-28.6	9	TCCTCACACGGGGCACCAA	GCCTGACTTGGTGCCTGTGTGAGGATTAAGCCCTTAGTCTGCTCTTGCAATT	S9_1	canonical_seed
E4HS-480723_4	hsa_can_667_microRNA	ENSG00000213347_ENST00000439742_MXD3_mRNA	1238	1267	0	1	2	5	0	E4HS-480723_4,E4HS-2609861_1	13	1	2	none	-19.4	13	TTAGAGCCAGACTGCCTGGGTTT	TGCTCCCCAAACACCCTGCTGCTGGCTGCCAGGCAGGCCCTCTGGAAGGGAAGGG	none	noseed_9nt_stem
E4HS-495140_4	hsa_can_1895_microRNA	ENSG00000187837_ENST00000343677_HIST1H1C_mRNA	47	68	0	1	1	4	0	E4HS-495140_4	15	5	6	S6S	-23.2	11	CGGGTGGGAGCAGATCTTATTGAG	TCCGAGACTGCTCCTGCCGCTCCCGCTGCCGCGCCTCCTGCGGAGAA	none	noncanonical_seed
E4HS-505943_4	hsa_can_273_microRNA	ENSG00000166869_ENST00000300113_AC130454-2_mRNA	1471	1504	1	1	2	5	0	E4HS-505943_4,E4HS-3864883_1	15	5	6	S6S	-17.4	7	TAAGGAGCGCACAATCCTGATCCCT	TGTGCAGTTCACAGTAGGATTTGGGCTCCTATGATAATCTAATGCCACTGCTGATCTGA	S6_3	canonical_seed
E4HS-543233_4	hsa_can_603_microRNA	ENSG00000160948_ENST00000292510_VPS28_mRNA	642	668	1	1	1	4	0	E4HS-543233_4	12	5	4	none	-19.1	6	GATGCCCCTGCCGCCCTGACGCC	GCAGACCCTGAGCGGCATGTCGGCGTCAGATGAGCTGGACGACTCACAGGTG	none	noncanonical_seed
E4HS-581397_4	hsa_can_433_microRNA	ENSG00000112787_ENST00000434748_FBRSL1_mRNA	1503	1527	0	1	2	5	0	E4HS-581397_4,E4-1377817_1	16	6	5	S6	-17.7	7	TTTGGGACCAGCAGATGAGGGCT	CCCTCCTGCCATCCCGGGACTGCCCACCCTGCTCCCACACCCCGGCCCCT	none	noncanonical_seed
E4HS-588689_4	hsa_can_679_microRNA	ENSG00000107854_ENST00000371627_TNKS2_mRNA	6113	6146	0	1	2	5	0	E4HS-588689_4,E4HS-6693206_1	16	5	4	none	-11.1	6	TGAGTGTGTGTGTGTGAGTGTGC	CATTCCATACCCTCATTTAATTCTTAATAAAACTGTTCACTTGTT	none	noncanonical_seed
E4HS-590037_4	hsa_can_2135_microRNA	ENSG00000144713_ENST00000429711_RPL32_mRNA	1185	1211	1	1	3	6	0	E4HS-590037_4,E4HS-6805430_1,E4HS-6805432_1	22	4	3	none	-37.7	17	TGGGTAACATAGCGAGACCCCGTCTCTA	TTTTTTTTGGAGACGGGGTCTTGCTCTCACCCAGGCTGGGAGTGCAGTGGCA	none	noseed_9nt_stem
E4HS-592200_4	hsa_can_2052_microRNA	ENSG00000104823_ENST00000221418_ECH1_mRNA	172	198	1	1	1	4	0	E4HS-592200_4	14	4	5	CeS	-25	14	TCAGCAGGGAGCCAGTGTTCTGT	TAGCCTTCGCCTCACTGGCTCCTCTGCACAAGAGGAGGCTTCCGGAGTAGCC	none	noncanonical_seed
E4HS-601526_4	hsa_can_667_microRNA	ENSG00000172660_ENST00000311979_TAF15_mRNA	427	459	0	1	2	5	0	E4HS-601526_4,E4HS-6946789_1	17	5	5	none	-21.8	6	TTAGAGCCAGACTGCCTGGGTTT	ATTCATATGACCAGCAGTCAGGCTATGATCAACATCAAGGCTCATATGATGAGCAGTC	none	noncanonical_seed
E4HS-657049_4	hsa_can_1694_microRNA	ENSG00000029364_ENST00000031146_SLC39A9_mRNA	4310	4341	0	1	1	4	0	E4HS-657049_4	12	2	3	none	-15.4	8	CATATGAATTTTTGGGGGGAT	AATACTACTGCTCCATTCCCCTCACTTATTCTCCAGTTAATTGCTTGTCAGTTCCAT	none	none
E4HS-666973_4	hsa_can_667_microRNA	ENSG00000231555_ENST00000445736_HSPA1B_mRNA	2266	2290	0	1	2	6	0	E4HS-666973_4,E4-488112_2	16	4	5	none	-17.2	7	TTAGAGCCAGACTGCCTGGGTTT	AACCTGATGGTAATTAGCTGGCTTCATTATTTTTGTAGTACAACCGATAT	none	noncanonical_seed
E4HS-791415_3	hsa_can_2466_microRNA	ENSG00000063180_ENST00000084798_CA11_mRNA	1343	1374	1	1	1	3	0	E4HS-791415_3	16	6	6	S7	-20.1	16	GTGGTGGGGGTGGGGGGGAA	ATCACCTCCCTTCAGATGCACTCCCTGAGACTCCTGAGCCAGAATCCTCCATCTCAG	none	noseed_9nt_stem
E4HS-806178_3	hsa_can_603_microRNA	ENSG00000204262_ENST00000374866_COL5A2_mRNA	2046	2076	0	1	1	3	0	E4HS-806178_3	11	3	4	none	-17.1	6	GATGCCCCTGCCGCCCTGACGCC	GGTGCGCCAGGGGAAGATGGCCGTCCAGGTCCTCCAGGCTCCATAGGAATCAGAGG	none	none
E4HS-806303_3	hsa_can_2269_microRNA	ENSG00000099624_ENST00000215375_ATP5D_mRNA	255	278	0	1	1	3	0	E4HS-806303_3	15	4	5	none	-17.6	5	TGCGGGTGAGGATGAGGGTGCG	GGTGCCAACGTCCGGCAGGTGGACGTGCCCACGCTGACCGGAGCCTTCG	none	noncanonical_seed
E4HS-837828_3	hsa_can_2135_microRNA	ENSG00000175348_ENST00000309134_TMEM9B_mRNA	1299	1322	1	1	1	3	0	E4HS-837828_3	18	6	6	S7	-16.7	14	TGGGTAACATAGCGAGACCCCGTCTCTA	TATCTGGGTATCTGCTGTGTCTGCACTTCATGGTAAACGGGATCTAAAA	none	noncanonical_seed
E4HS-859623_3	hsa_can_2174_microRNA	ENSG00000186350_ENST00000481739_RXRA_mRNA	503	524	1	1	1	3	0	E4HS-859623_3	15	4	5	none	-15.4	8	CTTCCCCACCCTCTCCTGCAG	AGCTGCGAGGGGTGCAAGGGCTTCTTCAAGCGGACGGTGCGCAAGGA	none	none
E4HS-860939_3	hsa_can_2466_microRNA	ENSG00000095319_ENST00000372577_NUP188_mRNA	5279	5303	0	1	1	3	0	E4HS-860939_3	16	5	5	none	-26.2	12	GTGGTGGGGGTGGGGGGGAA	CTGTTCTGCCCACCTACCCCTCTCCACCAGCCTACACTGCACCCTGGCTG	S6_2	canonical_seed
E4HS-871912_3	hsa_can_719_microRNA	ENSG00000110395_ENST00000264033_CBL_mRNA	4367	4399	1	1	1	3	0	E4HS-871912_3	21	6	6	S7	-14.9	9	CTCCCACTGCTTCACTTGACTAGCCTTTA	ATAAAGAGAATTGAGGGTCCAGTTGGGAGAACTATTAGTCAGTTCTTTTATATGCTGA	S6_1	noncanonical_seed
E4HS-890228_3	hsa_can_869_microRNA	ENSG00000131469_ENST00000253788_RPL27_mRNA	151	203	0	1	2	4	0	E4HS-890228_3,E4HS-6036865_1	13	4	3	none	-17.5	5	TGGGGAACAGGTCTTGGGGTCA	CGCCCCTACAGCCATGCTCTGGTGGCTGGAATTGACCGCTACCCCCGCAAAGTGACAGCTGCCATGGGCAAGAAGAAG	none	none
E4HS-910154_3	hsa_can_1370_microRNA	ENSG00000183779_ENST00000331569_ZNF703_mRNA	921	940	1	1	1	3	0	E4HS-910154_3	19	4	4	none	-28.2	9	CCCGCCTCCCGCTCATCCCCGC	GCAAGAACGGCGGCGGGGTTGGCGGCGGGGAGCTGGACAAGAAAG	S6_1	noseed_9nt_stem
E4HS-942609_3	hsa_can_556_microRNA	ENSG00000156508_ENST00000309268_EEF1A1_mRNA	1825	1855	1	1	2	5	0	E4HS-942609_3,E4-402526_2	12	6	6	S8	-16.9	12	TTGCCAGGGATTTCCAAT	TGATATGGTTCCTGGCAAGCCCATGTGTGTTGAGAGCTTCTCAGACTATCCACCTT	S8_1	canonical_seed
E4HS-962640_3	hsa_can_2466_microRNA	ENSG00000183558_ENST00000369161_HIST2H2AA3_mRNA	291	320	0	1	2	4	0	E4HS-962640_3,E4HS-7175534_1	19	6	6	S7	-25.1	19	GTGGTGGGGGTGGGGGGGAA	ATCCCTCGTCACCTCCAGCTGGCCATCCGCAACGACGAGGAACTGAACAAGCTGC	none	noseed_9nt_stem
E4HS-966328_3	hsa_can_950_microRNA	ENSG00000196787_ENST00000359193_SMCHD1_mRNA	182	234	1	1	1	3	0	E4HS-966328_3	14	6	6	S7	-23.8	14	ATCCCACCGCTGCCAAAA	ATCTGGCAGCGGTGCTGGAGTACCTGACCGCCGAGATCCTGGAACTGGCGGGCAACGCGGCCCGCGACAACAAGAAGA	none	noseed_9nt_stem
E4HS-1098495_2	hsa_can_2135_microRNA	ENSG00000171608_ENST00000377346_PIK3CD_mRNA	4104	4122	0	1	1	2	0	E4HS-1098495_2	24	6	6	S8	-37.7	13	TGGGTAACATAGCGAGACCCCGTCTCTA	TTTGAGATGGGGTCTTCCTCTGTTGCCCAGGCTGGAGTGCAGTG	none	noncanonical_seed
E4HS-1099243_2	hsa_can_2053_microRNA	ENSG00000114251_ENST00000474267_WNT5A_mRNA	3181	3229	0	1	1	2	0	E4HS-1099243_2	22	5	5	none	-29.5	11	GCTGTGAAGGGCTGGTGCTCTAGG	TTTCTCTGTCTAGAGCATTGTTGTCCTTCACTGCAGTCCAGTTGGGATTATTCCAAAAGTTTTTTGAGTCTTGA	S6_4	noncanonical_seed
E4HS-1131727_2	hsa_can_261_microRNA	ENSG00000010810_ENST00000354650_FYN_mRNA	2611	2638	0	1	1	2	0	E4HS-1131727_2	17	6	6	S7	-17.8	15	TAGGCCATTTTGGAAGCTGTT	TTATTTTCCAAAAGTGGCCTCTTTGTCTAAAACAATAAAATTTTTTTTCATGT	S6_2	canonical_seed
E4HS-1137308_2	hsa_can_667_microRNA	ENSG00000143457_ENST00000271732_GOLPH3L_mRNA	2672	2705	1	1	1	2	0	E4HS-1137308_2	19	5	6	S6S	-23	12	TTAGAGCCAGACTGCCTGGGTTT	TGTGAGGCTGAATACAGCTTCAGTCTGGCTCTCTAATAGGACAAAAGCCAGTCCATGTG	S7_3	canonical_seed
E4HS-1161300_2	hsa_can_2363_microRNA	ENSG00000237515_ENST00000423335_SHISA9_mRNA	3195	3212	1	1	2	3	0	E4HS-1161300_2,E4HS-2528418_1	11	4	4	none	-14.6	7	TCGGGGAGTCTGGGGTCCGGAAT	AATCTCCAGAGCCTCTGTACTTGTACAAGTCTGAAGGCCGACA	none	none
E4HS-1167351_2	hsa_can_1331_microRNA	ENSG00000111252_ENST00000341259_SH2B3_mRNA	4454	4476	0	1	1	2	0	E4HS-1167351_2	18	4	5	CeS	-23.1	18	CCAGGTGTCTTCCATTCTGTC	TGGCAGAGATTTGGAAGGCACCCACCTCCAGACTGCTTCCCGTCCAAG	none	noncanonical_seed
E4HS-1172123_2	hsa_can_2269_microRNA	ENSG00000108511_ENST00000484302_HOXB6_mRNA	633	659	1	1	1	2	0	E4HS-1172123_2	16	5	5	none	-18.4	5	TGCGGGTGAGGATGAGGGTGCG	TATTTCGTGAACTCCACCTTCCCCGTCACTCTGGCCAGCGGGCAGGAGTCCT	none	noncanonical_seed
E4HS-1211025_2	hsa_can_2363_microRNA	ENSG00000052344_ENST00000317508_PRSS8_mRNA	1580	1597	1	1	1	2	0	E4HS-1211025_2	16	3	4	none	-20.1	8	TCGGGGAGTCTGGGGTCCGGAAT	CCAGAGCCTCTGGCCCCTCACCCACCATGGACCAGCCCATTGG	none	none
E4HS-1234575_2	hsa_can_2349_microRNA	ENSG00000126787_ENST00000247191_DLGAP5_mRNA	1729	1750	1	1	1	2	0	E4HS-1234575_2	14	5	5	none	-18.7	10	TCCCTGTCCTCCAGGAGCTCA	AGATCTGGATGGATTTTGGGATATGGTTAGTTTTCAGATAGAAGATG	none	noseed_9nt_stem
E4HS-1272382_2	hsa_can_719_microRNA	ENSG00000132823_ENST00000255174_C20orf111_mRNA	1276	1302	1	1	2	3	0	E4HS-1272382_2,E4HS-3810221_1	20	5	6	S6S	-17.8	17	CTCCCACTGCTTCACTTGACTAGCCTTTA	TAATTACTTGAGACTGGCAGCAGTGGGTATATGGTAAAAGCCTTTGTAAAAC	S7_3	canonical_seed
E4HS-1272383_2	hsa_can_719_microRNA	ENSG00000083845_ENST00000196551_RPS5_mRNA	641	672	1	1	1	2	0	E4HS-1272383_2	20	4	5	CeS	-19.5	15	CTCCCACTGCTTCACTTGACTAGCCTTTA	TTAAGAAGAAGGACGAGCTGGAGCGTGTGGCCAAGTCCAACCGCTGATTTTCCCAGC	none	noncanonical_seed
E4HS-1278618_2	hsa_can_2164_microRNA	ENSG00000062485_ENST00000351328_CS_mRNA	1590	1616	1	1	1	2	0	E4HS-1278618_2	15	6	6	S8	-21	10	TCATCCAGTCCTCCCAGTGTGGC	AAAACTGGAGACTGGGTGAAAGTGACTACCAGAAAGTGAGGAAGCCTAAATA	S6_4	noncanonical_seed
E4HS-1328886_2	hsa_can_1617_microRNA	ENSG00000130522_ENST00000252818_JUND_mRNA	1615	1663	0	1	1	2	0	E4HS-1328886_2	17	6	6	S7	-26	14	TACACACACACACACTTTCCA	GTTTCTACTCGGGAACAAACGTTGGTTGTGTGTGTGTGTGTTTTCTTGTGTTGGTTTTTTAAAGAAATGGGAAG	S8_2	canonical_seed
E4HS-1340524_2	hsa_can_2466_microRNA	ENSG00000099995_ENST00000439242_SF3A1_mRNA	1949	1991	1	1	2	3	0	E4HS-1340524_2,E4HS-4411637_1	14	4	5	CeS	-25.7	14	GTGGTGGGGGTGGGGGGGAA	ATCCCCCACCTCCCATGGAAGATGAGCCCACCTCCAAAAAACTGAAGACAGAGGACAGCCTCATGCCA	S7_3	canonical_seed
E4HS-1340528_2	hsa_can_2466_microRNA	ENSG00000169258_ENST00000303991_GPRIN1_mRNA	334	361	1	1	1	2	0	E4HS-1340528_2	16	6	6	S8	-26.6	11	GTGGTGGGGGTGGGGGGGAA	AAGCCCTGCACCCCCCAGGCACACCCCTGACCAAAGCCCAGGCATGGAGTCTA	none	noncanonical_seed
E4HS-1377716_2	hsa_can_1895_microRNA	ENSG00000205250_ENST00000379378_E2F4_mRNA	1365	1387	1	1	1	2	0	E4HS-1377716_2	16	6	6	S7	-23.6	10	CGGGTGGGAGCAGATCTTATTGAG	GGGACCTCTCCCACCCGACCCCTACAGAGCTTGAGAGCCACAGACGCC	S9_1	canonical_seed
E4HS-1405621_2	hsa_can_2053_microRNA	ENSG00000171357_ENST00000371980_C1orf190_mRNA	401	420	1	1	1	2	0	E4HS-1405621_2	15	6	5	S6	-19.1	7	GCTGTGAAGGGCTGGTGCTCTAGG	ATTGCAGCAGCCTCACCAGCAGTCAATATAGCCTGACAGGCGGGA	none	noncanonical_seed
E4HS-1456979_2	hsa_can_1370_microRNA	ENSG00000115241_ENST00000344034_PPM1G_mRNA	1127	1180	0	1	1	2	0	E4HS-1456979_2	16	4	5	none	-19.9	8	CCCGCCTCCCGCTCATCCCCGC	GAGGCAGAGAATGAGGAAGATGAGGATGACACCGAGGAGGCTGAAGAGGACGATGAAGAAGAAGAAGAAGAGATGATGG	S6_4	noncanonical_seed
E4HS-1474565_2	hsa_can_1895_microRNA	ENSG00000198242_ENST00000422514_RPL23A_mRNA	628	652	0	1	2	3	0	E4HS-1474565_2,E4HS-5482610_1	14	6	6	S7	-20	10	CGGGTGGGAGCAGATCTTATTGAG	GAAGAAGGAAGCTCCTGCCCCTCCTAAAGCTGAAGCCAAAGCGAAGGCTT	none	noncanonical_seed
E4HS-1511201_2	hsa_can_2466_microRNA	ENSG00000123416_ENST00000336023_TUBA1B_mRNA	187	207	0	1	1	2	0	E4HS-1511201_2	17	6	6	S7	-24.5	11	GTGGTGGGGGTGGGGGGGAA	CTCCTGTCGCCTTCGCCTCCTAATCCCTAGCCACTATGCGTGAGTG	none	noncanonical_seed
E4HS-1512874_2	hsa_can_2349_microRNA	ENSG00000127922_ENST00000248566_SHFM1_mRNA	240	290	1	1	2	3	0	E4HS-1512874_2,E4HS-5727470_1	15	6	6	S8	-19.4	12	TCCCTGTCCTCCAGGAGCTCA	GTCTGGGAGGATAATTGGGATGATGACAATGTAGAGGATGACTTCTCTAATCAGTTACGAGCTGAACTAGAGAAAC	none	noseed_9nt_stem
E4HS-1570272_2	hsa_can_1961_microRNA	ENSG00000183337_ENST00000397354_BCOR_mRNA	3193	3212	1	1	1	2	0	E4HS-1570272_2	13	6	6	S7	-16.6	11	CCTGGCGGCTGTGTCTTCACA	CAGTCAGCTCAGCCGGGAGCAACGGGCATTGCAGATGGAAGGATT	none	noncanonical_seed
E4HS-1605100_2	hsa_can_300_microRNA	ENSG00000116032_ENST00000234389_GRIN3B_mRNA	561	578	0	1	1	2	0	E4HS-1605100_2	12	0	1	none	-17	6	TTGTGTCCAGTTGTTGGGGGA	GGTGGCCCTCTGGACAAGCCGGGCTGGCCGGCCCCCACAGCTG	S6_4	none
E4HS-1635297_2	hsa_can_1331_microRNA	ENSG00000161016_ENST00000262584_RPL8_mRNA	88	108	1	1	1	2	0	E4HS-1635297_2	15	5	5	none	-15.7	8	CCAGGTGTCTTCCATTCTGTC	CAGAGGAAGGGCGCCGGGTCTGTGTTCCGCGCGCACGTGAAGCACC	none	noncanonical_seed
E4HS-1656872_2	hsa_can_679_microRNA	ENSG00000130856_ENST00000253159_ZNF236_mRNA	2303	2327	0	1	1	2	0	E4HS-1656872_2	17	3	4	none	-20.4	9	TGAGTGTGTGTGTGTGAGTGTGC	CACACATCAGAACACACACAGGACTGAAATCTTTCAAGTGTCTGATATGT	S6_4	noseed_9nt_stem
E4HS-1661314_2	hsa_can_1688_microRNA	ENSG00000004487_ENST00000356634_KDM1A_mRNA	800	818	1	1	1	2	0	E4HS-1661314_2	12	5	4	none	-14.4	6	AACCACTAAACTGCTTCCTGTCT	ACTGCAGTTGTGGTTGGATAATCCAAAGATTCAGCTGACATTTG	S6_1	noncanonical_seed
E4HS-1661460_2	hsa_can_2135_microRNA	ENSG00000132849_ENST00000371158_INADL_mRNA	3299	3330	1	1	1	2	0	E4HS-1661460_2	18	6	6	S8	-18	9	TGGGTAACATAGCGAGACCCCGTCTCTA	ACTGGGGTCCACCGAGAATTGTTGAGATTTTTAGAGAACCCAATGTGTCTCTTGGGA	none	noseed_9nt_stem
E4HS-1693975_2	hsa_can_1500_microRNA	ENSG00000141503_ENST00000355280_MINK1_mRNA	2373	2392	1	1	2	3	0	E4HS-1693975_2,E4-1568413_1	10	6	6	S7	-14.8	10	AGGCGTGGGTTTTTTTTT	CTGGCCCGCCCAACGCCTCTAGTAACCCCGACCTCAGGAGGAGCG	S6_1	noncanonical_seed
E4HS-1702126_2	hsa_can_153_microRNA	ENSG00000112242_ENST00000346618_E2F3_mRNA	4391	4424	0	1	1	2	0	E4HS-1702126_2	16	5	5	none	-17.2	6	CCCATACTTTCACCCCTCTCT	ATGAGAAGGAGGGATATGAAGGAAGATGGCTTGCAGAGTAAGTCGGGTGGCAATTGTCA	none	none
E4HS-1721800_2	hsa_can_950_microRNA	ENSG00000140525_ENST00000310775_FANCI_mRNA	570	601	1	1	2	3	0	E4HS-1721800_2,E4-1616029_1	12	6	6	S7	-19.9	8	ATCCCACCGCTGCCAAAA	GATTAACACCCTGTGTTCTGGCAGGTGGGATCAGCAATATGTAATCCAACTCACCTC	S8_1	canonical_seed
E4HS-1721802_2	hsa_can_950_microRNA	ENSG00000108582_ENST00000225719_CPD_mRNA	5916	5939	1	1	1	2	0	E4HS-1721802_2	13	6	5	S6	-14.8	7	ATCCCACCGCTGCCAAAA	ATGGAACAGAGCTTGTGGGATGCTAATAGTTAGTGAAGTATACATGATT	S7_1	canonical_seed
E4HS-1721803_2	hsa_can_950_microRNA	ENSG00000141510_ENST00000445888_TP53_mRNA	530	577	1	1	1	2	0	E4HS-1721803_2	12	5	5	none	-17.5	7	ATCCCACCGCTGCCAAAA	AAGATGTTTTGCCAACTGGCCAAGACCTGCCCTGTGCAGCTGTGGGTTGATTCCACACCCCCGCCCGGCACCC	none	noncanonical_seed
E4HS-1721804_2	hsa_can_950_microRNA	ENSG00000226589_ENST00000457796_VARS_mRNA	2565	2625	1	1	2	3	0	E4HS-1721804_2,E4-1616039_1	13	6	6	S7	-22.2	13	ATCCCACCGCTGCCAAAA	ATGGCATGCCTGGATGGACAACATCCGGGAGTGGTGCATTTCCAGGCAGCTGTGGTGGGGCCATCGCATCCCAGCCTACTTTGTCA	S6_3	canonical_seed
E4HS-1728278_2	hsa_can_1598_microRNA	ENSG00000106462_ENST00000320356_EZH2_mRNA	1696	1753	0	1	1	2	0	E4HS-1728278_2	13	4	5	CeS	-20.1	13	TCCTCACACGGGGCACCAA	ATCAACCCTGTGATCATCCACGGCAGCCTTGTGACAGTTCGTGCCCTTGTGTGATAGCACAAAATTTTTGTGAAAAGTTTTGT	S6_4	noncanonical_seed
E4HS-1731027_2	hsa_can_1952_microRNA	ENSG00000172466_ENST00000261332_ZNF24_mRNA	2400	2417	0	1	2	4	0	E4HS-1731027_2,E4-420959_2	15	5	5	none	-17.8	7	ATGGAAGCTGGCGTGACCCCT	ATAGGGGTTTGCTGTTTTATGTGAGTTAGCCTCTTCCCCTTGT	none	noncanonical_seed
E4HS-1826709_2	hsa_can_2417_microRNA	ENSG00000129691_ENST00000428278_ASH2L_mRNA	15	33	1	1	1	2	0	E4HS-1826709_2	14	3	4	none	-16.5	8	CCTGCAGGGCTGTTACCAGGAG	GGAGCCCTGCCGCCCGCCCCCTGCGAACCCAGGCCCCGCCGCCA	S6_4	none
E4HS-1828788_2	hsa_can_2466_microRNA	ENSG00000023902_ENST00000443480_PLEKHO1_mRNA	626	684	0	1	1	2	0	E4HS-1828788_2	15	4	5	none	-20.3	8	GTGGTGGGGGTGGGGGGGAA	ACTCTTGCCCACTCCAAACAGCCCGGTAACACGGCACCCAACCTGATCTTCCTGGCAGTGAGTCCAGAAGAGAAGGAATCGTGG	none	none
E4HS-1834897_2	hsa_can_679_microRNA	ENSG00000204130_ENST00000399200_RUFY2_mRNA	2334	2365	0	1	1	2	0	E4HS-1834897_2	19	4	5	CeS	-32.3	13	TGAGTGTGTGTGTGTGAGTGTGC	ATATATGCACACGTGCACACACACACACACACAGAGCTTCGGCATAATTTAGTAAAT	S6_4	noncanonical_seed
E4HS-1864843_2	hsa_can_2269_microRNA	ENSG00000136848_ENST00000309989_DAB2IP_mRNA	1418	1437	0	1	1	2	0	E4HS-1864843_2	18	4	4	none	-30	10	TGCGGGTGAGGATGAGGGTGCG	CCCGCACCCTCACCCTCATCGCCAAGGTCACCCAGAACCTGGCCA	S6_1	noseed_9nt_stem
E4HS-1870625_2	hsa_can_583_microRNA	ENSG00000070756_ENST00000318607_PABPC1_mRNA	1146	1181	1	1	2	4	0	E4HS-1870625_2,E4HS-1870626_2	19	5	5	none	-25.9	6	ACCCCGACGTGACCGAGGCGATGCT	CCAGCTACCCCATGGCCTCGCTCTACGTGGGGGACCTCCACCCCGACGTGACCGAGGCGAT	none	noncanonical_seed
E4HS-1871662_2	hsa_can_2351_microRNA	ENSG00000130684_ENST00000252979_ZNF337_mRNA	2361	2392	1	1	1	2	0	E4HS-1871662_2	11	6	6	S7	-15.1	11	ACCCCACTCTTGGTACCAAAA	AGGGAGTGTGGGTGAGGCTTCATCTTGAAGTTATATCTCACCATCCATCAGAGGACA	none	noncanonical_seed
E4HS-1876892_2	hsa_can_2269_microRNA	ENSG00000186564_ENST00000334793_FOXD2_mRNA	2814	2834	0	1	2	3	0	E4HS-1876892_2,E4HS-8274207_1	16	5	6	S6S	-26.8	9	TGCGGGTGAGGATGAGGGTGCG	ACCCACACCCGCACCCTCACCCGGAGCTGCTGCTGCGTGGCGGGGC	S8_1	canonical_seed
E4HS-1879306_2	hsa_can_1694_microRNA	ENSG00000100372_ENST00000435456_SLC25A17_mRNA	1403	1446	0	1	1	2	0	E4HS-1879306_2	12	2	3	none	-14.5	8	CATATGAATTTTTGGGGGGAT	ACCAGCTGTTCTCTTTCCCTGAACTCTCCCCCAGGTTCTAGGACAAATTTAATAACATGTAATTCTCCT	none	none
E4HS-1886806_2	hsa_can_1766_microRNA	ENSG00000102858_ENST00000262370_MGRN1_mRNA	3731	3754	0	1	1	2	0	E4HS-1886806_2	14	3	4	none	-22.9	8	AATTGGCTGGGCATGGTGGTAA	ACAGCCCCCTGCACCGCCCGCCCCCCGCCCCCACCAAGGCCCCAGCCTC	none	none
E4HS-1898394_2	hsa_can_679_microRNA	ENSG00000180354_ENST00000324453_C7orf41_mRNA	2946	2991	0	1	1	2	0	E4HS-1898394_2	23	6	6	S8	-26.5	23	TGAGTGTGTGTGTGTGAGTGTGC	AATGTGTGCACATCCCTTCTCGTGCTCACACACTTGCCCACACACTCACTTCTTCCTGCGCTGTGGCTGCT	S9_1	canonical_seed
E4HS-1924211_2	hsa_can_284_microRNA	ENSG00000137310_ENST00000376257_TCF19_mRNA	1304	1324	0	1	2	3	0	E4HS-1924211_2,E4-1974876_1	18	5	6	S6S	-23.2	8	CTGGAGGGCGGGCGGGTAGGAG	AAGCTCCGGCCCCAGCCCCTCACCTTCTCCCCTAGTTGGGGTGGAC	none	noncanonical_seed
E4HS-1977112_2	hsa_can_1621_microRNA	ENSG00000111276_ENST00000228872_CDKN1B_mRNA	1598	1631	0	1	2	4	0	E4HS-1977112_2,E4HS-1977113_2	16	6	6	S7	-26.8	8	CCTGGGGAGTGGCTGGGGAGCA	AAACCTATCCTCACTGCCCTCCCCAGTCTCTCTTAAAGTTGGAATTTACCAGTTAATTA	S8_2	canonical_seed
E4HS-2243647_1	hsa_can_1694_microRNA	ENSG00000196547_ENST00000360468_MAN2A2_mRNA	4425	4442	0	1	1	1	0	E4HS-2243647_1	14	4	4	none	-7.9	6	CATATGAATTTTTGGGGGGAT	TTGAAGCCTCACCTTTAGTCTATCTGCAGAGGTATTCAGTTCC	none	none
E4HS-2385422_1	hsa_can_356_microRNA	ENSG00000108671_ENST00000261712_PSMD11_mRNA	1341	1377	0	1	2	2	0	E4HS-2385422_1,E4HS-2385423_1	18	6	6	S8	-23.8	15	GTCCCCAGACTCTCCCGGGCTGT	TGTGTGGCGGGAGAGTGAAACCTTGGGGGAAAATGCTAGGAGATTCTTTTTTCTTTTTGTTC	none	noncanonical_seed
E4HS-2499082_1	hsa_can_2183_microRNA	ENSG00000123983_ENST00000357430_ACSL3_mRNA	1944	1980	0	1	1	1	0	E4HS-2499082_1	15	4	4	none	-18	8	TAAGCTACTGTGCCTGGCCAGT	TGGTCAGGGATACGGGCTCACTGAATCTGCTGGGGCTGGAACAATTTCCGAAGTGTGGGACT	none	none
E4HS-2615081_1	hsa_can_2269_microRNA	ENSG00000167548_ENST00000301067_MLL2_mRNA	1998	2025	1	1	1	1	0	E4HS-2615081_1	15	5	5	none	-19.9	9	TGCGGGTGAGGATGAGGGTGCG	TGAGGAATCTCCCTTGTCCCCACCGCCTGAGGAGTCTCCCACGTCCCCTCCAC	none	noncanonical_seed
E4HS-2841650_1	hsa_can_1500_microRNA	ENSG00000097007_ENST00000318560_ABL1_mRNA	4850	4890	1	1	1	1	0	E4HS-2841650_1	12	5	5	none	-13.8	7	AGGCGTGGGTTTTTTTTT	TTTCAAAGCCCTGCCTCTGTGTAGCCGCCCTGAGAGAGAATAGAGCTGCCACTGGGCACCTGCGCA	none	noncanonical_seed
E4HS-2849225_1	hsa_can_719_microRNA	ENSG00000152223_ENST00000282041_KIAA1632_mRNA	7881	7914	1	1	2	2	0	E4HS-2849225_1,E4HS-6175909_1	19	5	5	none	-19.6	7	CTCCCACTGCTTCACTTGACTAGCCTTTA	AATGTGTAGTTGACTGAGATGCAAGTTGGGAGGCGTTAGATATTAGATAATTTTGGGGT	S6_1	noncanonical_seed
E4HS-2980379_1	hsa_can_2363_microRNA	ENSG00000169856_ENST00000305901_ONECUT1_mRNA	656	673	1	1	1	1	0	E4HS-2980379_1	16	6	6	S7	-17.5	8	TCGGGGAGTCTGGGGTCCGGAAT	CCAGAGCCTCTCGCCCCTCTCCAGCTCCGGTCTGGGCAGCATC	none	none
E4HS-3193185_1	hsa_can_2349_microRNA	ENSG00000127564_ENST00000262300_PKMYT1_mRNA	848	870	1	1	1	1	0	E4HS-3193185_1	14	4	5	none	-23.3	9	TCCCTGTCCTCCAGGAGCTCA	TCAAGGTGCGCTCCAAGGAGGACGGCCGGCTCTATGCGGTAAAGCGTT	none	noncanonical_seed
E4HS-3193188_1	hsa_can_2349_microRNA	ENSG00000135486_ENST00000330752_HNRNPA1_mRNA	1087	1120	1	1	3	3	0	E4HS-3193188_1,E4HS-3193189_1,E4-745857_1	16	6	6	S8	-19.2	11	TCCCTGTCCTCCAGGAGCTCA	AGGAGAGGAGAGCCAGAGAAGTGACAGGGAAGCTACAGGTTACAACAGATTTGTGAACT	S8_1	canonical_seed
E4HS-3874305_1	hsa_can_2008_microRNA	ENSG00000122778_ENST00000440172_KIAA1549_mRNA	11195	11214	1	1	1	1	0	E4HS-3874305_1	18	4	4	none	-17.7	9	TTTGTCAGGGCAGGAGGAAGAG	CCTTCCTTTTCCTTCTTCCTCCAGGTTTTTCAGGGGTCACTTCAC	none	noseed_9nt_stem
E4HS-3884941_1	hsa_can_2052_microRNA	ENSG00000134049_ENST00000256433_IER3IP1_mRNA	425	449	1	1	1	1	0	E4HS-3884941_1	13	4	5	CeS	-20.2	13	TCAGCAGGGAGCCAGTGTTCTGT	TATCTTAGCTGGCTGACCTTGCACTTGTCAAAAATGTAAAGCTGAAAATA	none	noncanonical_seed
E4HS-3940735_1	hsa_can_2466_microRNA	ENSG00000110321_ENST00000339995_EIF4G2_mRNA	333	368	0	1	1	1	0	E4HS-3940735_1	16	5	6	S6S	-29.6	8	GTGGTGGGGGTGGGGGGGAA	TATTTCATTTCTCCTGTCCCCTCCCCTCCCCACCCCATCTATTAATATTATTCTTTTGAAG	S7_3	canonical_seed
E4HS-3959922_1	hsa_can_1500_microRNA	ENSG00000162419_ENST00000373816_GMEB1_mRNA	3520	3541	1	1	1	1	0	E4HS-3959922_1	11	6	6	S7	-18.6	11	AGGCGTGGGTTTTTTTTT	CTAGAACCCACGCTCTTCAGCTTTTTGGCTGATTTGGAGAACAGTGA	S7_3	canonical_seed
E4HS-4250064_1	hsa_can_1617_microRNA	ENSG00000108312_ENST00000343638_UBTF_mRNA	3195	3212	1	1	1	1	0	E4HS-4250064_1	20	6	6	S8	-26.6	15	TACACACACACACACTTTCCA	AAGAGTGTGAGTGTGTGTGTGTGTGTGTAAAGGGGTCTGTCCT	S9_1	canonical_seed
E4HS-4411631_1	hsa_can_2466_microRNA	ENSG00000198804_ENST00000361624_MT-CO1_mRNA	307	341	1	1	1	1	0	E4HS-4411631_1	19	6	6	S7	-27.8	19	GTGGTGGGGGTGGGGGGGAA	TGACTCTTACCTCCCTCTCTCCTACTCCTGCTCGCATCTGCTATAGTGGAGGCCGGAGCA	none	noncanonical_seed
E4HS-4411646_1	hsa_can_2466_microRNA	ENSG00000151233_ENST00000398675_GXYLT1_mRNA	5285	5313	1	1	1	1	0	E4HS-4411646_1	16	4	4	none	-23.9	7	GTGGTGGGGGTGGGGGGGAA	AGAGTTGTTTCCCAATCACCCTACTCACTGATCATTTAGTGCCAATTCAACATT	none	none
E4HS-4411648_1	hsa_can_2466_microRNA	ENSG00000175898_ENST00000317726_S1PR2_mRNA	943	969	1	1	1	1	0	E4HS-4411648_1	19	6	6	S7	-22	10	GTGGTGGGGGTGGGGGGGAA	ACCCTGAATTCCCTGCTCAACCCCGTCATCTACACGTGGCGCAGCCGGGACC	none	noncanonical_seed
E4HS-4411649_1	hsa_can_2466_microRNA	ENSG00000107263_ENST00000372190_RAPGEF1_mRNA	5766	5786	1	1	1	1	0	E4HS-4411649_1	15	5	6	S6S	-24.2	15	GTGGTGGGGGTGGGGGGGAA	AGCCCCCTGTGCCCCCTAAGCCTGGCCCTGGTTATTGCTGAGCTCT	none	noseed_9nt_stem
E4HS-4470193_1	hsa_can_679_microRNA	ENSG00000169180_ENST00000304658_XPO6_mRNA	2011	2051	1	1	1	1	0	E4HS-4470193_1	16	5	6	S6S	-16.6	14	TGAGTGTGTGTGTGTGAGTGTGC	CTGCCCACGCACGCCTTCTCCACACTGTTCCCTGTTCTTCAGGACAATTTAGAAGTTTATTTGGGA	S6_3	canonical_seed
E4HS-4846330_1	hsa_can_2457_microRNA	ENSG00000010404_ENST00000340855_IDS_mRNA	42	62	1	1	1	1	0	E4HS-4846330_1	16	5	4	none	-28.2	6	CGGGCGGCGGCTGTGTTGCGCAGT	ACTCGCGCTGCGGCCAGCGCCCGGGCCTGCGGGCCCGGGCGGCGGC	S6_1	noncanonical_seed
E4HS-4884740_1	hsa_can_2164_microRNA	ENSG00000165948_ENST00000298901_IFI27L1_mRNA	201	234	0	1	1	1	0	E4HS-4884740_1	19	6	5	S6	-22.6	8	TCATCCAGTCCTCCCAGTGTGGC	GGCCAACCATGGGAAAGGAGAGTGGATGGGACTCAGGCAGGGCTGCTGTAGCAGCTGTG	S6_2	canonical_seed
E4HS-4969808_1	hsa_can_2269_microRNA	ENSG00000100304_ENST00000216129_TTLL12_mRNA	856	896	0	1	1	1	0	E4HS-4969808_1	18	6	6	S7	-19.8	16	TGCGGGTGAGGATGAGGGTGCG	GCTGGACCTCAGCTCTTGCACACCCGAGCCGCCCGCCGAGCACTACCAGGCCATTCTGGAGGAAAA	S6_3	canonical_seed
E4HS-5120847_1	hsa_can_663_microRNA	ENSG00000183087_ENST00000450766_GAS6_mRNA	129	146	0	1	1	1	0	E4HS-5120847_1	15	5	5	none	-21.2	6	AGGGGATGTGGGGTGAGCTGG	GCCGCCCCCCACCCCTCCACCAAGCAGGGCCCTTCCCAGCTCT	none	noncanonical_seed
E4HS-5186900_1	hsa_can_2466_microRNA	ENSG00000161021_ENST00000292599_MAML1_mRNA	4924	4959	0	1	1	1	0	E4HS-5186900_1	17	5	5	none	-23.3	13	GTGGTGGGGGTGGGGGGGAA	GCCATTTCTCCTTAAAACACCTTCCCTACCTTTCCCATGTACTCAGTTTAGCTCTCAAAGA	none	noncanonical_seed
E4HS-5307021_1	hsa_can_1903_microRNA	ENSG00000127586_ENST00000262315_CHTF18_mRNA	2073	2099	0	1	1	1	0	E4HS-5307021_1	19	5	5	none	-25.7	10	TGTGTGGCCCTCGACTGGCTGG	GATGACCTGCTGGCGGGGGCTGCTCATCACAGCCAGAGCTTCCAGCTGCTGC	none	noncanonical_seed
E4HS-5614946_1	hsa_can_603_microRNA	ENSG00000197417_ENST00000225519_SHPK_mRNA	1046	1079	0	1	1	1	0	E4HS-5614946_1	15	5	6	S6S	-25.7	15	GATGCCCCTGCCGCCCTGACGCC	CTGGGGGTGGCCGCGTCACTCAACGGGGGCAATGTGCTGGCCACGTTCGTCCACATGCT	S6_3	canonical_seed
E4HS-5639142_1	hsa_can_719_microRNA	ENSG00000145041_ENST00000273612_VPRBP_mRNA	1601	1624	1	1	1	1	0	E4HS-5639142_1	13	2	3	none	-20.1	13	CTCCCACTGCTTCACTTGACTAGCCTTTA	TTAAATTGGAACAAGTGAAGCAGTCACTTCAGAGGACTGAGGGTGGCAT	none	noseed_9nt_stem
E4HS-5657139_1	hsa_can_2075_microRNA	ENSG00000108262_ENST00000225394_GIT1_mRNA	870	912	1	1	1	1	0	E4HS-5657139_1	19	6	6	S8	-15.4	10	TCTGAGCCATACCCCCTCCTCA	CAGGCAGGCGGGGCACCATGAGCTGGCGGAAAGGCTGGTTGAGTGCCAATATGAGCTCACTGACCGGC	none	noseed_9nt_stem
E4HS-5718109_1	hsa_can_1334_microRNA	ENSG00000140365_ENST00000267935_COMMD4_mRNA	971	1027	0	1	1	1	0	E4HS-5718109_1	17	5	5	none	-21.8	8	TGGAGAAAGGACTTCAGGGAGT	CTCCTGAGGACCTTTCCCAGCATTACCTTCCCTTCCCTTGAAAGGCAATTGTTGGCTGTTTTCATAAGCAGGAAAAATAAAC	none	noncanonical_seed
E4HS-5737832_1	hsa_can_1621_microRNA	ENSG00000100842_ENST00000351354_EFS_mRNA	1450	1467	0	1	1	1	0	E4HS-5737832_1	15	3	3	none	-21	5	CCTGGGGAGTGGCTGGGGAGCA	CCGGCCTCTGCCCCCACCCCCACCCCGCCTGCCTGGTTATGGA	none	none
E4HS-5746230_1	hsa_can_1901_microRNA	ENSG00000155984_ENST00000316916_TMEM185A_mRNA	2677	2699	0	1	2	2	0	E4HS-5746230_1,E4-1221335_1	16	6	6	S7	-18.5	10	CGGGCAGGGCTCCTGTCAGAGC	CTCCAGCAAGCCCTGTTCTCTTTGGGGTACAGGGGAACGGGATGGTTT	none	noncanonical_seed
E4HS-5746682_1	hsa_can_2341_microRNA	ENSG00000003987_ENST00000180173_MTMR7_mRNA	2355	2374	0	1	1	1	0	E4HS-5746682_1	14	5	6	S6S	-18.6	9	AATGGGGGAGGCAGTGTGGAAT	CTCCACTCCTTTCCCTCACATCTGTGATCATCATGATTCTTTTAG	none	noncanonical_seed
E4HS-5835021_1	hsa_can_153_microRNA	ENSG00000183527_ENST00000331573_PSMG1_mRNA	477	501	0	1	1	1	0	E4HS-5835021_1	19	4	4	none	-21.8	15	CCCATACTTTCACCCCTCTCT	CGTTCTTCGGAGAGGTGGTGAAGGCGCCGTGCCGAGCTGGGACTGAGGAC	none	noseed_9nt_stem
E4HS-5884210_1	hsa_can_1949_microRNA	ENSG00000164087_ENST00000394970_POC1A_mRNA	171	188	1	1	1	1	0	E4HS-5884210_1	19	4	4	none	-17.1	11	CGGGTAGGGGGAGTCTGGGCTTC	GGGCAAAAAGCTGAGGCGCTTCTCCTTTAATTGCGGTGGGCGG	none	noseed_9nt_stem
E4HS-6140805_1	hsa_can_1961_microRNA	ENSG00000075702_ENST00000401500_WDR62_mRNA	2649	2670	1	1	2	2	0	E4HS-6140805_1,E4-1328629_1	13	6	6	S7	-22.8	13	CCTGGCGGCTGTGTCTTCACA	ACGCCAAGCGCAGCTACCAGCCCCACGGCCGCTGGGCAGAGCGGGCC	none	noncanonical_seed
E4HS-6173078_1	hsa_can_1370_microRNA	ENSG00000136715_ENST00000259235_SAP130_mRNA	3319	3337	1	1	1	1	0	E4HS-6173078_1	17	3	4	none	-28.6	11	CCCGCCTCCCGCTCATCCCCGC	TGATGGTGGGGGTGGGGGGAGGGTTTTGGTTTTTTCCAAAGTGG	none	noseed_9nt_stem
E4HS-6274641_1	hsa_can_667_microRNA	ENSG00000166165_ENST00000348956_CKB_mRNA	715	735	0	1	1	1	0	E4HS-6274641_1	15	2	3	none	-20.7	9	TTAGAGCCAGACTGCCTGGGTTT	CCGACGCCCGCGGTATCTGGCACAATGACAATAAGACCTTCCTGGT	none	noseed_9nt_stem
E4HS-6317801_1	hsa_can_238_microRNA	ENSG00000088247_ENST00000398148_KHSRP_mRNA	2234	2266	0	1	1	1	0	E4HS-6317801_1	12	4	3	none	-8.7	4	CGCGCGCGCGGGAGGGCG	GCAGGCTCAATGAATCGAATGAATGTGAACTTCTTCATCTGTGAAAAATCTTTTTTTT	none	none
E4HS-6466482_1	hsa_can_2466_microRNA	ENSG00000158480_ENST00000289431_SPATA2_mRNA	2325	2355	0	1	1	1	0	E4HS-6466482_1	16	5	5	none	-28.6	12	GTGGTGGGGGTGGGGGGGAA	CCCAGCTGGACTCCCCACCCCCTGGCTTCCCCACCTCTCCAGGTGTCAAAGGTGAA	S7_3	canonical_seed
E4HS-6497733_1	hsa_can_1331_microRNA	ENSG00000142541_ENST00000391857_RPL13A_mRNA	484	501	1	1	1	1	0	E4HS-6497733_1	11	6	6	S7	-15.4	11	CCAGGTGTCTTCCATTCTGTC	CTATCTGGGGCGCCTGGCTCACGAGGTTGGCTGGAAGTACCAG	none	noncanonical_seed
E4HS-6745096_1	hsa_can_2260_microRNA	ENSG00000148143_ENST00000277225_ZNF462_mRNA	3011	3034	0	1	1	1	0	E4HS-6745096_1	15	4	5	none	-19.3	8	CCTGGGTCTGGGATCAGGGCAGCT	CACCACCCAGAAGCCATGAATGTACTCAACTTTGATCACTCGGACCTGA	S6_2	canonical_seed
E4HS-6771358_1	hsa_can_2294_microRNA	ENSG00000111640_ENST00000229239_GAPDH_mRNA	1764	1784	0	1	1	1	0	E4HS-6771358_1	15	5	6	S6S	-19	9	TTGAGGGGAGAAATGCTGTGT	CACACTGAATCTCCCCTCCTCACAGTTGCCATGTAGACCCCTTGAA	S7_3	canonical_seed
E4HS-6805435_1	hsa_can_2135_microRNA	ENSG00000171314_ENST00000334828_PGAM1_mRNA	1519	1536	1	1	2	2	0	E4HS-6805435_1,E4HS-6805436_1	18	3	3	none	-18	9	TGGGTAACATAGCGAGACCCCGTCTCTA	TGGGGTTTCTTGTGGCGGTTGAAATAGTCCCACATGTGGTCAT	none	noseed_9nt_stem
E4HS-6805471_1	hsa_can_2135_microRNA	ENSG00000138668_ENST00000313899_HNRNPD_mRNA	930	959	1	1	1	1	0	E4HS-6805471_1	22	6	5	S6	-28.7	12	TGGGTAACATAGCGAGACCCCGTCTCTA	AAGACCAATAAGAGGCGTGGGTTCTGCTTTATTACCTTTAAGGAAGAAGAACCAG	none	noncanonical_seed
E4HS-7021851_1	hsa_can_1522_microRNA	ENSG00000100813_ENST00000262710_ACIN1_mRNA	527	553	1	1	1	1	0	E4HS-7021851_1	19	5	5	none	-25.4	8	ACTTGGCGGAGCTGGAGGAGGCGGT	CTGGACGGGAAGCCTCTTCAGGCGCTGCGGGTGACCGACCTGAAGGCCGCAC	none	noncanonical_seed
E4HS-7027992_1	hsa_can_603_microRNA	ENSG00000104852_ENST00000221448_SNRNP70_mRNA	948	971	0	1	2	2	0	E4HS-7027992_1,E4-1567170_1	16	4	5	none	-18.7	7	GATGCCCCTGCCGCCCTGACGCC	ATGGCAGGAGGGTCCTTGTGGACGTGGAGAGGGGCCGAACCGTGAAGGG	S6_4	noncanonical_seed
E4HS-7031287_1	hsa_can_1500_microRNA	ENSG00000198886_ENST00000361381_MT-ND4_mRNA	77	116	1	1	4	4	0	E4HS-7031287_1,E4HS-7031293_1,E4-1568412_1,E4-1568416_1	10	6	6	S7	-14.9	10	AGGCGTGGGTTTTTTTTT	ACACAACCACCCACAGCCTAATTATTAGCATCATCCCTCTACTATTTTTTAACCAAATCAACAAC	none	noncanonical_seed
E4HS-7031298_1	hsa_can_1500_microRNA	ENSG00000111540_ENST00000360299_RAB5B_mRNA	2183	2222	1	1	2	2	0	E4HS-7031298_1,E4-1568417_1	8	5	5	none	-9.9	5	AGGCGTGGGTTTTTTTTT	TTTATTCCCACTGTACAGTCTGTTCTATCCTCTGCCTCCCATCAGGCCCTGTTTCTTTGTTCCTT	none	noncanonical_seed
E4HS-7031299_1	hsa_can_1500_microRNA	ENSG00000100345_ENST00000216181_MYH9_mRNA	6545	6584	1	1	1	1	0	E4HS-7031299_1	8	5	5	none	-10.4	5	AGGCGTGGGTTTTTTTTT	AGCGCCCCCACTCCTCCTCCTTTCTTTGCTGTTTGCAATCACACGTGGTGACCTCACACACCTCT	none	noncanonical_seed
E4HS-7086243_1	hsa_can_1598_microRNA	ENSG00000125944_ENST00000374616_HNRNPR_mRNA	639	678	0	1	1	1	0	E4HS-7086243_1	14	4	4	none	-21.2	10	TCCTCACACGGGGCACCAA	ATGAGGATGAGTTGGTGCCCCTTTTTGAGAAGGCCGGACCCATTTGGGATCTACGTCTTATGATG	S6_1	noseed_9nt_stem
E4HS-7157575_1	hsa_can_1334_microRNA	ENSG00000105193_ENST00000251453_RPS16_mRNA	333	355	0	1	1	1	0	E4HS-7157575_1	14	5	4	none	-17.1	6	TGGAGAAAGGACTTCAGGGAGT	ATCCGTCAGTCCATCTCCAAAGCCCTGGTGGCCTATTACCAGAAATAT	S6_1	noncanonical_seed
E4HS-7227154_1	hsa_can_950_microRNA	ENSG00000104147_ENST00000220514_OIP5_mRNA	465	486	1	1	1	1	0	E4HS-7227154_1	11	6	5	S6	-14.2	7	ATCCCACCGCTGCCAAAA	ATTCTGTGGTTCTTGTGGGATTCCCGTTGGTTTCCATCTGTATTCTA	S7_1	canonical_seed
E4HS-7227161_1	hsa_can_950_microRNA	ENSG00000113360_ENST00000511367_RNASEN_mRNA	4198	4216	1	1	1	1	0	E4HS-7227161_1	12	6	6	S7	-15.7	12	ATCCCACCGCTGCCAAAA	AGCAAGCGGAAATGGGAGCAGCAATGGATGCGCTTGAAAAATAT	none	noncanonical_seed
E4HS-7227163_1	hsa_can_950_microRNA	ENSG00000078900_ENST00000378295_TP73_mRNA	1401	1452	1	1	1	1	0	E4HS-7227163_1	10	5	6	S6S	-14.7	10	ATCCCACCGCTGCCAAAA	AAGGTGCACGGGGGCATGAACAAGCTGCCCTCCGTCAACCAGCTGGTGGGCCAGCCTCCCCCGCACAGTTCGGCAGC	S6_3	canonical_seed
E4HS-7227164_1	hsa_can_950_microRNA	ENSG00000148303_ENST00000323345_RPL7A_mRNA	478	501	1	1	1	1	0	E4HS-7227164_1	12	6	6	S7	-13.4	12	ATCCCACCGCTGCCAAAA	AAGAAAGCTCAGCTGGTGGTGATTGCACACGACGTGGATCCCATCGAGC	none	noncanonical_seed
E4HS-7227170_1	hsa_can_950_microRNA	ENSG00000105401_ENST00000222005_CDC37_mRNA	117	141	1	1	1	1	0	E4HS-7227170_1	14	6	6	S7	-18.1	14	ATCCCACCGCTGCCAAAA	ATGGTGGACTACAGCGTGTGGGACCACATTGAGGTGTCTGATGATGAAGA	S6_2	canonical_seed
E4HS-7227173_1	hsa_can_950_microRNA	ENSG00000178896_ENST00000316052_EXOSC4_mRNA	496	513	1	1	1	1	0	E4HS-7227173_1	13	6	6	S7	-22.7	13	ATCCCACCGCTGCCAAAA	AGGCAGATGGTGGGACCTATGCAGCTTGTGTGAATGCAGCCAC	S7_2	canonical_seed
E4HS-7227178_1	hsa_can_950_microRNA	ENSG00000134287_ENST00000256682_ARF3_mRNA	2421	2443	1	1	2	3	0	E4HS-7227178_1,E4-417838_2	11	5	5	none	-13.5	5	ATCCCACCGCTGCCAAAA	ACGTGGCTGTCCTGTGGGCTCCTGTGTGTGCTGGCTGCGCCCTGAGCT	none	noncanonical_seed
E4HS-7227181_1	hsa_can_950_microRNA	ENSG00000101266_ENST00000349736_CSNK2A1_mRNA	975	993	1	1	2	2	0	E4HS-7227181_1,E4-1616040_1	12	6	6	S7	-11.9	12	ATCCCACCGCTGCCAAAA	ATGATCAGTTGGTGAGGATAGCCAAGGTTCTGGGGACAGAAGAT	none	noncanonical_seed
E4HS-7227185_1	hsa_can_950_microRNA	ENSG00000160633_ENST00000292123_SAFB_mRNA	1928	1982	1	1	1	1	0	E4HS-7227185_1	11	6	5	S6	-17.9	6	ATCCCACCGCTGCCAAAA	AGCAGGGTGCGTGAACGCAGTGAACGCGAACAACGCATGCAGGCGCAGTGGGAGCGCGAGGAGCGTGAGCGGCTGGAGAT	S6_2	canonical_seed
E4HS-7244724_1	hsa_can_1926_microRNA	ENSG00000109794_ENST00000450739_FAM149A_mRNA	226	249	0	1	1	1	0	E4HS-7244724_1	13	3	3	none	-15.1	4	GCCTGTCTGAGCGTCGCT	TCCCCCTACTCCCGGGGCTCCGCCGCCAGCCGCGCCGCGGGAGCAGTGG	none	none
E4HS-7258552_1	hsa_can_1766_microRNA	ENSG00000184009_ENST00000331925_ACTG1_mRNA	1023	1044	0	1	1	1	0	E4HS-7258552_1	13	2	3	none	-22.1	7	AATTGGCTGGGCATGGTGGTAA	ATCACCGCCCTGGCGCCCAGCACCATGAAGATCAAGATCATCGCACC	none	none
E4HS-7648695_1	hsa_can_2446_microRNA	ENSG00000108821_ENST00000225964_COL1A1_mRNA	5345	5369	1	1	1	1	0	E4HS-7648695_1	15	3	4	none	-16.4	13	TGGGGTTGTGGGGTGGGGA	GGGGGCGGGGATGGGGGCAGGGTGGAAGCGGCTCCCCATTTTATACCAAA	none	noseed_9nt_stem
E4HS-7865564_1	hsa_can_2466_microRNA	ENSG00000171791_ENST00000398117_BCL2_mRNA	5355	5374	0	1	1	1	0	E4HS-7865564_1	17	6	6	S7	-29.3	10	GTGGTGGGGGTGGGGGGGAA	AGAACCTCCTCGGCCCTCCCAGTCCCTCGCTGCACAAATACTCCG	none	noncanonical_seed
E4HS-7959300_1	hsa_can_1694_microRNA	ENSG00000138297_ENST00000260867_TIMM23_mRNA	1043	1071	0	1	1	1	0	E4HS-7959300_1	13	3	4	none	-14.2	9	CATATGAATTTTTGGGGGGAT	ACTCCCAGAATTCAGGTCGTGCTTGTTAGTACTATATCACCAAGTCCATTCATT	S6_4	noseed_9nt_stem
E4HS-7974119_1	hsa_can_2466_microRNA	ENSG00000062485_ENST00000351328_CS_mRNA	2425	2443	0	1	1	1	0	E4HS-7974119_1	17	6	6	S8	-33.6	17	GTGGTGGGGGTGGGGGGGAA	ACTACCTTCTGACCTCCCCACCCCCCACCAACCCCCATCTTTTA	S8_2	canonical_seed
E4HS-8100341_1	hsa_can_2211_microRNA	ENSG00000136802_ENST00000372600_LRRC8A_mRNA	1957	1997	0	1	1	1	0	E4HS-8100341_1	15	6	6	S7	-24.5	10	CATGAGCTTGGAGGCCCTGTGA	ACCTGCAGAAGCTGTCCATCAACAATGAGGGCACCAAGCTCATCGTCCTCAACAGCCTCAAGAAGA	S8_2	canonical_seed
E4HS-8245985_1	hsa_can_2351_microRNA	ENSG00000132640_ENST00000405977_BTBD3_mRNA	2795	2822	1	1	1	1	0	E4HS-8245985_1	14	5	5	none	-14.7	5	ACCCCACTCTTGGTACCAAAA	TAAAATTGGAAAATAAGGAACTGGGGGCATTTGTTTAGGCCATGACTTCTACA	none	noncanonical_seed
E4HS-8245994_1	hsa_can_2351_microRNA	ENSG00000197976_ENST00000313871_SFRS17A_mRNA	2854	2888	1	1	1	1	0	E4HS-8245994_1	14	6	5	S7A	-17.7	8	ACCCCACTCTTGGTACCAAAA	CGTTCTTTCTAAGGTGTCGGTATGTGGGGAGTGGTACAAAATGGTCTGATGCTCCTTCAA	S6_2	canonical_seed
E4HS-8245999_1	hsa_can_2351_microRNA	ENSG00000125386_ENST00000382839_C4orf8_mRNA	2621	2649	1	1	1	1	0	E4HS-8245999_1	11	3	4	none	-14	8	ACCCCACTCTTGGTACCAAAA	AGCAGGATGATGGGGACGAGAGTGCAGATGAGGACAGCTGCTCTGAGCACAGCT	none	none
E4HS-8246007_1	hsa_can_2351_microRNA	ENSG00000130844_ENST00000253144_ZNF331_mRNA	2483	2509	1	1	1	1	0	E4HS-8246007_1	10	6	6	S8	-13.6	10	ACCCCACTCTTGGTACCAAAA	AAATGTAAGGAGTGTGGGAAGGCTTTCATTTATGGATCGAGCCTCGTGAAAC	none	noncanonical_seed
E4HS-8279777_1	hsa_can_1173_microRNA	ENSG00000122406_ENST00000370321_RPL5_mRNA	679	712	1	1	2	3	0	E4HS-8279777_1,E4-465902_2	15	5	6	S6S	-10.7	10	ACCATCTTGTCTGCTCCTTGCT	ATGCGCTACTTAATGGAAGAAGATGAAGATGCTTACAAGAAACAGTTCTCTCAATACAT	S6_3	canonical_seed
E4HS-8450672_1	hsa_can_667_microRNA	ENSG00000134419_ENST00000322989_RPS15A_mRNA	370	399	0	1	1	1	0	E4HS-8450672_1	15	4	5	CeS	-17.5	11	TTAGAGCCAGACTGCCTGGGTTT	AATCTGCTTCCATCCCGCCAGTTTGGTTTCATTGTACTGACAACCTCAGCTGGCA	none	noncanonical_seed
E4HS-8503236_1	hsa_can_2014_microRNA	ENSG00000235067_ENST00000419792_TUBB_mRNA	1060	1095	0	1	1	1	0	E4HS-8503236_1	17	6	6	S7	-19.2	12	CTGGGAGGGGCTGGGTTTGGC	AAGTTGGCAGTCAACATGGTCCCCTTCCCACGTCTCCATTTCTTTATGCCTGGCTTTGCCC	none	noncanonical_seed
E4HS-8506540_1	hsa_can_1621_microRNA	ENSG00000176986_ENST00000345254_SEC24C_mRNA	1571	1589	0	1	1	1	0	E4HS-8506540_1	16	3	4	none	-30.4	11	CCTGGGGAGTGGCTGGGGAGCA	AAGTTCCCCAGCCCTCCTGCCTTTATCTTCATGATTGACGTCTC	S7_2	canonical_seed
E4HS-8539085_1	hsa_can_2204_microRNA	ENSG00000198837_ENST00000361217_DENND4B_mRNA	5382	5419	1	1	1	1	0	E4HS-8539085_1	14	6	6	S7	-18.6	8	AGGGGCTGTCAGTCCTCCTGGT	TTTAAATTATTTATTCTGGAGCCACAGCCCCCTTGCTTATGAGGTTCTTATGGAGAGTGAGAA	S8_2	canonical_seed
E4HS-8583095_1	hsa_can_1926_microRNA	ENSG00000179152_ENST00000519084_C3orf23_mRNA	882	911	0	1	2	2	0	E4HS-8583095_1,E4HS-8583096_1	12	6	5	S6	-18.9	7	GCCTGTCTGAGCGTCGCT	AAGCTAAAAGGATGCCTGACAGGCCCATCAAATGGGACAAGTCTTATTACTCCTT	S7_1	canonical_seed
E4HS-8657613_1	hsa_can_667_microRNA	ENSG00000073350_ENST00000375227_LLGL2_mRNA	1264	1289	0	1	1	1	0	E4HS-8657613_1	16	4	5	none	-19.3	7	TTAGAGCCAGACTGCCTGGGTTT	GGCCAGGTGCAGTGGCTCCTGCCTGTAACCCCAGTGCTGTGGGAGGCCAAG	S6_4	noncanonical_seed
E4HS-8806040_1	hsa_can_1766_microRNA	ENSG00000198862_ENST00000389194_RNF160_mRNA	3107	3142	0	1	1	1	0	E4HS-8806040_1	12	4	5	none	-19.7	8	AATTGGCTGGGCATGGTGGTAA	AACAGGACATAAAGACACTTCCCAGCCATTTGTGTACTTCAGCATTATTGAGCAAAATGGT	S6_4	noncanonical_seed
E4HS-8810098_1	hsa_can_1598_microRNA	ENSG00000154124_ENST00000284274_FAM105B_mRNA	4942	4978	0	1	1	1	0	E4HS-8810098_1	13	6	6	S8	-19.6	10	TCCTCACACGGGGCACCAA	AACAGAACAGTGGTTTAGTGAATGTGTGAGGAAAGACATGGGCAACTGATTATTAATGTTTT	S9_1	canonical_seed
E4HS-8977162_1	hsa_can_667_microRNA	ENSG00000100416_ENST00000290846_TRMU_mRNA	823	849	0	1	1	1	0	E4HS-8977162_1	19	6	6	S8	-23.3	10	TTAGAGCCAGACTGCCTGGGTTT	AAAACTCCTCCAGGCAGCTGACAGCTTTAAAGACCAGACCTTCTTTCTCAGC	none	noncanonical_seed
E4-616530_1	hsa_can_603_microRNA	ENSG00000156508_ENST00000309268_EEF1A1_mRNA	1923	1946	0	1	1	1	0	E4-616530_1	18	5	6	S6S	-16.8	7	GATGCCCCTGCCGCCCTGACGCC	TGGGTGTCATCAAAGCAGTGGACAAGAAGGCTGCTGGAGCTGGCAAGGT	none	none
E4-621519_1	hsa_can_869_microRNA	ENSG00000180370_ENST00000327134_PAK2_mRNA	1694	1715	1	1	1	1	0	E4-621519_1	18	6	5	S7A	-19.7	7	TGGGGAACAGGTCTTGGGGTCA	AATGGAACCCCAGAACTTCAGAATCCAGAGAAACTTTCCCCAATATT	S7_1	canonical_seed
E4-745858_1	hsa_can_2349_microRNA	ENSG00000115216_ENST00000233557_NRBP1_mRNA	886	908	1	1	1	1	0	E4-745858_1	13	3	4	none	-19	9	TCCCTGTCCTCCAGGAGCTCA	AGAATCCTCATCTTCAGCTCCTGGCCTGACATCAGTGTCACCTCCTGT	none	noseed_9nt_stem
E4-811523_1	hsa_can_2164_microRNA	ENSG00000219200_ENST00000402093_RNASEK_mRNA	259	277	1	1	1	1	0	E4-811523_1	17	4	4	none	-15	10	TCATCCAGTCCTCCCAGTGTGGC	CAGCGCCTGGGGAGTGATCATGTTGATAATGCTCGGAATATTTT	none	noseed_9nt_stem
E4-1072116_1	hsa_can_238_microRNA	ENSG00000126461_ENST00000360565_SCAF1_mRNA	75	97	1	3	6	6	0	E4-1072116_1,E5-1677065-1_1,E5-2703188-1_1,E5-2921124-1_1,E6-1405857-1_1,E6-2590792-1_1	14	5	5	none	-23.5	5	CGCGCGCGCGGGAGGGCG	GCCCCGCCCCGCGCCGGGGCCGGAGCCGCAGCCCGAGCGGCGGGGTGA	none	noncanonical_seed
E4-1218557_1	hsa_can_1621_microRNA	ENSG00000100842_ENST00000216733_EFS_mRNA	1610	1627	0	1	1	1	0	E4-1218557_1	15	3	3	none	-21	5	CCTGGGGAGTGGCTGGGGAGCA	CCGGCCTCTGCCCCCACCCCCACCCCGCCTGCCTGGTTATGGA	none	none
E4-1421055_1	hsa_can_153_microRNA	ENSG00000122642_ENST00000242209_FKBP9_mRNA	2042	2063	1	1	1	1	0	E4-1421055_1	15	5	5	none	-20.9	11	CCCATACTTTCACCCCTCTCT	TATGGGGTGAGAAGTTTGGGCTGATCGCCAGTGATAGTAAACAAAAT	S6_1	noncanonical_seed
E4-1516281_1	hsa_can_1025_microRNA	ENSG00000175548_ENST00000308742_ALG10B_mRNA	1934	1957	1	1	1	1	0	E4-1516281_1	21	6	6	S7	-23.2	21	CAAAAACTGCAATTACTTTTGAA	TGCAAAAGTAATTGTGGTTTTTGCCATTGAAAGTAATGGCAAAACCACA	S7_1	canonical_seed
E4-1574553_1	hsa_can_603_microRNA	ENSG00000135956_ENST00000258439_TMEM127_mRNA	286	302	1	1	1	1	0	E4-1574553_1	19	5	6	S6S	-23.5	13	GATGCCCCTGCCGCCCTGACGCC	CCGGCGGGCGCCGGCGGAGGAGCCCGGGAGGCAGCGCTCTGC	none	noncanonical_seed
E4-1582504_1	hsa_can_2349_microRNA	ENSG00000100353_ENST00000216190_EIF3D_mRNA	1866	1887	0	1	1	1	0	E4-1582504_1	11	4	4	none	-16.2	8	TCCCTGTCCTCCAGGAGCTCA	ATGAAGCTGGAGGAGGGCAAATACCTCATCCTCAAGGACCCCAACAA	none	none
E4-1738456_1	hsa_can_1721_microRNA	ENSG00000099800_ENST00000215570_TIMM13_mRNA	900	919	1	1	1	1	0	E4-1738456_1	14	6	6	S7	-20.3	8	AGCCCAGGAGTTGGAGGATGTAGT	AAGTCAGCCTCATATTCTGGGCGGACAGCTTGTCTGGACTTCGGA	S6_2	canonical_seed
E4-1875622_1	hsa_can_2466_microRNA	ENSG00000198886_ENST00000361381_MT-ND4_mRNA	776	797	0	1	1	1	0	E4-1875622_1	15	4	5	CeS	-18.8	15	GTGGTGGGGGTGGGGGGGAA	ACCCCTTCCTTGTACTATCCCTATGAGGCATAATTATAACAAGCTCC	none	noncanonical_seed
E4-1887223_1	hsa_can_1074_microRNA	ENSG00000213186_ENST00000309784_TRIM59_mRNA	2628	2650	1	1	1	1	0	E4-1887223_1	12	5	5	none	-14.3	5	ACCCAGGGAGCTATTTGGTGG	CATTGCAAGCCCCGCCTCCCGGGTTCACACCATTCTCCTGCCTCAGCC	none	noncanonical_seed
E4-1909738_1	hsa_can_2052_microRNA	ENSG00000147475_ENST00000276461_ERLIN2_mRNA	171	194	0	1	1	1	0	E4-1909738_1	20	6	6	S8	-24.2	9	TCAGCAGGGAGCCAGTGTTCTGT	ACAGAGGCGGTGCCCTGCTGACTTCGACCAGCGGCCCTGGTTTCCATCT	S9_1	canonical_seed
E5-437496-2_2	hsa_can_238_microRNA	ENSG00000128578_ENST00000435494_FAM40B_mRNA	36	61	1	2	6	7	0	E5-437496-2_2,E5-3090167-1_1,E5-3090168-1_1,E5-3090172-1_1,E6-2590815-1_1,E6-3705464-1_1	13	4	4	none	-20.3	5	CGCGCGCGCGGGAGGGCG	CCCCGCCGCGCCTGGGACCGGGGGCCCGCCCGCAAATGGCAATGGCAACGG	none	none
E5-1677068-1_1	hsa_can_238_microRNA	ENSG00000119547_ENST00000262095_ONECUT2_mRNA	3	21	1	1	1	1	0	E5-1677068-1_1	8	3	4	none	-14	5	CGCGCGCGCGGGAGGGCG	CCCCGCCGCCCCCGGGCCCTGATGGACTGAATGAAGGCTGCCTA	none	none
E5-1677070-1_1	hsa_can_238_microRNA	ENSG00000068024_ENST00000345617_HDAC4_mRNA	491	516	1	1	1	1	0	E5-1677070-1_1	14	5	5	none	-21.7	5	CGCGCGCGCGGGAGGGCG	CGCCCGCCGGGGCGGGGGCGCGGGGGTGGGCACGGCAGGCAGCGGCGCCGT	none	none
E5-1677071-1_1	hsa_can_238_microRNA	ENSG00000137449_ENST00000382395_CPEB2_mRNA	273	291	1	1	1	1	0	E5-1677071-1_1	14	5	5	none	-25.4	6	CGCGCGCGCGGGAGGGCG	CCCCGCCGCCCGCGGCGCCGCAGCAGCCGCAGAGCCGGAGGTCG	none	noncanonical_seed
E5-1833850-1_1	hsa_can_2156_microRNA	ENSG00000135778_ENST00000366628_C1orf57_mRNA	879	914	1	1	1	1	0	E5-1833850-1_1	13	5	6	S6S	-13.5	9	AGAAGAGGAAAGTGGAAT	TGCTTAAAGATTTCTTGTTTATTTCCTCTTGCAGTCATGCACATGATTTGGGTAAACTGTG	S7_3	canonical_seed
E5-3075967-1_1	hsa_can_238_microRNA	ENSG00000167619_ENST00000301204_TMEM145_mRNA	120	139	1	1	1	1	0	E5-3075967-1_1	16	6	6	S7	-26.8	12	CGCGCGCGCGGGAGGGCG	TGCCCCCCCGCGCCCGGGCCAAGTACGTGCGGGGCAACCTCAGTT	none	noseed_9nt_stem
E5-3090156-1_1	hsa_can_238_microRNA	ENSG00000182103_ENST00000329203_FAM181B_mRNA	40	56	1	1	1	1	0	E5-3090156-1_1	10	6	6	S7	-17.3	10	CGCGCGCGCGGGAGGGCG	CGCGCGCCGCGCCGGGGCGGGAGCTGGGTCTGGGCGGCGGGC	S7_2	canonical_seed
E5-3208264-1_1	hsa_can_238_microRNA	ENSG00000186994_ENST00000330915_KANK3_mRNA	248	266	1	1	1	1	0	E5-3208264-1_1	14	5	6	S6S	-23.7	6	CGCGCGCGCGGGAGGGCG	CCCGCCGCGCCCCGGGACCCCCGACCTCGCGCCGTCCCCGCGCG	S6_1	noncanonical_seed
E5-3329802-1_1	hsa_can_499_microRNA	ENSG00000141458_ENST00000269228_NPC1_mRNA	1615	1660	0	1	1	1	0	E5-3329802-1_1	11	3	4	none	-11.6	8	CTCAGGCTACACCCTAGACC	TTCCGTGCTGGACCACAAGAAAGGGGACGACTTCTTTGTGTATGCCGATTACCACACGCACTTTCTGTACT	none	none
E5-3496185-1_1	hsa_can_2135_microRNA	ENSG00000130201_ENST00000413988_EXOC3L2_mRNA	1623	1644	0	1	1	1	0	E5-3496185-1_1	18	3	4	none	-13.9	4	TGGGTAACATAGCGAGACCCCGTCTCTA	GAGGCTGAGGCTGGAGGATCACTGGAGTTCGAGGCTGCAGTGAGCTA	none	none
E5-3633702-1_1	hsa_can_1926_microRNA	ENSG00000159882_ENST00000429154_ZNF283_mRNA	1149	1171	1	1	1	1	0	E5-3633702-1_1	9	4	5	none	-6.7	4	GCCTGTCTGAGCGTCGCT	ATGGTCCACACAGCAGAGAAACTGTACAAATCTGAGGAGTGTGGAAAA	none	noncanonical_seed
E5-3783478-1_1	hsa_can_2174_microRNA	ENSG00000106484_ENST00000223215_MEST_mRNA	241	258	0	1	1	1	0	E5-3783478-1_1	17	5	6	S6S	-23.3	17	CTTCCCCACCCTCTCCTGCAG	TCCGCAGGATGAGGGAGTGGTGGGTCCAGGTGGGGCTGCTGGC	S6_4	noncanonical_seed
E5-4288879-1_1	hsa_can_2446_microRNA	ENSG00000089234_ENST00000327551_BRAP_mRNA	265	282	0	1	1	1	0	E5-4288879-1_1	12	4	5	none	-13.4	8	TGGGGTTGTGGGGTGGGGA	TCAGCGCCGCGGCCGGGGAAATGTCTGATGAGGAGATAAAAAA	none	noncanonical_seed
E6-283366-1_3	hsa_can_1749_microRNA	ENSG00000131469_ENST00000253788_RPL27_mRNA	311	356	0	1	1	3	0	E6-283366-1_3	12	3	4	none	-13.9	5	CAAGGTACTCTGTGGATA	TCCCCTTGGACAAAACTGTCGTCAATAAGGATGTCTTCAGAGATCCTGCTCTTAAACGCAAGGCCCGACGG	none	none
E6-646431-1_2	hsa_can_1775_microRNA	ENSG00000111640_ENST00000229239_GAPDH_mRNA	659	707	1	1	1	2	0	E6-646431-1_2	12	4	4	none	-18.4	8	TCCGTCCCTTCGCCAGCGCAGA	CAGACACCATGGGGAAGGTGAAGGTCGGAGTCAACGGATTTGGTCGTATTGGGCGCCTGGTCACCAGGGCTGCT	none	none
E6-1035769-1_1	hsa_can_1926_microRNA	ENSG00000163468_ENST00000368261_CCT3_mRNA	263	284	0	1	1	1	0	E6-1035769-1_1	11	2	2	none	-8.1	5	GCCTGTCTGAGCGTCGCT	AAGCGTGAATCCGGAAGAAAAGTTCAATCTGGAAACATCAATGCTGC	none	none
E6-1291875-1_1	hsa_can_1926_microRNA	ENSG00000108953_ENST00000264335_YWHAE_mRNA	593	627	0	1	1	1	0	E6-1291875-1_1	10	2	3	none	-9.6	8	GCCTGTCTGAGCGTCGCT	ACCAACGCATCCTATTCGCTTAGGTCTTGCTCTCAATTTTTCCGTATTCTACTACGAAAT	none	none
E6-1394332-1_1	hsa_can_1926_microRNA	ENSG00000107581_ENST00000369144_EIF3A_mRNA	3185	3204	0	1	1	1	0	E6-1394332-1_1	10	5	6	S6S	-12.7	6	GCCTGTCTGAGCGTCGCT	ACGAGGACTGGATGAGGACAGAGGAAGCTGGCGAACAGCTGATGA	none	noncanonical_seed
E6-1404347-1_1	hsa_can_1926_microRNA	ENSG00000124120_ENST00000372904_TTPAL_mRNA	2721	2739	1	1	1	1	0	E6-1404347-1_1	7	2	3	none	-3.6	7	GCCTGTCTGAGCGTCGCT	AAAAAAAAAATTTTTTTTTTTTTGGTCTCTGGAAATGAACACAA	none	none
E6-1405856-1_1	hsa_can_238_microRNA	ENSG00000009830_ENST00000261534_POMT2_mRNA	44	71	1	1	1	1	0	E6-1405856-1_1	14	5	5	none	-25.4	7	CGCGCGCGCGGGAGGGCG	CCCGCCCCGCCCCGAGCCCGGGGCCCCGCGCTCCGCTGCAGTGAAGGGCGTTG	none	none
E6-1405860-1_1	hsa_can_238_microRNA	ENSG00000130158_ENST00000294618_DOCK6_mRNA	1	22	1	1	1	1	0	E6-1405860-1_1	13	5	4	none	-18.3	4	CGCGCGCGCGGGAGGGCG	GGGGCCGGGGCCCGGGGCGGCGGCGGCGGGACGCGAGGACCATGGCT	none	noncanonical_seed
E6-1593367-1_1	hsa_can_1926_microRNA	ENSG00000167526_ENST00000393099_RPL13_mRNA	544	562	0	1	1	1	0	E6-1593367-1_1	16	6	6	S7	-13.2	9	GCCTGTCTGAGCGTCGCT	GATCCGAGGAGGCGGAACAAGTCCACGGAGTCCCTGCAGGCCAA	none	noseed_9nt_stem
E6-1982184-1_1	hsa_can_1926_microRNA	ENSG00000132670_ENST00000380393_PTPRA_mRNA	2395	2440	0	1	1	1	0	E6-1982184-1_1	10	2	3	none	-12.3	5	GCCTGTCTGAGCGTCGCT	ATGAATTCAACAGAGTGATCATTCCAGTTAAGCGGGGCGAAGAGAATACAGACTATGTGAACGCATCCTTT	none	none
E6-2414883-1_1	hsa_can_238_microRNA	ENSG00000205189_ENST00000426744_ZBTB10_mRNA	490	506	1	1	1	1	0	E6-2414883-1_1	9	4	5	none	-10.4	3	CGCGCGCGCGGGAGGGCG	CGCCGGGGGCGGGGGCGAGACAGAGGGGGAGCCGCGGGGAGC	none	none
E6-2590863-1_1	hsa_can_238_microRNA	ENSG00000164107_ENST00000359562_HAND2_mRNA	1190	1207	1	1	1	1	0	E6-2590863-1_1	12	4	5	none	-18.3	6	CGCGCGCGCGGGAGGGCG	CCGCCGGGCGCCGGGCCCCCGGGCCTGGGGGGGCCGCGCCCGG	none	noncanonical_seed
E6-2927010-1_1	hsa_can_2446_microRNA	ENSG00000063244_ENST00000450554_U2AF2_mRNA	2621	2642	1	1	1	1	0	E6-2927010-1_1	4	2	3	none	-2.7	4	TGGGGTTGTGGGGTGGGGA	GTGGGGGGCGGGGGTTGGGGGGTTGGGGGGTTAGGGCAGGGAGGGGA	none	none
E6-3107975-1_1	hsa_can_2053_microRNA	ENSG00000125970_ENST00000246194_RALY_mRNA	995	1033	1	1	1	1	0	E6-3107975-1_1	15	5	4	none	-20.7	6	GCTGTGAAGGGCTGGTGCTCTAGG	AAGCTCTTTGCCCGCTCCACAGCTGTCACCACCAGCTCAGCCAAGATCAAGTTAAAGAGCAGTG	S6_1	noncanonical_seed
E6-3120033-1_1	hsa_can_534_microRNA	ENSG00000163807_ENST00000296121_KIAA1143_mRNA	1246	1276	1	1	1	1	0	E6-3120033-1_1	20	5	5	none	-24.4	9	GGAAGGCAGCCATGTGCTTTGGGT	AAAAAGACTCAGAGCTTGGCTCCTTGCTGACATGCCTGGAGGAGCTGCTACACCAG	none	noncanonical_seed
E6-3488275-1_1	hsa_can_2375_microRNA	ENSG00000100697_ENST00000343455_DICER1_mRNA	4044	4079	1	1	1	1	0	E6-3488275-1_1	17	5	5	none	-15.2	10	CAGCAGGGTGGTGCTGTCTGT	AAGTGCTCAAGGGCAGGATGGATTCTGAGCAGAGCCCTTCTATTGGGTACTCCTCAAGGAC	none	noncanonical_seed
E6-3515482-1_1	hsa_can_2103_microRNA	ENSG00000198242_ENST00000422514_RPL23A_mRNA	1086	1129	1	1	1	1	0	E6-3515482-1_1	16	6	6	S8	-12.2	16	TATATATATATATGTACGTATGTGT	CTGAGTCCAGCTGCCTAATTCTGAATATATATATATATATATCTTTTCACCATATACATGCCTGTCTGT	S9_1	canonical_seed
E6-3713894-1_1	hsa_can_1598_microRNA	ENSG00000141499_ENST00000316024_WRAP53_mRNA	2212	2249	1	1	1	1	0	E6-3713894-1_1	14	5	5	none	-18.6	5	TCCTCACACGGGGCACCAA	AGAGTTTGGTTCCCCTAGTGAGTTGAGTCCTCGAATCGAGGAGCAAGAACTTTCTGAAAATAC	none	noncanonical_seed
E6-3845471-1_1	hsa_can_72_microRNA	ENSG00000088888_ENST00000428216_MAVS_mRNA	376	402	1	1	1	1	0	E6-3845471-1_1	12	6	6	S7	-18.5	7	TGAGGCCGAGAAGGCAACCGCG	ATCTCGCGGACGAAGTGGCCTCTGTCTACCAGAGCTACCAGCCTCGGACCTC	S6_2	canonical_seed
E6-4020174-1_1	hsa_can_667_microRNA	ENSG00000127663_ENST00000159111_KDM4B_mRNA	5458	5500	1	1	1	1	0	E6-4020174-1_1	17	4	5	none	-20.3	10	TTAGAGCCAGACTGCCTGGGTTT	ATCTCTGTGTCTTACTCTGTGCAAAGACGCGGCAAAACCCAGTGCCCTGGTTTTTCCCCACCCGAGAT	none	noncanonical_seed
E6-4020193-1_1	hsa_can_667_microRNA	ENSG00000168298_ENST00000304218_HIST1H1E_mRNA	757	784	1	1	1	1	0	E6-4020193-1_1	12	5	6	S6S	-13.3	6	TTAGAGCCAGACTGCCTGGGTTT	AACCCAAAGGCTCTTTTCAGAGCCACCCA	S6_3	canonical_seed
E6-4087229-1_1	hsa_can_2000_microRNA	ENSG00000146247_ENST00000275034_PHIP_mRNA	3981	4024	1	1	1	1	0	E6-4087229-1_1	15	6	5	S7A	-11.1	7	TTTCTCTGAACGTGTAGAGCACCGAA	TTATAATTCAATGAAGAAGAAAGTTTTGTCTGATTCTGAGGATGAAGAGAAAGATGCTGATGTGCCAGG	S7_1	canonical_seed
