# Supplementary material for: Evidence for the biogenesis of more than 1,000 novel human microRNAs
Source: Genome Biol. 2014 Apr 7;15(4):R57. doi: 10.1186/gb-2014-15-4-r57 (PMC4054668; doi:10.1186/gb-2014-15-4-r57)
Supplement: Additional file 6: Table S4 — Structures of known and novel miRNAs ligated and sequenced (CLASH). [file gb-2014-15-4-r57-S6.txt]

E1-164717_36_hsa_can_2269_microRNA_1_22-E1-164717_36_ENSG00000198712_ENST00000361739_MT-CO2_mRNA_199_246
TGCGGGTGAGGATGAGGGTGCGATCCTGCCCGCCATCATCCTAGTCCTCATCGCCCTCCCATCCCTACGC
TGCGGGTGAGGATGAGGGTGCG------------------------------------------------	2269_microRNA	1	22
----------------------ATCCTGCCCGCCATCATCCTAGTCCTCATCGCCCTCCCATCCCTACGC	MT-CO2_mRNA	199	246
.((((..((((((.((((((................)))))).)))))).))))................	(-21.4)

E1-208585_27_hsa_can_1598_microRNA_1_19-E1-208585_27_ENSG00000122406_ENST00000370321_RPL5_mRNA_529_591
TCCTCACACGGGGCACCAAAAAGTTTTTGGTGCCCTGAAGGGAGCTGTGGATGGAGGCTTGTCTATCCCTCACAGTACCAAA
TCCTCACACGGGGCACCAA-----------------------------------------------------	1598_microRNA	1	19
-------------------AAAGTTTTTGGTGCCCTGAAGGGAGCTGTGGATGGAGGCTTGTCTATCCCTCACAGTACCAAA	RPL5_mRNA	529	591
(((.(((((((((((((((.......)))))))))))........))))...)))...........................	(-22.8)

E1-507590_3_hsa_can_238_microRNA_1_18-E1-507590_3_ENSG00000128578_ENST00000450266_FAM40B_mRNA_186_239
CGCGCGCGCGGGAGGGCGCCCCGCCGCGCCTGGGACCGGGGGCCCGCCCGCAAATGGCAATGGCAACGGCGG
CGCGCGCGCGGGAGGGCG-----------------------------------------------------	238_microRNA	1	18
------------------CCCCGCCGCGCCTGGGACCGGGGGCCCGCCCGCAAATGGCAATGGCAACGGCGG	FAM40B_mRNA	186	239
.((.((.(((((.((((........................)))).)))))...))))..............	(-20.3)

E1-1621228_1_hsa_can_1621_microRNA_1_22-E1-1621228_1_ENSG00000087206_ENST00000511320_UIMC1_mRNA_24_86
CCTGGGGAGTGGCTGGGGAGCACCCCCCGCGCTCCCAACGTGTGGCGGCTCGCGACCCCCGGCAACCCGGAGAAGGTCTACAGAG
CCTGGGGAGTGGCTGGGGAGCA-----------------------------------------------------	1621_microRNA	1	22
----------------------CCCCCCGCGCTCCCAACGTGTGGCGGCTCGCGACCCCCGGCAACCCGGAGAAGGTCTACAGAG	UIMC1_mRNA	24	86
.((((((.(((((((((((((.........)))))).........)))).)))...)))))).......................	(-25.7)

E1-2075271_1_hsa_can_2351_microRNA_1_21-E1-2075271_1_ENSG00000184117_ENST00000216121_NIPSNAP1_mRNA_837_886
ACCCCACTCTTGGTACCAAAAAGGAACCATGATCGAGTGGGGGAACAACTGGGCTCGGGCCATCAAGTACC
ACCCCACTCTTGGTACCAAAA--------------------------------------------------	2351_microRNA	1	21
---------------------AGGAACCATGATCGAGTGGGGGAACAACTGGGCTCGGGCCATCAAGTACC	NIPSNAP1_mRNA	837	886
.((((((((.((((.((.....)).)))).....)))))))).............................	(-21.7)

E1-2237562_1_hsa_can_358_microRNA_1_25-E1-2237562_1_ENSG00000077684_ENST00000226319_PHF17_mRNA_2542_2604
GCCTACGGCCATACCACCCTGAACGAAAGAAGGGGGAACGGCAGCAGCAGGGAGAGGCCCACGATGGGGCCTGCCACCAGCACTCAGA
GCCTACGGCCATACCACCCTGAACG-----------------------------------------------------	358_microRNA	1	25
-------------------------AAAGAAGGGGGAACGGCAGCAGCAGGGAGAGGCCCACGATGGGGCCTGCCACCAGCACTCAGA	PHF17_mRNA	2542	2604
((((..((((......(((((..........................)))))...)))).......))))..................	(-16.8)

E1-2253315_1_hsa_can_7_microRNA_1_20-E1-2253315_1_ENSG00000127081_ENST00000395506_ZNF484_mRNA_1606_1648
AAAAGTTATTGCAGTTTTGGACCTGGAAGTCTCGGCTCAGGATACATCAGAAGTGTCATACTG
AAAAGTTATTGCAGTTTTGG-------------------------------------------	7_microRNA	1	20
--------------------ACCTGGAAGTCTCGGCTCAGGATACATCAGAAGTGTCATACTG	ZNF484_mRNA	1606	1648
...(((...((((.((((((..........................)))))).)).)).))).	(-7.4)

E2HS-162058_12_hsa_can_1926_microRNA_1_18-E2HS-162058_12_ENSG00000158747_ENST00000337265_NBL1_mRNA_946_999
GCCTGTCTGAGCGTCGCTACTGGATGGACTTGGCTTCAGACTCGGACTTGAATGCTGCCCGGTTGCCATGGA
GCCTGTCTGAGCGTCGCT-----------------------------------------------------	1926_microRNA	1	18
------------------ACTGGATGGACTTGGCTTCAGACTCGGACTTGAATGCTGCCCGGTTGCCATGGA	NBL1_mRNA	946	999
.((.(((((((.((((..............)))))))))))..))...........................	(-12.8)

E2HS-293019_7_hsa_can_2466_microRNA_1_20-E2HS-293019_7_ENSG00000198712_ENST00000361739_MT-CO2_mRNA_199_246
GTGGTGGGGGTGGGGGGGAAATCCTGCCCGCCATCATCCTAGTCCTCATCGCCCTCCCATCCCTACGC
GTGGTGGGGGTGGGGGGGAA------------------------------------------------	2466_microRNA	1	20
--------------------ATCCTGCCCGCCATCATCCTAGTCCTCATCGCCCTCCCATCCCTACGC	MT-CO2_mRNA	199	246
...(((((((((((((((.................................)))))))))))))))..	(-28.6)

E2HS-337090_6_hsa_can_1926_microRNA_1_18-E2HS-337090_6_ENSG00000176182_ENST00000322217_MYPOP_mRNA_904_948
GCCTGTCTGAGCGTCGCTATCCGGGAGCTGGCCGGCACCCTTCGACAGGGACTGGCCAAACTG
GCCTGTCTGAGCGTCGCT---------------------------------------------	1926_microRNA	1	18
------------------ATCCGGGAGCTGGCCGGCACCCTTCGACAGGGACTGGCCAAACTG	MYPOP_mRNA	904	948
.((((((.(((.((.(((...............))))).))).))))))..............	(-14.9)

E2HS-845787_2_hsa_can_1515_microRNA_1_18-E2HS-845787_2_ENSG00000106348_ENST00000354269_IMPDH1_mRNA_2187_2237
GTGGGGGTGGAGGGCGGGCTCCTGTAGGGCACCTCCCTGCCCCTAGCCTCCCAGGAAATGGTGCTCTCC
GTGGGGGTGGAGGGCGGG---------------------------------------------------	1515_microRNA	1	18
------------------CTCCTGTAGGGCACCTCCCTGCCCCTAGCCTCCCAGGAAATGGTGCTCTCC	IMPDH1_mRNA	2187	2237
.(((((((...(((((((.................)))))))...))).))))................	(-22)

E2HS-868108_2_hsa_can_950_microRNA_1_18-E2HS-868108_2_ENSG00000124795_ENST00000397239_DEK_mRNA_2458_2507
ATCCCACCGCTGCCAAAAAAAAACTTTGGGAAAGGGTGGGATTAAGTACAAGCACATTTGGCTTACAG
ATCCCACCGCTGCCAAAA--------------------------------------------------	950_microRNA	1	18
------------------AAAAACTTTGGGAAAGGGTGGGATTAAGTACAAGCACATTTGGCTTACAG	DEK_mRNA	2458	2507
((((((((.((.(((((.......)))))...))))))))))..........................	(-18.1)

E2HS-961627_1_hsa_can_514_microRNA_1_18-E2HS-961627_1_ENSG00000019995_ENST00000359653_ZRANB1_mRNA_4426_4472
TTCCCAGCCAACGCACCAACTGTGTGTTGTGGTCTGGTGAGTGTTGTTTCCCCTGAGCGCTCTAT
TTCCCAGCCAACGCACCA-----------------------------------------------	514_microRNA	1	18
------------------ACTGTGTGTTGTGGTCTGGTGAGTGTTGTTTCCCCTGAGCGCTCTAT	ZRANB1_mRNA	4426	4472
((((((((((((((((.....))))))..))).)))).)))........................	(-15.9)

E2HS-1330774_1_hsa_can_2103_microRNA_1_25-E2HS-1330774_1_ENSG00000157087_ENST00000360273_ATP2B2_mRNA_4837_4881
TATATATATATATGTACGTATGTGTATAGGTAGATATATATATATATATATAAATATATATACATGGATA
TATATATATATATGTACGTATGTGT---------------------------------------------	2103_microRNA	1	25
-------------------------ATAGGTAGATATATATATATATATATAAATATATATACATGGATA	ATP2B2_mRNA	4837	4881
(((((.((((((((((.((((((((........)))))))).)))))))))).)))))............	(-14.8)

E2-699262_1_hsa_can_238_microRNA_1_18-E2-699262_1_ENSG00000136535_ENST00000389554_TBR1_mRNA_2385_2426
CGCGCGCGCGGGAGGGCGGCCCCGCCGCGGCCCGGACCCCCAGCCAGCCCCTCACAGCTC
CGCGCGCGCGGGAGGGCG------------------------------------------	238_microRNA	1	18
------------------GCCCCGCCGCGGCCCGGACCCCCAGCCAGCCCCTCACAGCTC	TBR1_mRNA	2385	2426
((.((.(((((..((((.))))..))))))).))..........................	(-20.1)

E3HS-177638_7_hsa_can_294_microRNA_1_21-E3HS-177638_7_ENSG00000174738_ENST00000312521_NR1D2_mRNA_2021_2069
TCTAAGGCCAAGGCCTCAGGACACTCTGAGGAGCTCTTGGCCTTTAAAGTTCACCCTTAAGGCCTTTGTT
TCTAAGGCCAAGGCCTCAGGA-------------------------------------------------	294_microRNA	1	21
---------------------CACTCTGAGGAGCTCTTGGCCTTTAAAGTTCACCCTTAAGGCCTTTGTT	NR1D2_mRNA	2021	2069
...(((((((((.(((((((....)))))))....)))))))))..........................	(-23.2)

E3HS-188955_7_hsa_can_1444_microRNA_1_23-E3HS-188955_7_ENSG00000167658_ENST00000309311_EEF2_mRNA_1845_1894
ATCGAGGCTAGAGTCACGCTTGGAACGTGCTCTGCCTCTCCAAGTCCCCCAACAAGCACAACCGGCTGTACAT
ATCGAGGCTAGAGTCACGCTTGG--------------------------------------------------	1444_microRNA	1	23
-----------------------AACGTGCTCTGCCTCTCCAAGTCCCCCAACAAGCACAACCGGCTGTACAT	EEF2_mRNA	1845	1894
...(((((.((((.((((.......)))))))))))))...................................	(-17.6)

E3HS-203407_6_hsa_can_2349_microRNA_1_21-E3HS-203407_6_ENSG00000128710_ENST00000249501_HOXD10_mRNA_1345_1397
TCCCTGTCCTCCAGGAGCTCAAGTGCTGGAGGACTGGGAAAGCGGAAACAAAACCTTCACCGCTCTTTGTTTGT
TCCCTGTCCTCCAGGAGCTCA-----------------------------------------------------	2349_microRNA	1	21
---------------------AGTGCTGGAGGACTGGGAAAGCGGAAACAAAACCTTCACCGCTCTTTGTTTGT	HOXD10_mRNA	1345	1397
((((.(((((((((..(((..))).))))))))).))))...................................	(-23.9)

E3HS-276944_5_hsa_can_995_microRNA_1_25-E3HS-276944_5_ENSG00000131795_ENST00000330165_RBM8A_mRNA_680_737
CAACATAGCAAGACTCCATCTTTAAGTGTTTATATTTAATCTCTTACCGTATATGCGTAGTATTTGAGTTGCGAATAAATGTT
CAACATAGCAAGACTCCATCTTTAA-----------------------------------------------------	995_microRNA	1	25
-------------------------GTGTTTATATTTAATCTCTTACCGTATATGCGTAGTATTTGAGTTGCGAATAAATGTT	RBM8A_mRNA	680	737
.(((((.(((..((((.................................................)))))))......)))))	(-7.2)

E3HS-294257_5_hsa_can_1381_microRNA_1_18-E3HS-294257_5_ENSG00000130227_ENST00000252512_XPO7_mRNA_890_954
GTAAGGAGGGGGATGAGGCTGTTTTTTGACCTGTATCATTCCATCCCTCCTTCATTTTCACCTCTGGTATTATCCTGCTTGGT
GTAAGGAGGGGGATGAGG-----------------------------------------------------	1381_microRNA	1	18
------------------CTGTTTTTTGACCTGTATCATTCCATCCCTCCTTCATTTTCACCTCTGGTATTATCCTGCTTGGT	XPO7_mRNA	890	954
..((((((((((((((...................)))))))...)))))))...............................	(-16.6)

E3HS-331597_5_hsa_can_667_microRNA_1_23-E3HS-331597_5_ENSG00000164976_ENST00000297625_KIAA1161_mRNA_4991_5038
TTAGAGCCAGACTGCCTGGGTTTAAGCCCCAAGTCTTGGCATCTTCCACGTAGTGTTGAGCCTGCAGGTGC
TTAGAGCCAGACTGCCTGGGTTT------------------------------------------------	667_microRNA	1	23
-----------------------AAGCCCCAAGTCTTGGCATCTTCCACGTAGTGTTGAGCCTGCAGGTGC	KIAA1161_mRNA	4991	5038
..(((((((((((....(((((())))))..))))).))).)))...........................	(-16.7)

E3HS-434524_4_hsa_can_536_microRNA_1_23-E3HS-434524_4_ENSG00000163697_ENST00000295974_APBB2_mRNA_1305_1351
TGGGTGATGCAGTGAGATGCTGTAGTGTCATCCAGCCCAGAAACCAAGAAGGATCATCCGAAAACAGGGG
TGGGTGATGCAGTGAGATGCTGT-----------------------------------------------	536_microRNA	1	23
-----------------------AGTGTCATCCAGCCCAGAAACCAAGAAGGATCATCCGAAAACAGGGG	APBB2_mRNA	1305	1351
((((((((((..............))))))))))....................................	(-13.1)

E3HS-441716_4_hsa_can_2294_microRNA_1_21-E3HS-441716_4_ENSG00000131503_ENST00000360839_ANKHD1_mRNA_3723_3775
TTGAGGGGAGAAATGCTGTGTGTATTTCTCCCCTGATGTTGGCTGCAATGAATGGACATGTTCCTGCAGTAAAA
TTGAGGGGAGAAATGCTGTGT-----------------------------------------------------	2294_microRNA	1	21
---------------------GTATTTCTCCCCTGATGTTGGCTGCAATGAATGGACATGTTCCTGCAGTAAAA	ANKHD1_mRNA	3723	3775
...(((((((((((((.....)))))))))))))........................................	(-20.5)

E3HS-497487_3_hsa_can_1905_microRNA_1_23-E3HS-497487_3_ENSG00000135940_ENST00000258424_COX5B_mRNA_279_327
TTCTGGAGGGATGGGTAGGAGCCAATTTAGTCCCCTCCATCTCCAACAAGAGAATAGTAGGCTGCATCTGTG
TTCTGGAGGGATGGGTAGGAGCC-------------------------------------------------	1905_microRNA	1	23
-----------------------AATTTAGTCCCCTCCATCTCCAACAAGAGAATAGTAGGCTGCATCTGTG	COX5B_mRNA	279	327
((((...((((((((..(((..........)))..)))))))).....))))....................	(-15.2)

E3HS-542618_3_hsa_can_2053_microRNA_1_24-E3HS-542618_3_ENSG00000169972_ENST00000379031_PUSL1_mRNA_574_639
GCTGTGAAGGGCTGGTGCTCTAGGAGGAAGCCGCCCAGCACCTCCTCGGCACACACGACTTCAGCGCCTTCCAGTCCGCTGGCAGCCCGG
GCTGTGAAGGGCTGGTGCTCTAGG-----------------------------------------------------	2053_microRNA	1	24
------------------------AGGAAGCCGCCCAGCACCTCCTCGGCACACACGACTTCAGCGCCTTCCAGTCCGCTGGCAGCCCGG	PUSL1_mRNA	574	639
(((((...(((((((.(((..((...................................))..))).....)))))))....)))))....	(-20.2)

E3HS-561496_3_hsa_can_1500_microRNA_1_18-E3HS-561496_3_ENSG00000198727_ENST00000361789_MT-CYB_mRNA_906_949
AGGCGTGGGTTTTTTTTTAATAATCCCCATCCTCCATATATCCAAACAACAAAGCATAATAT
AGGCGTGGGTTTTTTTTT--------------------------------------------	1500_microRNA	1	18
------------------AATAATCCCCATCCTCCATATATCCAAACAACAAAGCATAATAT	MT-CYB_mRNA	906	949
(((.(((((................)))))))).............................	(-7.6)

E3HS-603589_3_hsa_can_603_microRNA_1_23-E3HS-603589_3_ENSG00000010292_ENST00000315579_NCAPD2_mRNA_3726_3802
GATGCCCCTGCCGCCCTGACGCCCCATGGAGGAGGAGCTGGGGCTGGTTGGGGCAACAGCAGATGACACAGAGGCAGAACTAATCCGTGGCATCTGCGAG
GATGCCCCTGCCGCCCTGACGCC-----------------------------------------------------	603_microRNA	1	23
-----------------------CCATGGAGGAGGAGCTGGGGCTGGTTGGGGCAACAGCAGATGACACAGAGGCAGAACTAATCCGTGGCATCTGCGAG	NCAPD2_mRNA	3726	3802
..((((((.(((((((((...((..........))...)))))).))).)))))).............................................	(-26.1)

E3HS-836932_2_hsa_can_719_microRNA_1_29-E3HS-836932_2_ENSG00000139180_ENST00000266544_NDUFA9_mRNA_955_1000
CTCCCACTGCTTCACTTGACTAGCCTTTAAAGGGATAAAGTGGAGCGGATGCACATCACAGACATGAAATTGCCT
CTCCCACTGCTTCACTTGACTAGCCTTTA----------------------------------------------	719_microRNA	1	29
-----------------------------AAGGGATAAAGTGGAGCGGATGCACATCACAGACATGAAATTGCCT	NDUFA9_mRNA	955	1000
......(((((((((((......(((((.)))))...)))))))))))...........................	(-19.5)

E3HS-892693_2_hsa_can_2135_microRNA_1_28-E3HS-892693_2_ENSG00000132356_ENST00000397128_PRKAA1_mRNA_2352_2399
TGGGTAACATAGCGAGACCCCGTCTCTATATTTTTAGTGTAGACGGGGTTTCACTATGTTGCCCAGGCTGGTCTCG
TGGGTAACATAGCGAGACCCCGTCTCTA------------------------------------------------	2135_microRNA	1	28
----------------------------TATTTTTAGTGTAGACGGGGTTTCACTATGTTGCCCAGGCTGGTCTCG	PRKAA1_mRNA	2352	2399
((((((((((((.((((((((((((.(...........).)))))))))))).))))))))))))...........	(-38.3)

E3HS-913510_2_hsa_can_2346_microRNA_1_23-E3HS-913510_2_ENSG00000221983_ENST00000442744_UBA52_mRNA_220_263
CAGCTTTGCAGGTGGTGACTAGAATCCCACCTGACCAGCAGCGTCTGATATTTGCCGGCAAACAGCT
CAGCTTTGCAGGTGGTGACTAGA--------------------------------------------	2346_microRNA	1	23
-----------------------ATCCCACCTGACCAGCAGCGTCTGATATTTGCCGGCAAACAGCT	UBA52_mRNA	220	263
..(((...(((((((.((......)))))))))...)))............................	(-16.2)

E3HS-961600_2_hsa_can_2174_microRNA_1_21-E3HS-961600_2_ENSG00000170727_ENST00000307404_BOP1_mRNA_331_375
CTTCCCCACCCTCTCCTGCAGACGAGGGCCACAGTGGGATTAAAAAGACCACTGAGGAGCAGGTGC
CTTCCCCACCCTCTCCTGCAG---------------------------------------------	2174_microRNA	1	21
---------------------ACGAGGGCCACAGTGGGATTAAAAAGACCACTGAGGAGCAGGTGC	BOP1_mRNA	331	375
......((((..(((((.(((..............................))))))))..)))).	(-12.5)

E3HS-1064959_1_hsa_can_2466_microRNA_1_20-E3HS-1064959_1_ENSG00000198888_ENST00000361390_MT-ND1_mRNA_724_771
GTGGTGGGGGTGGGGGGGAATTCCTAGGAACAACATATGACGCACTCTCCCCTGAACTCTACACAACA
GTGGTGGGGGTGGGGGGGAA------------------------------------------------	2466_microRNA	1	20
--------------------TTCCTAGGAACAACATATGACGCACTCTCCCCTGAACTCTACACAACA	MT-ND1_mRNA	724	771
((.((((((.(((((((((..........................)))))))))..))))))...)).	(-24.5)

E3HS-1077607_1_hsa_can_2466_microRNA_1_20-E3HS-1077607_1_ENSG00000100345_ENST00000216181_MYH9_mRNA_6309_6364
GTGGTGGGGGTGGGGGGGAATTCCAGCTCCCTCCCCTGCTCAGAATCTGATACCAAAGAGACAGGGCCCGGGCCCA
GTGGTGGGGGTGGGGGGGAA-----------------------------------------------------	2466_microRNA	1	20
--------------------TTCCAGCTCCCTCCCCTGCTCAGAATCTGATACCAAAGAGACAGGGCCCGGGCCCA	MYH9_mRNA	6309	6364
..((((((((.((((((((..)))..))))).))))))))....................................	(-22.8)

E3HS-1175843_1_hsa_can_1951_microRNA_1_22-E3HS-1175843_1_ENSG00000155115_ENST00000329970_GTF3C6_mRNA_573_620
AAACCGCTGTTCTACCTCTAGTTGGGGTGGAATGGCTGCAAATAAAGGATAATGATTTCTCCTATCGACC
AAACCGCTGTTCTACCTCTAGT------------------------------------------------	1951_microRNA	1	22
----------------------TGGGGTGGAATGGCTGCAAATAAAGGATAATGATTTCTCCTATCGACC	GTF3C6_mRNA	573	620
.....(((((((((((((.....)))))))))))))..................................	(-19.3)

E3HS-1433053_1_hsa_can_2349_microRNA_1_21-E3HS-1433053_1_ENSG00000142657_ENST00000270776_PGD_mRNA_992_1045
TCCCTGTCCTCCAGGAGCTCAATTCCTGGAGGACATTCGGAAGGCACTCTACGCTTCCAAGATCATCTCTTACGC
TCCCTGTCCTCCAGGAGCTCA-----------------------------------------------------	2349_microRNA	1	21
---------------------ATTCCTGGAGGACATTCGGAAGGCACTCTACGCTTCCAAGATCATCTCTTACGC	PGD_mRNA	992	1045
(((.(((((((((((((.....)))))))))))))...)))..................................	(-24.8)

E3HS-1670676_1_hsa_can_2466_microRNA_1_20-E3HS-1670676_1_ENSG00000012232_ENST00000220562_EXTL3_mRNA_5336_5378
GTGGTGGGGGTGGGGGGGAATAGCTCCCACCCACCTGTAGGGCTAGCTCGGCTTAAGGGAACT
GTGGTGGGGGTGGGGGGGAA-------------------------------------------	2466_microRNA	1	20
--------------------TAGCTCCCACCCACCTGTAGGGCTAGCTCGGCTTAAGGGAACT	EXTL3_mRNA	5336	5378
.(((((.(((((((.((((.....)))).))))))).)...))))..................	(-20.1)

E3HS-2045839_1_hsa_can_667_microRNA_1_23-E3HS-2045839_1_ENSG00000104213_ENST00000251630_PDGFRL_mRNA_436_489
TTAGAGCCAGACTGCCTGGGTTTCCCGAGATGAAGGTCTGGCTGCTGCTTGGTCTTCTGCTGGTGCACGAAGCGCTG
TTAGAGCCAGACTGCCTGGGTTT-----------------------------------------------------	667_microRNA	1	23
-----------------------CCCGAGATGAAGGTCTGGCTGCTGCTTGGTCTTCTGCTGGTGCACGAAGCGCTG	PDGFRL_mRNA	436	489
.((((((((((((...((((...)))).......))))))))).)))..............................	(-19.1)

E3HS-2054106_1_hsa_can_2135_microRNA_1_28-E3HS-2054106_1_ENSG00000188735_ENST00000449592_TMEM120B_mRNA_6801_6856
TGGGTAACATAGCGAGACCCCGTCTCTATACTCGGGAGGCTGAGGCCGGAGGATCGCTTGAGCCCAGGAGGTCAAGGCTACAGT
TGGGTAACATAGCGAGACCCCGTCTCTA-----------------------------------------------------	2135_microRNA	1	28
----------------------------TACTCGGGAGGCTGAGGCCGGAGGATCGCTTGAGCCCAGGAGGTCAAGGCTACAGT	TMEM120B_mRNA	6801	6856
(((((.....(((((..(((((((((...............))))).)).)).)))))...)))))..................	(-22.1)

E3HS-2211176_1_hsa_can_719_microRNA_1_29-E3HS-2211176_1_ENSG00000004399_ENST00000324093_PLXND1_mRNA_6070_6113
CTCCCACTGCTTCACTTGACTAGCCTTTACGGCTGGGGCGGGGGCAGGAGGAGGGGCTGCTCTCTGAGACAGG
CTCCCACTGCTTCACTTGACTAGCCTTTA--------------------------------------------	719_microRNA	1	29
-----------------------------CGGCTGGGGCGGGGGCAGGAGGAGGGGCTGCTCTCTGAGACAGG	PLXND1_mRNA	6070	6113
((((..(((((((......((((((.....))))))....)))))))..))))....................	(-24.7)

E3HS-2211178_1_hsa_can_719_microRNA_1_29-E3HS-2211178_1_ENSG00000023902_ENST00000443480_PLEKHO1_mRNA_28_71
CTCCCACTGCTTCACTTGACTAGCCTTTAGCTGGGCCGGGCGGGCGGGTGGCGGGGGTGCGCTCGGGGACCCG
CTCCCACTGCTTCACTTGACTAGCCTTTA--------------------------------------------	719_microRNA	1	29
-----------------------------GCTGGGCCGGGCGGGCGGGTGGCGGGGGTGCGCTCGGGGACCCG	PLEKHO1_mRNA	28	71
..(((.(((((..(((((.((.((((...........)))).)))))))))))))))................	(-22)

E3HS-2443526_1_hsa_can_719_microRNA_1_29-E3HS-2443526_1_ENSG00000184708_ENST00000397525_EIF4ENIF1_mRNA_683_728
CTCCCACTGCTTCACTTGACTAGCCTTTATAGGATTGGCAGTGGGAGGATAATCTCTGCCCGGACCTTTGAGAAG
CTCCCACTGCTTCACTTGACTAGCCTTTA----------------------------------------------	719_microRNA	1	29
-----------------------------TAGGATTGGCAGTGGGAGGATAATCTCTGCCCGGACCTTTGAGAAG	EIF4ENIF1_mRNA	683	728
(((((((((((...((((...........))))...)))))))))))............................	(-21.5)

E3HS-2702311_1_hsa_can_950_microRNA_1_18-E3HS-2702311_1_ENSG00000160917_ENST00000292476_CPSF4_mRNA_1550_1593
ATCCCACCGCTGCCAAAAACACCTGTGGCATGTGGAGGAGACTGCCCTGTCCTGAGCCTGGA
ATCCCACCGCTGCCAAAA--------------------------------------------	950_microRNA	1	18
------------------ACACCTGTGGCATGTGGAGGAGACTGCCCTGTCCTGAGCCTGGA	CPSF4_mRNA	1550	1593
.((((.(((((((((..........))))).)))).)).)).....................	(-15)

E3HS-2867903_1_hsa_can_1270_microRNA_1_22-E3HS-2867903_1_ENSG00000105364_ENST00000393733_MRPL4_mRNA_1196_1240
AGCCACCATGACCGGCCAATTTTTGGCTGGGGATGGTGGCTCACGCTTGTAATCCCAGTACTTTGGG
AGCCACCATGACCGGCCAATTT---------------------------------------------	1270_microRNA	1	22
----------------------TTGGCTGGGGATGGTGGCTCACGCTTGTAATCCCAGTACTTTGGG	MRPL4_mRNA	1196	1240
(((((((((..((((((((...))))))))..)))))))))..........................	(-27.9)

E3HS-3160787_1_hsa_can_1788_microRNA_1_23-E3HS-3160787_1_ENSG00000109171_ENST00000264313_SLAIN2_mRNA_1891_1955
TGAGTGTGTGTGTGCGAGTGTGTAACACAGCTCACACAAACCACCTCCTCACCTGGGCCTCCTATGGTTCAGAGCACAGTCTCAGCAA
TGAGTGTGTGTGTGCGAGTGTGT-----------------------------------------------------	1788_microRNA	1	23
-----------------------AACACAGCTCACACAAACCACCTCCTCACCTGGGCCTCCTATGGTTCAGAGCACAGTCTCAGCAA	SLAIN2_mRNA	1891	1955
.(((.(((..((((.((((((((.))))).))).))))...)))))).........................................	(-16.9)

E3-73060_4_hsa_can_1943_microRNA_1_22-E3-73060_4_ENSG00000178971_ENST00000315684_C17orf68_mRNA_5640_5683
TGAGGTGACCGCAGATGGGAAGTCGAATCCCAGCGGTGCCTTTATTCAATTGAAACAGCGTGATTT
TGAGGTGACCGCAGATGGGAAG--------------------------------------------	1943_microRNA	1	22
----------------------TCGAATCCCAGCGGTGCCTTTATTCAATTGAAACAGCGTGATTT	C17orf68_mRNA	5640	5683
.(((((.(((((...(((((.......)))))))))))))))........................	(-19.4)

E3-346740_1_hsa_can_1621_microRNA_1_22-E3-346740_1_ENSG00000168038_ENST00000301831_ULK4_mRNA_2551_2594
CCTGGGGAGTGGCTGGGGAGCAAAACTCCCTGGCCTCTGCCATCTGCAAAGTTCAGCAGTACATGT
CCTGGGGAGTGGCTGGGGAGCA--------------------------------------------	1621_microRNA	1	22
----------------------AAACTCCCTGGCCTCTGCCATCTGCAAAGTTCAGCAGTACATGT	ULK4_mRNA	2551	2594
....((.((.((((((((((.....)))))))))).)).)).........................	(-21.6)

E3-587450_1_hsa_can_1381_microRNA_1_18-E3-587450_1_ENSG00000167548_ENST00000301067_MLL2_mRNA_12051_12104
GTAAGGAGGGGGATGAGGAACCCTCCTCCTGACGGGCAAGGAACAAAACACCGTAGACCCAGCCGTTTCTTC
GTAAGGAGGGGGATGAGG-----------------------------------------------------	1381_microRNA	1	18
------------------AACCCTCCTCCTGACGGGCAAGGAACAAAACACCGTAGACCCAGCCGTTTCTTC	MLL2_mRNA	12051	12104
((.(((((((((.........))))))))).)).......................................	(-18)

E3-776164_1_hsa_can_238_microRNA_1_18-E3-776164_1_ENSG00000184232_ENST00000328965_OAF_mRNA_191_249
CGCGCGCGCGGGAGGGCGCCCCGCCCCCACGCGGCGCGCCGGGGCCGCGGACGGCAGCGGCCCCCGGGGATGCGCCT
CGCGCGCGCGGGAGGGCG-----------------------------------------------------	238_microRNA	1	18
------------------CCCCGCCCCCACGCGGCGCGCCGGGGCCGCGGACGGCAGCGGCCCCCGGGGATGCGCCT	OAF_mRNA	191	249
.(((((((((((.(((((...))))))).)))).)))))......................................	(-27.1)

E3-776168_1_hsa_can_238_microRNA_1_18-E3-776168_1_ENSG00000140470_ENST00000268070_ADAMTS17_mRNA_320_361
CGCGCGCGCGGGAGGGCGCCGCGCGCCCGGCCCGGAGAGCGCGCCCTGCTGCTGCACCTG
CGCGCGCGCGGGAGGGCG------------------------------------------	238_microRNA	1	18
------------------CCGCGCGCCCGGCCCGGAGAGCGCGCCCTGCTGCTGCACCTG	ADAMTS17_mRNA	320	361
.((((((.((((.(((((.....)))))..))))....))))))................	(-28.4)

E3-1019688_1_hsa_can_1926_microRNA_1_18-E3-1019688_1_ENSG00000198160_ENST00000355977_MIER1_mRNA_2687_2738
GCCTGTCTGAGCGTCGCTTTTTTTTTTTTTTTTTTTTAAATTTCTACTTAAGGGCAAGTAATTTGAGAAT
GCCTGTCTGAGCGTCGCT----------------------------------------------------	1926_microRNA	1	18
------------------TTTTTTTTTTTTTTTTTTTAAATTTCTACTTAAGGGCAAGTAATTTGAGAAT	MIER1_mRNA	2687	2738
((((...((((...................................)))).))))...............	(-8)

E4HS-373594_5_hsa_can_2183_microRNA_1_22-E4HS-373594_5_ENSG00000173660_ENST00000311672_UQCRH_mRNA_509_580
TAAGCTACTGTGCCTGGCCAGTGTAAGTTCACATGAACCTCATGGGTTTGGCTTAGGCTGGTAGCTTCTATGTAATTCGCAATGATTCCATCTA
TAAGCTACTGTGCCTGGCCAGT-----------------------------------------------------	2183_microRNA	1	22
----------------------GTAAGTTCACATGAACCTCATGGGTTTGGCTTAGGCTGGTAGCTTCTATGTAATTCGCAATGATTCCATCTA	UQCRH_mRNA	509	580
.(((((((((.((((((((((..........................)))))).)))))))))))))...........................	(-23.4)

E4HS-435487_5_hsa_can_1505_microRNA_1_22-E4HS-435487_5_ENSG00000175931_ENST00000319380_UBE2O_mRNA_109_151
CAGAAGAGCCCTGGAGTCCTGTCCCAGGCCCCGGCTCCAGCCCCGGAGGCAGTCCCGGCCCCAGC
CAGAAGAGCCCTGGAGTCCTGT-------------------------------------------	1505_microRNA	1	22
----------------------CCCAGGCCCCGGCTCCAGCCCCGGAGGCAGTCCCGGCCCCAGC	UBE2O_mRNA	109	151
.......(((((((((((..............)))))))).......)))...............	(-13.9)

E4HS-442725_5_hsa_can_667_microRNA_1_23-E4HS-442725_5_ENSG00000198952_ENST00000361813_SMG5_mRNA_3641_3690
TTAGAGCCAGACTGCCTGGGTTTACCTGGTGTCTGAGTGATTCTCTGCAGACCCTTCCCCTCCTCAAGGATCA
TTAGAGCCAGACTGCCTGGGTTT--------------------------------------------------	667_microRNA	1	23
-----------------------ACCTGGTGTCTGAGTGATTCTCTGCAGACCCTTCCCCTCCTCAAGGATCA	SMG5_mRNA	3641	3690
.....(((((((...((((((..)))))).))))).))...................................	(-13.9)

E4HS-456798_5_hsa_can_900_microRNA_1_25-E4HS-456798_5_ENSG00000121031_ENST00000314191_AC103686-3_mRNA_10068_10126
AACAGGGCGGCTGGTTAATATCTCAGAATGCTCTCAGCAGTGAGCCAGCCTGCCTTGCTGAAATCGAGGAGGACAAGGCTAGAA
AACAGGGCGGCTGGTTAATATCTCA-----------------------------------------------------	900_microRNA	1	25
-------------------------GAATGCTCTCAGCAGTGAGCCAGCCTGCCTTGCTGAAATCGAGGAGGACAAGGCTAGAA	AC103686-3_mRNA	10068	10126
..((((((((((((((.((....................)).)))))))).))))))...........................	(-22.3)

E4HS-460605_5_hsa_can_2135_microRNA_1_28-E4HS-460605_5_ENSG00000156976_ENST00000323963_EIF4A2_mRNA_1508_1553
TGGGTAACATAGCGAGACCCCGTCTCTAAAAAGATGGGGTCTGTAAAATCTTTCTTTCTTAGAAATTTATTTCC
TGGGTAACATAGCGAGACCCCGTCTCTA----------------------------------------------	2135_microRNA	1	28
----------------------------AAAAGATGGGGTCTGTAAAATCTTTCTTTCTTAGAAATTTATTTCC	EIF4A2_mRNA	1508	1553
...........((.(((((((((((......)))))))))))))..............................	(-18.7)

E4HS-468459_4_hsa_can_1598_microRNA_1_19-E4HS-468459_4_ENSG00000103342_ENST00000434724_GSPT1_mRNA_7038_7089
TCCTCACACGGGGCACCAAGCCTGACTTGGTGCCTGTGTGAGGATTAAGCCCTTAGTCTGCTCTTGCAATT
TCCTCACACGGGGCACCAA----------------------------------------------------	1598_microRNA	1	19
-------------------GCCTGACTTGGTGCCTGTGTGAGGATTAAGCCCTTAGTCTGCTCTTGCAATT	GSPT1_mRNA	7038	7089
(((((((((.((((((((.........)))))))))))))))))...........................	(-28.6)

E4HS-480723_4_hsa_can_667_microRNA_1_23-E4HS-480723_4_ENSG00000213347_ENST00000439742_MXD3_mRNA_1238_1292
TTAGAGCCAGACTGCCTGGGTTTTGCTCCCCAAACACCCTGCTGCTGGCTGCCAGGCAGGCCCTCTGGAAGGGAAGGG
TTAGAGCCAGACTGCCTGGGTTT-----------------------------------------------------	667_microRNA	1	23
-----------------------TGCTCCCCAAACACCCTGCTGCTGGCTGCCAGGCAGGCCCTCTGGAAGGGAAGGG	MXD3_mRNA	1238	1292
......(((((((((((((................................))))))))....)))))..........	(-19.4)

E4HS-495140_4_hsa_can_1895_microRNA_1_24-E4HS-495140_4_ENSG00000187837_ENST00000343677_HIST1H1C_mRNA_47_93
CGGGTGGGAGCAGATCTTATTGAGTCCGAGACTGCTCCTGCCGCTCCCGCTGCCGCGCCTCCTGCGGAGAA
CGGGTGGGAGCAGATCTTATTGAG-----------------------------------------------	1895_microRNA	1	24
------------------------TCCGAGACTGCTCCTGCCGCTCCCGCTGCCGCGCCTCCTGCGGAGAA	HIST1H1C_mRNA	47	93
..(((((((((((.((((.........))))))))))))))).............................	(-23.2)

E4HS-505943_4_hsa_can_273_microRNA_1_25-E4HS-505943_4_ENSG00000166869_ENST00000300113_AC130454-2_mRNA_1471_1529
TAAGGAGCGCACAATCCTGATCCCTTGTGCAGTTCACAGTAGGATTTGGGCTCCTATGATAATCTAATGCCACTGCTGATCTGA
TAAGGAGCGCACAATCCTGATCCCT-----------------------------------------------------	273_microRNA	1	25
-------------------------TGTGCAGTTCACAGTAGGATTTGGGCTCCTATGATAATCTAATGCCACTGCTGATCTGA	AC130454-2_mRNA	1471	1529
..((((((.((.(((((((....................))))))))).)))))).............................	(-17.4)

E4HS-543233_4_hsa_can_603_microRNA_1_23-E4HS-543233_4_ENSG00000160948_ENST00000292510_VPS28_mRNA_642_693
GATGCCCCTGCCGCCCTGACGCCGCAGACCCTGAGCGGCATGTCGGCGTCAGATGAGCTGGACGACTCACAGGTG
GATGCCCCTGCCGCCCTGACGCC----------------------------------------------------	603_microRNA	1	23
-----------------------GCAGACCCTGAGCGGCATGTCGGCGTCAGATGAGCTGGACGACTCACAGGTG	VPS28_mRNA	642	693
((((((..((((((....................))))))....)))))).........................	(-19.1)

E4HS-581397_4_hsa_can_433_microRNA_1_23-E4HS-581397_4_ENSG00000112787_ENST00000434748_FBRSL1_mRNA_1503_1552
TTTGGGACCAGCAGATGAGGGCTCCCTCCTGCCATCCCGGGACTGCCCACCCTGCTCCCACACCCCGGCCCCT
TTTGGGACCAGCAGATGAGGGCT--------------------------------------------------	433_microRNA	1	23
-----------------------CCCTCCTGCCATCCCGGGACTGCCCACCCTGCTCCCACACCCCGGCCCCT	FBRSL1_mRNA	1503	1552
(((((((...((((..(((((..)))))))))..)))))))................................	(-17.7)

E4HS-588689_4_hsa_can_679_microRNA_1_23-E4HS-588689_4_ENSG00000107854_ENST00000371627_TNKS2_mRNA_6113_6171
TGAGTGTGTGTGTGTGAGTGTGCCATTCCATACCCTCATTTAATTCTTAATAAAACTGTTCACTTGTT
TGAGTGTGTGTGTGTGAGTGTGC---------------------------------------------	679_microRNA	1	23
-----------------------CATTCCATACCCTCATTTAATTCTTAATAAAACTGTTCACTTGTT	TNKS2_mRNA	6113	6171
((((((...(((((.(((((...))))))))))...))))))..........................	(-11.1)

E4HS-590037_4_hsa_can_2135_microRNA_1_28-E4HS-590037_4_ENSG00000144713_ENST00000429711_RPL32_mRNA_1185_1236
TGGGTAACATAGCGAGACCCCGTCTCTATTTTTTTTGGAGACGGGGTCTTGCTCTCACCCAGGCTGGGAGTGCAGTGGCA
TGGGTAACATAGCGAGACCCCGTCTCTA----------------------------------------------------	2135_microRNA	1	28
----------------------------TTTTTTTTGGAGACGGGGTCTTGCTCTCACCCAGGCTGGGAGTGCAGTGGCA	RPL32_mRNA	1185	1236
(((((.....(((((((((((((((((.........)))))))))))))))))...)))))...................	(-37.7)

E4HS-592200_4_hsa_can_2052_microRNA_1_23-E4HS-592200_4_ENSG00000104823_ENST00000221418_ECH1_mRNA_172_223
TCAGCAGGGAGCCAGTGTTCTGTTAGCCTTCGCCTCACTGGCTCCTCTGCACAAGAGGAGGCTTCCGGAGTAGCC
TCAGCAGGGAGCCAGTGTTCTGT----------------------------------------------------	2052_microRNA	1	23
-----------------------TAGCCTTCGCCTCACTGGCTCCTCTGCACAAGAGGAGGCTTCCGGAGTAGCC	ECH1_mRNA	172	223
...((((((((((((((..................)))))))))).)))).........................	(-25)

E4HS-601526_4_hsa_can_667_microRNA_1_23-E4HS-601526_4_ENSG00000172660_ENST00000311979_TAF15_mRNA_427_484
TTAGAGCCAGACTGCCTGGGTTTATTCATATGACCAGCAGTCAGGCTATGATCAACATCAAGGCTCATATGATGAGCAGTC
TTAGAGCCAGACTGCCTGGGTTT-----------------------------------------------------	667_microRNA	1	23
-----------------------ATTCATATGACCAGCAGTCAGGCTATGATCAACATCAAGGCTCATATGATGAGCAGTC	TAF15_mRNA	427	484
(((.((((.((((((...((((.........)))).)))))).)))).)))..............................	(-21.8)

E4HS-657049_4_hsa_can_1694_microRNA_1_21-E4HS-657049_4_ENSG00000029364_ENST00000031146_SLC39A9_mRNA_4310_4366
CATATGAATTTTTGGGGGGATAATACTACTGCTCCATTCCCCTCACTTATTCTCCAGTTAATTGCTTGTCAGTTCCAT
CATATGAATTTTTGGGGGGAT-----------------------------------------------------	1694_microRNA	1	21
---------------------AATACTACTGCTCCATTCCCCTCACTTATTCTCCAGTTAATTGCTTGTCAGTTCCAT	SLC39A9_mRNA	4310	4366
.....((((...((((((((.................))))))))...))))..........................	(-15.4)

E4HS-666973_4_hsa_can_667_microRNA_1_23-E4HS-666973_4_ENSG00000231555_ENST00000445736_HSPA1B_mRNA_2266_2315
TTAGAGCCAGACTGCCTGGGTTTAACCTGATGGTAATTAGCTGGCTTCATTATTTTTGTAGTACAACCGATAT
TTAGAGCCAGACTGCCTGGGTTT--------------------------------------------------	667_microRNA	1	23
-----------------------AACCTGATGGTAATTAGCTGGCTTCATTATTTTTGTAGTACAACCGATAT	HSPA1B_mRNA	2266	2315
...(((((((..((((.(((((.)))))...)))).....)))))))..........................	(-17.2)

E4HS-791415_3_hsa_can_2466_microRNA_1_20-E4HS-791415_3_ENSG00000063180_ENST00000084798_CA11_mRNA_1343_1399
GTGGTGGGGGTGGGGGGGAAATCACCTCCCTTCAGATGCACTCCCTGAGACTCCTGAGCCAGAATCCTCCATCTCAG
GTGGTGGGGGTGGGGGGGAA-----------------------------------------------------	2466_microRNA	1	20
--------------------ATCACCTCCCTTCAGATGCACTCCCTGAGACTCCTGAGCCAGAATCCTCCATCTCAG	CA11_mRNA	1343	1399
.((((((((((((((((.......................))))))...))))))..))))................	(-20.1)

E4HS-806178_3_hsa_can_603_microRNA_1_23-E4HS-806178_3_ENSG00000204262_ENST00000374866_COL5A2_mRNA_2046_2101
GATGCCCCTGCCGCCCTGACGCCGGTGCGCCAGGGGAAGATGGCCGTCCAGGTCCTCCAGGCTCCATAGGAATCAGAGG
GATGCCCCTGCCGCCCTGACGCC-----------------------------------------------------	603_microRNA	1	23
-----------------------GGTGCGCCAGGGGAAGATGGCCGTCCAGGTCCTCCAGGCTCCATAGGAATCAGAGG	COL5A2_mRNA	2046	2101
....((((((.(((((.......)).))).))))))...........................................	(-17.1)

E4HS-806303_3_hsa_can_2269_microRNA_1_22-E4HS-806303_3_ENSG00000099624_ENST00000215375_ATP5D_mRNA_255_303
TGCGGGTGAGGATGAGGGTGCGGGTGCCAACGTCCGGCAGGTGGACGTGCCCACGCTGACCGGAGCCTTCG
TGCGGGTGAGGATGAGGGTGCG-------------------------------------------------	2269_microRNA	1	22
----------------------GGTGCCAACGTCCGGCAGGTGGACGTGCCCACGCTGACCGGAGCCTTCG	ATP5D_mRNA	255	303
...(((((.(((((..(((((..)))))..)))))............)))))...................	(-17.6)

E4HS-837828_3_hsa_can_2135_microRNA_1_28-E4HS-837828_3_ENSG00000175348_ENST00000309134_TMEM9B_mRNA_1299_1347
TGGGTAACATAGCGAGACCCCGTCTCTATATCTGGGTATCTGCTGTGTCTGCACTTCATGGTAAACGGGATCTAAAA
TGGGTAACATAGCGAGACCCCGTCTCTA-------------------------------------------------	2135_microRNA	1	28
----------------------------TATCTGGGTATCTGCTGTGTCTGCACTTCATGGTAAACGGGATCTAAAA	TMEM9B_mRNA	1299	1347
.((((((((((((((.((((.............)))).)).))))))).))).))......................	(-16.7)

E4HS-859623_3_hsa_can_2174_microRNA_1_21-E4HS-859623_3_ENSG00000186350_ENST00000481739_RXRA_mRNA_503_549
CTTCCCCACCCTCTCCTGCAGAGCTGCGAGGGGTGCAAGGGCTTCTTCAAGCGGACGGTGCGCAAGGA
CTTCCCCACCCTCTCCTGCAG-----------------------------------------------	2174_microRNA	1	21
---------------------AGCTGCGAGGGGTGCAAGGGCTTCTTCAAGCGGACGGTGCGCAAGGA	RXRA_mRNA	503	549
...((((((((.(((..((((..))))))))))))...)))...........................	(-15.4)

E4HS-860939_3_hsa_can_2466_microRNA_1_20-E4HS-860939_3_ENSG00000095319_ENST00000372577_NUP188_mRNA_5279_5328
GTGGTGGGGGTGGGGGGGAACTGTTCTGCCCACCTACCCCTCTCCACCAGCCTACACTGCACCCTGGCTG
GTGGTGGGGGTGGGGGGGAA--------------------------------------------------	2466_microRNA	1	20
--------------------CTGTTCTGCCCACCTACCCCTCTCCACCAGCCTACACTGCACCCTGGCTG	NUP188_mRNA	5279	5328
((((.((((((((((((...........))).)))))))))..)))).......................	(-26.2)

E4HS-871912_3_hsa_can_719_microRNA_1_29-E4HS-871912_3_ENSG00000110395_ENST00000264033_CBL_mRNA_4367_4424
CTCCCACTGCTTCACTTGACTAGCCTTTAATAAAGAGAATTGAGGGTCCAGTTGGGAGAACTATTAGTCAGTTCTTTTATATGCTGA
CTCCCACTGCTTCACTTGACTAGCCTTTA-----------------------------------------------------	719_microRNA	1	29
-----------------------------ATAAAGAGAATTGAGGGTCCAGTTGGGAGAACTATTAGTCAGTTCTTTTATATGCTGA	CBL_mRNA	4367	4424
(((((((((..((.(((((.....(((((.)))))....)))))))..)))).))))).............................	(-14.9)

E4HS-890228_3_hsa_can_869_microRNA_1_22-E4HS-890228_3_ENSG00000131469_ENST00000253788_RPL27_mRNA_151_228
TGGGGAACAGGTCTTGGGGTCACGCCCCTACAGCCATGCTCTGGTGGCTGGAATTGACCGCTACCCCCGCAAAGTGACAGCTGCCATGGGCAAGAAGAAG
TGGGGAACAGGTCTTGGGGTCA-----------------------------------------------------	869_microRNA	1	22
----------------------CGCCCCTACAGCCATGCTCTGGTGGCTGGAATTGACCGCTACCCCCGCAAAGTGACAGCTGCCATGGGCAAGAAGAAG	RPL27_mRNA	151	228
.((((....((((..(((((...)))))...........................)))).....))))................................	(-17.5)

E4HS-910154_3_hsa_can_1370_microRNA_1_22-E4HS-910154_3_ENSG00000183779_ENST00000331569_ZNF703_mRNA_921_965
CCCGCCTCCCGCTCATCCCCGCGCAAGAACGGCGGCGGGGTTGGCGGCGGGGAGCTGGACAAGAAAG
CCCGCCTCCCGCTCATCCCCGC---------------------------------------------	1370_microRNA	1	22
----------------------GCAAGAACGGCGGCGGGGTTGGCGGCGGGGAGCTGGACAAGAAAG	ZNF703_mRNA	921	965
((.((.(((((((((.((((((............)))))).))..))))))).)).)).........	(-28.2)

E4HS-942609_3_hsa_can_556_microRNA_1_18-E4HS-942609_3_ENSG00000156508_ENST00000309268_EEF1A1_mRNA_1825_1880
TTGCCAGGGATTTCCAATTGATATGGTTCCTGGCAAGCCCATGTGTGTTGAGAGCTTCTCAGACTATCCACCTT
TTGCCAGGGATTTCCAAT-----------------------------------------------------	556_microRNA	1	18
------------------TGATATGGTTCCTGGCAAGCCCATGTGTGTTGAGAGCTTCTCAGACTATCCACCTT	EEF1A1_mRNA	1825	1880
((((((((((((............))))))))))))......................................	(-16.9)

E4HS-962640_3_hsa_can_2466_microRNA_1_20-E4HS-962640_3_ENSG00000183558_ENST00000369161_HIST2H2AA3_mRNA_291_345
GTGGTGGGGGTGGGGGGGAAATCCCTCGTCACCTCCAGCTGGCCATCCGCAACGACGAGGAACTGAACAAGCTGC
GTGGTGGGGGTGGGGGGGAA-----------------------------------------------------	2466_microRNA	1	20
--------------------ATCCCTCGTCACCTCCAGCTGGCCATCCGCAACGACGAGGAACTGAACAAGCTGC	HIST2H2AA3_mRNA	291	345
(((((((((((((((((((..)))))).))))))))).........)))).........................	(-25.1)

E4HS-966328_3_hsa_can_950_microRNA_1_18-E4HS-966328_3_ENSG00000196787_ENST00000359193_SMCHD1_mRNA_182_259
ATCCCACCGCTGCCAAAAATCTGGCAGCGGTGCTGGAGTACCTGACCGCCGAGATCCTGGAACTGGCGGGCAACGCGGCCCGCGACAACAAGAAGA
ATCCCACCGCTGCCAAAA-----------------------------------------------------	950_microRNA	1	18
------------------ATCTGGCAGCGGTGCTGGAGTACCTGACCGCCGAGATCCTGGAACTGGCGGGCAACGCGGCCCGCGACAACAAGAAGA	SMCHD1_mRNA	182	259
.((((((((((((((......)))))))))))..)))...........................................................	(-23.8)

E4HS-1098495_2_hsa_can_2135_microRNA_1_28-E4HS-1098495_2_ENSG00000171608_ENST00000377346_PIK3CD_mRNA_4104_4147
TGGGTAACATAGCGAGACCCCGTCTCTATTTGAGATGGGGTCTTCCTCTGTTGCCCAGGCTGGAGTGCAGTG
TGGGTAACATAGCGAGACCCCGTCTCTA--------------------------------------------	2135_microRNA	1	28
----------------------------TTTGAGATGGGGTCTTCCTCTGTTGCCCAGGCTGGAGTGCAGTG	PIK3CD_mRNA	4104	4147
(((((((((.((.(((((((((((((.....))))))))))))).)).)))))))))...............	(-37.7)

E4HS-1099243_2_hsa_can_2053_microRNA_1_24-E4HS-1099243_2_ENSG00000114251_ENST00000474267_WNT5A_mRNA_3181_3254
GCTGTGAAGGGCTGGTGCTCTAGGTTTCTCTGTCTAGAGCATTGTTGTCCTTCACTGCAGTCCAGTTGGGATTATTCCAAAAGTTTTTTGAGTCTTGA
GCTGTGAAGGGCTGGTGCTCTAGG-----------------------------------------------------	2053_microRNA	1	24
------------------------TTTCTCTGTCTAGAGCATTGTTGTCCTTCACTGCAGTCCAGTTGGGATTATTCCAAAAGTTTTTTGAGTCTTGA	WNT5A_mRNA	3181	3254
((.(((((((((.(((((((((((........)))))))))))...))))))))).))........................................	(-29.5)

E4HS-1131727_2_hsa_can_261_microRNA_1_21-E4HS-1131727_2_ENSG00000010810_ENST00000354650_FYN_mRNA_2611_2663
TAGGCCATTTTGGAAGCTGTTTTATTTTCCAAAAGTGGCCTCTTTGTCTAAAACAATAAAATTTTTTTTCATGT
TAGGCCATTTTGGAAGCTGTT-----------------------------------------------------	261_microRNA	1	21
---------------------TTATTTTCCAAAAGTGGCCTCTTTGTCTAAAACAATAAAATTTTTTTTCATGT	FYN_mRNA	2611	2663
.(((((((((((((((.((...)).))))))))).)))))).................................	(-17.8)

E4HS-1137308_2_hsa_can_667_microRNA_1_23-E4HS-1137308_2_ENSG00000143457_ENST00000271732_GOLPH3L_mRNA_2672_2730
TTAGAGCCAGACTGCCTGGGTTTTGTGAGGCTGAATACAGCTTCAGTCTGGCTCTCTAATAGGACAAAAGCCAGTCCATGTG
TTAGAGCCAGACTGCCTGGGTTT-----------------------------------------------------	667_microRNA	1	23
-----------------------TGTGAGGCTGAATACAGCTTCAGTCTGGCTCTCTAATAGGACAAAAGCCAGTCCATGTG	GOLPH3L_mRNA	2672	2730
..((((((((((((.(((.((((.........)))).)))...))))))))))))...........................	(-23)

E4HS-1161300_2_hsa_can_2363_microRNA_1_23-E4HS-1161300_2_ENSG00000237515_ENST00000423335_SHISA9_mRNA_3195_3237
TCGGGGAGTCTGGGGTCCGGAATAATCTCCAGAGCCTCTGTACTTGTACAAGTCTGAAGGCCGACA
TCGGGGAGTCTGGGGTCCGGAAT-------------------------------------------	2363_microRNA	1	23
-----------------------AATCTCCAGAGCCTCTGTACTTGTACAAGTCTGAAGGCCGACA	SHISA9_mRNA	3195	3237
..((((..(((((((...........))))))).))))............................	(-14.6)

E4HS-1167351_2_hsa_can_1331_microRNA_1_21-E4HS-1167351_2_ENSG00000111252_ENST00000341259_SH2B3_mRNA_4454_4501
CCAGGTGTCTTCCATTCTGTCTGGCAGAGATTTGGAAGGCACCCACCTCCAGACTGCTTCCCGTCCAAG
CCAGGTGTCTTCCATTCTGTC------------------------------------------------	1331_microRNA	1	21
---------------------TGGCAGAGATTTGGAAGGCACCCACCTCCAGACTGCTTCCCGTCCAAG	SH2B3_mRNA	4454	4501
...((((((((((((((((((.)))))))...)))))))))))..........................	(-23.1)

E4HS-1172123_2_hsa_can_2269_microRNA_1_22-E4HS-1172123_2_ENSG00000108511_ENST00000484302_HOXB6_mRNA_633_684
TGCGGGTGAGGATGAGGGTGCGTATTTCGTGAACTCCACCTTCCCCGTCACTCTGGCCAGCGGGCAGGAGTCCT
TGCGGGTGAGGATGAGGGTGCG----------------------------------------------------	2269_microRNA	1	22
----------------------TATTTCGTGAACTCCACCTTCCCCGTCACTCTGGCCAGCGGGCAGGAGTCCT	HOXB6_mRNA	633	684
.(((((.((((..(((..((((.....))))..)))..)))).)))))..........................	(-18.4)

E4HS-1211025_2_hsa_can_2363_microRNA_1_23-E4HS-1211025_2_ENSG00000052344_ENST00000317508_PRSS8_mRNA_1580_1622
TCGGGGAGTCTGGGGTCCGGAATCCAGAGCCTCTGGCCCCTCACCCACCATGGACCAGCCCATTGG
TCGGGGAGTCTGGGGTCCGGAAT-------------------------------------------	2363_microRNA	1	23
-----------------------CCAGAGCCTCTGGCCCCTCACCCACCATGGACCAGCCCATTGG	PRSS8_mRNA	1580	1622
...(((.((((((((.(((((..........)))))))))...........))))...))).....	(-20.1)

E4HS-1234575_2_hsa_can_2349_microRNA_1_21-E4HS-1234575_2_ENSG00000126787_ENST00000247191_DLGAP5_mRNA_1729_1775
TCCCTGTCCTCCAGGAGCTCAAGATCTGGATGGATTTTGGGATATGGTTAGTTTTCAGATAGAAGATG
TCCCTGTCCTCCAGGAGCTCA-----------------------------------------------	2349_microRNA	1	21
---------------------AGATCTGGATGGATTTTGGGATATGGTTAGTTTTCAGATAGAAGATG	DLGAP5_mRNA	1729	1775
((((.((((((((((.........)))))).))))...))))..........................	(-18.7)

E4HS-1272382_2_hsa_can_719_microRNA_1_29-E4HS-1272382_2_ENSG00000132823_ENST00000255174_C20orf111_mRNA_1276_1327
CTCCCACTGCTTCACTTGACTAGCCTTTATAATTACTTGAGACTGGCAGCAGTGGGTATATGGTAAAAGCCTTTGTAAAAC
CTCCCACTGCTTCACTTGACTAGCCTTTA----------------------------------------------------	719_microRNA	1	29
-----------------------------TAATTACTTGAGACTGGCAGCAGTGGGTATATGGTAAAAGCCTTTGTAAAAC	C20orf111_mRNA	1276	1327
..(((((((((((((((((.(((.........))).)))))..))).))))))))).........................	(-17.8)

E4HS-1272383_2_hsa_can_719_microRNA_1_29-E4HS-1272383_2_ENSG00000083845_ENST00000196551_RPS5_mRNA_641_697
CTCCCACTGCTTCACTTGACTAGCCTTTATTAAGAAGAAGGACGAGCTGGAGCGTGTGGCCAAGTCCAACCGCTGATTTTCCCAGC
CTCCCACTGCTTCACTTGACTAGCCTTTA-----------------------------------------------------	719_microRNA	1	29
-----------------------------TTAAGAAGAAGGACGAGCTGGAGCGTGTGGCCAAGTCCAACCGCTGATTTTCCCAGC	RPS5_mRNA	641	697
...(((((((((((((((.....(((((........))))).)))).))))))).))))...........................	(-19.5)

E4HS-1278618_2_hsa_can_2164_microRNA_1_23-E4HS-1278618_2_ENSG00000062485_ENST00000351328_CS_mRNA_1590_1641
TCATCCAGTCCTCCCAGTGTGGCAAAACTGGAGACTGGGTGAAAGTGACTACCAGAAAGTGAGGAAGCCTAAATA
TCATCCAGTCCTCCCAGTGTGGC----------------------------------------------------	2164_microRNA	1	23
-----------------------AAAACTGGAGACTGGGTGAAAGTGACTACCAGAAAGTGAGGAAGCCTAAATA	CS_mRNA	1590	1641
((((((((((...(((((........))))).)))))))))).................................	(-21)

E4HS-1328886_2_hsa_can_1617_microRNA_1_21-E4HS-1328886_2_ENSG00000130522_ENST00000252818_JUND_mRNA_1615_1688
TACACACACACACACTTTCCAGTTTCTACTCGGGAACAAACGTTGGTTGTGTGTGTGTGTGTTTTCTTGTGTTGGTTTTTTAAAGAAATGGGAAG
TACACACACACACACTTTCCA-----------------------------------------------------	1617_microRNA	1	21
---------------------GTTTCTACTCGGGAACAAACGTTGGTTGTGTGTGTGTGTGTTTTCTTGTGTTGGTTTTTTAAAGAAATGGGAAG	JUND_mRNA	1615	1688
.((((((((((((((...(((......................)))..)))))))))))))).................................	(-26)

E4HS-1340524_2_hsa_can_2466_microRNA_1_20-E4HS-1340524_2_ENSG00000099995_ENST00000439242_SF3A1_mRNA_1949_2016
GTGGTGGGGGTGGGGGGGAAATCCCCCACCTCCCATGGAAGATGAGCCCACCTCCAAAAAACTGAAGACAGAGGACAGCCTCATGCCA
GTGGTGGGGGTGGGGGGGAA-----------------------------------------------------	2466_microRNA	1	20
--------------------ATCCCCCACCTCCCATGGAAGATGAGCCCACCTCCAAAAAACTGAAGACAGAGGACAGCCTCATGCCA	SF3A1_mRNA	1949	2016
...((((((((((((((....))))))))).)))))....................................................	(-25.7)

E4HS-1340528_2_hsa_can_2466_microRNA_1_20-E4HS-1340528_2_ENSG00000169258_ENST00000303991_GPRIN1_mRNA_334_386
GTGGTGGGGGTGGGGGGGAAAAGCCCTGCACCCCCCAGGCACACCCCTGACCAAAGCCCAGGCATGGAGTCTA
GTGGTGGGGGTGGGGGGGAA-----------------------------------------------------	2466_microRNA	1	20
--------------------AAGCCCTGCACCCCCCAGGCACACCCCTGACCAAAGCCCAGGCATGGAGTCTA	GPRIN1_mRNA	334	386
.(((((((((((.(((((.............))))).....))))))).))))....................	(-26.6)

E4HS-1377716_2_hsa_can_1895_microRNA_1_24-E4HS-1377716_2_ENSG00000205250_ENST00000379378_E2F4_mRNA_1365_1412
CGGGTGGGAGCAGATCTTATTGAGGGGACCTCTCCCACCCGACCCCTACAGAGCTTGAGAGCCACAGACGCC
CGGGTGGGAGCAGATCTTATTGAG------------------------------------------------	1895_microRNA	1	24
------------------------GGGACCTCTCCCACCCGACCCCTACAGAGCTTGAGAGCCACAGACGCC	E2F4_mRNA	1365	1412
((((((((((.((.((((......)))).))))))))))))...............................	(-23.6)

E4HS-1405621_2_hsa_can_2053_microRNA_1_24-E4HS-1405621_2_ENSG00000171357_ENST00000371980_C1orf190_mRNA_401_445
GCTGTGAAGGGCTGGTGCTCTAGGATTGCAGCAGCCTCACCAGCAGTCAATATAGCCTGACAGGCGGGA
GCTGTGAAGGGCTGGTGCTCTAGG---------------------------------------------	2053_microRNA	1	24
------------------------ATTGCAGCAGCCTCACCAGCAGTCAATATAGCCTGACAGGCGGGA	C1orf190_mRNA	401	445
(((((((..(((((.(((.........))).))))))))).))).........................	(-19.1)

E4HS-1456979_2_hsa_can_1370_microRNA_1_22-E4HS-1456979_2_ENSG00000115241_ENST00000344034_PPM1G_mRNA_1127_1205
CCCGCCTCCCGCTCATCCCCGCGAGGCAGAGAATGAGGAAGATGAGGATGACACCGAGGAGGCTGAAGAGGACGATGAAGAAGAAGAAGAAGAGATGATGG
CCCGCCTCCCGCTCATCCCCGC-----------------------------------------------------	1370_microRNA	1	22
----------------------GAGGCAGAGAATGAGGAAGATGAGGATGACACCGAGGAGGCTGAAGAGGACGATGAAGAAGAAGAAGAAGAGATGATGG	PPM1G_mRNA	1127	1205
...((((((((.((((((.((.....................)).))))))...)).))))))......................................	(-19.9)

E4HS-1474565_2_hsa_can_1895_microRNA_1_24-E4HS-1474565_2_ENSG00000198242_ENST00000422514_RPL23A_mRNA_628_677
CGGGTGGGAGCAGATCTTATTGAGGAAGAAGGAAGCTCCTGCCCCTCCTAAAGCTGAAGCCAAAGCGAAGGCTT
CGGGTGGGAGCAGATCTTATTGAG--------------------------------------------------	1895_microRNA	1	24
------------------------GAAGAAGGAAGCTCCTGCCCCTCCTAAAGCTGAAGCCAAAGCGAAGGCTT	RPL23A_mRNA	628	677
.((((((((((...((((...........)))).))))))))))..............................	(-20)

E4HS-1511201_2_hsa_can_2466_microRNA_1_20-E4HS-1511201_2_ENSG00000123416_ENST00000336023_TUBA1B_mRNA_187_232
GTGGTGGGGGTGGGGGGGAACTCCTGTCGCCTTCGCCTCCTAATCCCTAGCCACTATGCGTGAGTG
GTGGTGGGGGTGGGGGGGAA----------------------------------------------	2466_microRNA	1	20
--------------------CTCCTGTCGCCTTCGCCTCCTAATCCCTAGCCACTATGCGTGAGTG	TUBA1B_mRNA	187	232
(((((((((((.((((((.................)))))).))))))).))))............	(-24.5)

E4HS-1512874_2_hsa_can_2349_microRNA_1_21-E4HS-1512874_2_ENSG00000127922_ENST00000248566_SHFM1_mRNA_240_315
TCCCTGTCCTCCAGGAGCTCAGTCTGGGAGGATAATTGGGATGATGACAATGTAGAGGATGACTTCTCTAATCAGTTACGAGCTGAACTAGAGAAAC
TCCCTGTCCTCCAGGAGCTCA-----------------------------------------------------	2349_microRNA	1	21
---------------------GTCTGGGAGGATAATTGGGATGATGACAATGTAGAGGATGACTTCTCTAATCAGTTACGAGCTGAACTAGAGAAAC	SHFM1_mRNA	240	315
((((((((((((.(((......))).))))))))...))))........................................................	(-19.4)

E4HS-1570272_2_hsa_can_1961_microRNA_1_21-E4HS-1570272_2_ENSG00000183337_ENST00000397354_BCOR_mRNA_3193_3237
CCTGGCGGCTGTGTCTTCACACAGTCAGCTCAGCCGGGAGCAACGGGCATTGCAGATGGAAGGATT
CCTGGCGGCTGTGTCTTCACA---------------------------------------------	1961_microRNA	1	21
---------------------CAGTCAGCTCAGCCGGGAGCAACGGGCATTGCAGATGGAAGGATT	BCOR_mRNA	3193	3237
(((((((((((...((......)).)))))..))))))............................	(-16.6)

E4HS-1605100_2_hsa_can_300_microRNA_1_21-E4HS-1605100_2_ENSG00000116032_ENST00000234389_GRIN3B_mRNA_561_603
TTGTGTCCAGTTGTTGGGGGAGGTGGCCCTCTGGACAAGCCGGGCTGGCCGGCCCCCACAGCTG
TTGTGTCCAGTTGTTGGGGGA-------------------------------------------	300_microRNA	1	21
---------------------GGTGGCCCTCTGGACAAGCCGGGCTGGCCGGCCCCCACAGCTG	GRIN3B_mRNA	561	603
.......((((((.((((((................................))))))))))))	(-17)

E4HS-1635297_2_hsa_can_1331_microRNA_1_21-E4HS-1635297_2_ENSG00000161016_ENST00000262584_RPL8_mRNA_88_133
CCAGGTGTCTTCCATTCTGTCCAGAGGAAGGGCGCCGGGTCTGTGTTCCGCGCGCACGTGAAGCACC
CCAGGTGTCTTCCATTCTGTC----------------------------------------------	1331_microRNA	1	21
---------------------CAGAGGAAGGGCGCCGGGTCTGTGTTCCGCGCGCACGTGAAGCACC	RPL8_mRNA	88	133
((.((((((((...(((((..)))))..)))))))).))............................	(-15.7)

E4HS-1656872_2_hsa_can_679_microRNA_1_23-E4HS-1656872_2_ENSG00000130856_ENST00000253159_ZNF236_mRNA_2303_2352
TGAGTGTGTGTGTGTGAGTGTGCCACACATCAGAACACACACAGGACTGAAATCTTTCAAGTGTCTGATATGT
TGAGTGTGTGTGTGTGAGTGTGC--------------------------------------------------	679_microRNA	1	23
-----------------------CACACATCAGAACACACACAGGACTGAAATCTTTCAAGTGTCTGATATGT	ZNF236_mRNA	2303	2352
....(((((((((.((((((((.))))).)))..)))))))))..............................	(-20.4)

E4HS-1661314_2_hsa_can_1688_microRNA_1_23-E4HS-1661314_2_ENSG00000004487_ENST00000356634_KDM1A_mRNA_800_843
AACCACTAAACTGCTTCCTGTCTACTGCAGTTGTGGTTGGATAATCCAAAGATTCAGCTGACATTTG
AACCACTAAACTGCTTCCTGTCT--------------------------------------------	1688_microRNA	1	23
-----------------------ACTGCAGTTGTGGTTGGATAATCCAAAGATTCAGCTGACATTTG	KDM1A_mRNA	800	843
((((((..((((((............)))))))))))).............................	(-14.4)

E4HS-1661460_2_hsa_can_2135_microRNA_1_28-E4HS-1661460_2_ENSG00000132849_ENST00000371158_INADL_mRNA_3299_3355
TGGGTAACATAGCGAGACCCCGTCTCTAACTGGGGTCCACCGAGAATTGTTGAGATTTTTAGAGAACCCAATGTGTCTCTTGGGA
TGGGTAACATAGCGAGACCCCGTCTCTA-----------------------------------------------------	2135_microRNA	1	28
----------------------------ACTGGGGTCCACCGAGAATTGTTGAGATTTTTAGAGAACCCAATGTGTCTCTTGGGA	INADL_mRNA	3299	3355
(((((((((...((.(((((((........)))))))...)).....))))..............)))))...............	(-18)

E4HS-1693975_2_hsa_can_1500_microRNA_1_18-E4HS-1693975_2_ENSG00000141503_ENST00000355280_MINK1_mRNA_2373_2417
AGGCGTGGGTTTTTTTTTCTGGCCCGCCCAACGCCTCTAGTAACCCCGACCTCAGGAGGAGCG
AGGCGTGGGTTTTTTTTT---------------------------------------------	1500_microRNA	1	18
------------------CTGGCCCGCCCAACGCCTCTAGTAACCCCGACCTCAGGAGGAGCG	MINK1_mRNA	2373	2417
((((((((((...............))))).)))))...........................	(-14.8)

E4HS-1702126_2_hsa_can_153_microRNA_1_21-E4HS-1702126_2_ENSG00000112242_ENST00000346618_E2F3_mRNA_4391_4449
CCCATACTTTCACCCCTCTCTATGAGAAGGAGGGATATGAAGGAAGATGGCTTGCAGAGTAAGTCGGGTGGCAATTGTCA
CCCATACTTTCACCCCTCTCT-----------------------------------------------------	153_microRNA	1	21
---------------------ATGAGAAGGAGGGATATGAAGGAAGATGGCTTGCAGAGTAAGTCGGGTGGCAATTGTCA	E2F3_mRNA	4391	4449
.((((.((((((.((((((.........))))))...))))))...))))..............................	(-17.2)

E4HS-1721800_2_hsa_can_950_microRNA_1_18-E4HS-1721800_2_ENSG00000140525_ENST00000310775_FANCI_mRNA_570_626
ATCCCACCGCTGCCAAAAGATTAACACCCTGTGTTCTGGCAGGTGGGATCAGCAATATGTAATCCAACTCACCTC
ATCCCACCGCTGCCAAAA-----------------------------------------------------	950_microRNA	1	18
------------------GATTAACACCCTGTGTTCTGGCAGGTGGGATCAGCAATATGTAATCCAACTCACCTC	FANCI_mRNA	570	626
((((((((...((((.....................)))).))))))))..........................	(-19.9)

E4HS-1721802_2_hsa_can_950_microRNA_1_18-E4HS-1721802_2_ENSG00000108582_ENST00000225719_CPD_mRNA_5916_5964
ATCCCACCGCTGCCAAAAATGGAACAGAGCTTGTGGGATGCTAATAGTTAGTGAAGTATACATGATT
ATCCCACCGCTGCCAAAA-------------------------------------------------	950_microRNA	1	18
------------------ATGGAACAGAGCTTGTGGGATGCTAATAGTTAGTGAAGTATACATGATT	CPD_mRNA	5916	5964
(((((((.(((.(((....))).....)))..)))))))............................	(-14.8)

E4HS-1721803_2_hsa_can_950_microRNA_1_18-E4HS-1721803_2_ENSG00000141510_ENST00000445888_TP53_mRNA_530_602
ATCCCACCGCTGCCAAAAAAGATGTTTTGCCAACTGGCCAAGACCTGCCCTGTGCAGCTGTGGGTTGATTCCACACCCCCGCCCGGCACCC
ATCCCACCGCTGCCAAAA-----------------------------------------------------	950_microRNA	1	18
------------------AAGATGTTTTGCCAACTGGCCAAGACCTGCCCTGTGCAGCTGTGGGTTGATTCCACACCCCCGCCCGGCACCC	TP53_mRNA	530	602
..(((((.(((((((...................................)).))))).)))))...........................	(-17.5)

E4HS-1721804_2_hsa_can_950_microRNA_1_18-E4HS-1721804_2_ENSG00000226589_ENST00000457796_VARS_mRNA_2565_2650
ATCCCACCGCTGCCAAAAATGGCATGCCTGGATGGACAACATCCGGGAGTGGTGCATTTCCAGGCAGCTGTGGTGGGGCCATCGCATCCCAGCCTACTTTGTCA
ATCCCACCGCTGCCAAAA-----------------------------------------------------	950_microRNA	1	18
------------------ATGGCATGCCTGGATGGACAACATCCGGGAGTGGTGCATTTCCAGGCAGCTGTGGTGGGGCCATCGCATCCCAGCCTACTTTGTCA	VARS_mRNA	2565	2650
.(((((((((((((................................................))))))...)))))))..........................	(-22.2)

E4HS-1728278_2_hsa_can_1598_microRNA_1_19-E4HS-1728278_2_ENSG00000106462_ENST00000320356_EZH2_mRNA_1696_1778
TCCTCACACGGGGCACCAAATCAACCCTGTGATCATCCACGGCAGCCTTGTGACAGTTCGTGCCCTTGTGTGATAGCACAAAATTTTTGTGAAAAGTTTTGT
TCCTCACACGGGGCACCAA-----------------------------------------------------	1598_microRNA	1	19
-------------------ATCAACCCTGTGATCATCCACGGCAGCCTTGTGACAGTTCGTGCCCTTGTGTGATAGCACAAAATTTTTGTGAAAAGTTTTGT	EZH2_mRNA	1696	1778
...(((((((((((((...........................................))))))).)))))).............................	(-20.1)

E4HS-1731027_2_hsa_can_1952_microRNA_1_21-E4HS-1731027_2_ENSG00000172466_ENST00000261332_ZNF24_mRNA_2400_2442
ATGGAAGCTGGCGTGACCCCTATAGGGGTTTGCTGTTTTATGTGAGTTAGCCTCTTCCCCTTGT
ATGGAAGCTGGCGTGACCCCT-------------------------------------------	1952_microRNA	1	21
---------------------ATAGGGGTTTGCTGTTTTATGTGAGTTAGCCTCTTCCCCTTGT	ZNF24_mRNA	2400	2442
..(((((..(((..(((((((..)))))))...................))).)))))......	(-17.8)

E4HS-1826709_2_hsa_can_2417_microRNA_1_22-E4HS-1826709_2_ENSG00000129691_ENST00000428278_ASH2L_mRNA_15_58
CCTGCAGGGCTGTTACCAGGAGGGAGCCCTGCCGCCCGCCCCCTGCGAACCCAGGCCCCGCCGCCA
CCTGCAGGGCTGTTACCAGGAG--------------------------------------------	2417_microRNA	1	22
----------------------GGAGCCCTGCCGCCCGCCCCCTGCGAACCCAGGCCCCGCCGCCA	ASH2L_mRNA	15	58
...((.((((((((..((((.....................))))..)))...))))).)).....	(-16.5)

E4HS-1828788_2_hsa_can_2466_microRNA_1_20-E4HS-1828788_2_ENSG00000023902_ENST00000443480_PLEKHO1_mRNA_626_709
GTGGTGGGGGTGGGGGGGAAACTCTTGCCCACTCCAAACAGCCCGGTAACACGGCACCCAACCTGATCTTCCTGGCAGTGAGTCCAGAAGAGAAGGAATCGTGG
GTGGTGGGGGTGGGGGGGAA-----------------------------------------------------	2466_microRNA	1	20
--------------------ACTCTTGCCCACTCCAAACAGCCCGGTAACACGGCACCCAACCTGATCTTCCTGGCAGTGAGTCCAGAAGAGAAGGAATCGTGG	PLEKHO1_mRNA	626	709
..(((.((((((((.((((...)))).)))))))).....))).............................................................	(-20.3)

E4HS-1834897_2_hsa_can_679_microRNA_1_23-E4HS-1834897_2_ENSG00000204130_ENST00000399200_RUFY2_mRNA_2334_2390
TGAGTGTGTGTGTGTGAGTGTGCATATATGCACACGTGCACACACACACACACACAGAGCTTCGGCATAATTTAGTAAAT
TGAGTGTGTGTGTGTGAGTGTGC-----------------------------------------------------	679_microRNA	1	23
-----------------------ATATATGCACACGTGCACACACACACACACACAGAGCTTCGGCATAATTTAGTAAAT	RUFY2_mRNA	2334	2390
...(((((((((((((.((((((......))))))...))))))))))))).............................	(-32.3)

E4HS-1864843_2_hsa_can_2269_microRNA_1_22-E4HS-1864843_2_ENSG00000136848_ENST00000309989_DAB2IP_mRNA_1418_1462
TGCGGGTGAGGATGAGGGTGCGCCCGCACCCTCACCCTCATCGCCAAGGTCACCCAGAACCTGGCCA
TGCGGGTGAGGATGAGGGTGCG---------------------------------------------	2269_microRNA	1	22
----------------------CCCGCACCCTCACCCTCATCGCCAAGGTCACCCAGAACCTGGCCA	DAB2IP_mRNA	1418	1462
.((((..((((.((((((((((..)))))))))).)))).)))).......................	(-30)

E4HS-1870625_2_hsa_can_583_microRNA_1_25-E4HS-1870625_2_ENSG00000070756_ENST00000318607_PABPC1_mRNA_1146_1206
ACCCCGACGTGACCGAGGCGATGCTCCAGCTACCCCATGGCCTCGCTCTACGTGGGGGACCTCCACCCCGACGTGACCGAGGCGAT
ACCCCGACGTGACCGAGGCGATGCT-----------------------------------------------------	583_microRNA	1	25
-------------------------CCAGCTACCCCATGGCCTCGCTCTACGTGGGGGACCTCCACCCCGACGTGACCGAGGCGAT	PABPC1_mRNA	1146	1206
.((((.((((((.((((((.(((............))).)))))).)).)))).))))............................	(-25.9)

E4HS-1871662_2_hsa_can_2351_microRNA_1_21-E4HS-1871662_2_ENSG00000130684_ENST00000252979_ZNF337_mRNA_2361_2417
ACCCCACTCTTGGTACCAAAAAGGGAGTGTGGGTGAGGCTTCATCTTGAAGTTATATCTCACCATCCATCAGAGGACA
ACCCCACTCTTGGTACCAAAA-----------------------------------------------------	2351_microRNA	1	21
---------------------AGGGAGTGTGGGTGAGGCTTCATCTTGAAGTTATATCTCACCATCCATCAGAGGACA	ZNF337_mRNA	2361	2417
(((((((((((...........))))))).))))............................................	(-15.1)

E4HS-1876892_2_hsa_can_2269_microRNA_1_22-E4HS-1876892_2_ENSG00000186564_ENST00000334793_FOXD2_mRNA_2814_2859
TGCGGGTGAGGATGAGGGTGCGACCCACACCCGCACCCTCACCCGGAGCTGCTGCTGCGTGGCGGGGC
TGCGGGTGAGGATGAGGGTGCG----------------------------------------------	2269_microRNA	1	22
----------------------ACCCACACCCGCACCCTCACCCGGAGCTGCTGCTGCGTGGCGGGGC	FOXD2_mRNA	2814	2859
..(((((((((.((.(((((.......))))).)).))))))))).......................	(-26.8)

E4HS-1879306_2_hsa_can_1694_microRNA_1_21-E4HS-1879306_2_ENSG00000100372_ENST00000435456_SLC25A17_mRNA_1403_1471
CATATGAATTTTTGGGGGGATACCAGCTGTTCTCTTTCCCTGAACTCTCCCCCAGGTTCTAGGACAAATTTAATAACATGTAATTCTCCT
CATATGAATTTTTGGGGGGAT-----------------------------------------------------	1694_microRNA	1	21
---------------------ACCAGCTGTTCTCTTTCCCTGAACTCTCCCCCAGGTTCTAGGACAAATTTAATAACATGTAATTCTCCT	SLC25A17_mRNA	1403	1471
.....((((..((((((((............................))))))))))))...............................	(-14.5)

E4HS-1886806_2_hsa_can_1766_microRNA_1_22-E4HS-1886806_2_ENSG00000102858_ENST00000262370_MGRN1_mRNA_3731_3779
AATTGGCTGGGCATGGTGGTAAACAGCCCCCTGCACCGCCCGCCCCCCGCCCCCACCAAGGCCCCAGCCTC
AATTGGCTGGGCATGGTGGTAA-------------------------------------------------	1766_microRNA	1	22
----------------------ACAGCCCCCTGCACCGCCCGCCCCCCGCCCCCACCAAGGCCCCAGCCTC	MGRN1_mRNA	3731	3779
....((((((((.((((((.................................))))))..)))).))))..	(-22.9)

E4HS-1898394_2_hsa_can_679_microRNA_1_23-E4HS-1898394_2_ENSG00000180354_ENST00000324453_C7orf41_mRNA_2946_3016
TGAGTGTGTGTGTGTGAGTGTGCAATGTGTGCACATCCCTTCTCGTGCTCACACACTTGCCCACACACTCACTTCTTCCTGCGCTGTGGCTGCT
TGAGTGTGTGTGTGTGAGTGTGC-----------------------------------------------------	679_microRNA	1	23
-----------------------AATGTGTGCACATCCCTTCTCGTGCTCACACACTTGCCCACACACTCACTTCTTCCTGCGCTGTGGCTGCT	C7orf41_mRNA	2946	3016
(((((((((((((((((((((((.......))))............))))))))))......))))))))).......................	(-26.5)

E4HS-1924211_2_hsa_can_284_microRNA_1_22-E4HS-1924211_2_ENSG00000137310_ENST00000376257_TCF19_mRNA_1304_1349
CTGGAGGGCGGGCGGGTAGGAGAAGCTCCGGCCCCAGCCCCTCACCTTCTCCCCTAGTTGGGGTGGAC
CTGGAGGGCGGGCGGGTAGGAG----------------------------------------------	284_microRNA	1	22
----------------------AAGCTCCGGCCCCAGCCCCTCACCTTCTCCCCTAGTTGGGGTGGAC	TCF19_mRNA	1304	1349
..((((((.((((((((.((((...)))).))))..))))....))))))..................	(-23.2)

E4HS-1977112_2_hsa_can_1621_microRNA_1_22-E4HS-1977112_2_ENSG00000111276_ENST00000228872_CDKN1B_mRNA_1598_1656
CCTGGGGAGTGGCTGGGGAGCAAAACCTATCCTCACTGCCCTCCCCAGTCTCTCTTAAAGTTGGAATTTACCAGTTAATTA
CCTGGGGAGTGGCTGGGGAGCA-----------------------------------------------------	1621_microRNA	1	22
----------------------AAACCTATCCTCACTGCCCTCCCCAGTCTCTCTTAAAGTTGGAATTTACCAGTTAATTA	CDKN1B_mRNA	1598	1656
.((((((((.(((.(((((..........)))))...))))))))))).................................	(-26.8)

E4HS-2243647_1_hsa_can_1694_microRNA_1_21-E4HS-2243647_1_ENSG00000196547_ENST00000360468_MAN2A2_mRNA_4425_4467
CATATGAATTTTTGGGGGGATTTGAAGCCTCACCTTTAGTCTATCTGCAGAGGTATTCAGTTCC
CATATGAATTTTTGGGGGGAT-------------------------------------------	1694_microRNA	1	21
---------------------TTGAAGCCTCACCTTTAGTCTATCTGCAGAGGTATTCAGTTCC	MAN2A2_mRNA	4425	4467
((.(((.(((...((((((........)))).))...))).))).)).................	(-7.9)

E4HS-2385422_1_hsa_can_356_microRNA_1_23-E4HS-2385422_1_ENSG00000108671_ENST00000261712_PSMD11_mRNA_1341_1402
GTCCCCAGACTCTCCCGGGCTGTTGTGTGGCGGGAGAGTGAAACCTTGGGGGAAAATGCTAGGAGATTCTTTTTTCTTTTTGTTC
GTCCCCAGACTCTCCCGGGCTGT-----------------------------------------------------	356_microRNA	1	23
-----------------------TGTGTGGCGGGAGAGTGAAACCTTGGGGGAAAATGCTAGGAGATTCTTTTTTCTTTTTGTTC	PSMD11_mRNA	1341	1402
.(((((((((((((((..(((.......)))))))))))......))))))).................................	(-23.8)

E4HS-2499082_1_hsa_can_2183_microRNA_1_22-E4HS-2499082_1_ENSG00000123983_ENST00000357430_ACSL3_mRNA_1944_2005
TAAGCTACTGTGCCTGGCCAGTTGGTCAGGGATACGGGCTCACTGAATCTGCTGGGGCTGGAACAATTTCCGAAGTGTGGGACT
TAAGCTACTGTGCCTGGCCAGT-----------------------------------------------------	2183_microRNA	1	22
----------------------TGGTCAGGGATACGGGCTCACTGAATCTGCTGGGGCTGGAACAATTTCCGAAGTGTGGGACT	ACSL3_mRNA	1944	2005
..((((..(((.((((((((..)))))))).)))..))))............................................	(-18)

E4HS-2615081_1_hsa_can_2269_microRNA_1_22-E4HS-2615081_1_ENSG00000167548_ENST00000301067_MLL2_mRNA_1998_2050
TGCGGGTGAGGATGAGGGTGCGTGAGGAATCTCCCTTGTCCCCACCGCCTGAGGAGTCTCCCACGTCCCCTCCAC
TGCGGGTGAGGATGAGGGTGCG-----------------------------------------------------	2269_microRNA	1	22
----------------------TGAGGAATCTCCCTTGTCCCCACCGCCTGAGGAGTCTCCCACGTCCCCTCCAC	MLL2_mRNA	1998	2050
.((.((((.(((((((((..............))))))))).))))))...........................	(-19.9)

E4HS-2841650_1_hsa_can_1500_microRNA_1_18-E4HS-2841650_1_ENSG00000097007_ENST00000318560_ABL1_mRNA_4850_4915
AGGCGTGGGTTTTTTTTTTTTCAAAGCCCTGCCTCTGTGTAGCCGCCCTGAGAGAGAATAGAGCTGCCACTGGGCACCTGCGCA
AGGCGTGGGTTTTTTTTT-----------------------------------------------------	1500_microRNA	1	18
------------------TTTCAAAGCCCTGCCTCTGTGTAGCCGCCCTGAGAGAGAATAGAGCTGCCACTGGGCACCTGCGCA	ABL1_mRNA	4850	4915
(((((.(((((((.........))))))))))))..................................................	(-13.8)

E4HS-2849225_1_hsa_can_719_microRNA_1_29-E4HS-2849225_1_ENSG00000152223_ENST00000282041_KIAA1632_mRNA_7881_7939
CTCCCACTGCTTCACTTGACTAGCCTTTAAATGTGTAGTTGACTGAGATGCAAGTTGGGAGGCGTTAGATATTAGATAATTTTGGGGT
CTCCCACTGCTTCACTTGACTAGCCTTTA-----------------------------------------------------	719_microRNA	1	29
-----------------------------AATGTGTAGTTGACTGAGATGCAAGTTGGGAGGCGTTAGATATTAGATAATTTTGGGGT	KIAA1632_mRNA	7881	7939
((((((.(((.(((.(((((((.............))))))).)))...)))...))))))...........................	(-19.6)

E4HS-2980379_1_hsa_can_2363_microRNA_1_23-E4HS-2980379_1_ENSG00000169856_ENST00000305901_ONECUT1_mRNA_656_698
TCGGGGAGTCTGGGGTCCGGAATCCAGAGCCTCTCGCCCCTCTCCAGCTCCGGTCTGGGCAGCATC
TCGGGGAGTCTGGGGTCCGGAAT-------------------------------------------	2363_microRNA	1	23
-----------------------CCAGAGCCTCTCGCCCCTCTCCAGCTCCGGTCTGGGCAGCATC	ONECUT1_mRNA	656	698
((((((((...(((((..(((..........))).))))).))))....)))).............	(-17.5)

E4HS-3193185_1_hsa_can_2349_microRNA_1_21-E4HS-3193185_1_ENSG00000127564_ENST00000262300_PKMYT1_mRNA_848_895
TCCCTGTCCTCCAGGAGCTCATCAAGGTGCGCTCCAAGGAGGACGGCCGGCTCTATGCGGTAAAGCGTT
TCCCTGTCCTCCAGGAGCTCA------------------------------------------------	2349_microRNA	1	21
---------------------TCAAGGTGCGCTCCAAGGAGGACGGCCGGCTCTATGCGGTAAAGCGTT	PKMYT1_mRNA	848	895
...(((((((((.(((((............)))))..))))))))).......................	(-23.3)

E4HS-3193188_1_hsa_can_2349_microRNA_1_21-E4HS-3193188_1_ENSG00000135486_ENST00000330752_HNRNPA1_mRNA_1087_1145
TCCCTGTCCTCCAGGAGCTCAAGGAGAGGAGAGCCAGAGAAGTGACAGGGAAGCTACAGGTTACAACAGATTTGTGAACT
TCCCTGTCCTCCAGGAGCTCA-----------------------------------------------------	2349_microRNA	1	21
---------------------AGGAGAGGAGAGCCAGAGAAGTGACAGGGAAGCTACAGGTTACAACAGATTTGTGAACT	HNRNPA1_mRNA	1087	1145
(((((((((((..((..(((........)))..)).)))....)))))))).............................	(-19.2)

E4HS-3874305_1_hsa_can_2008_microRNA_1_22-E4HS-3874305_1_ENSG00000122778_ENST00000440172_KIAA1549_mRNA_11195_11239
TTTGTCAGGGCAGGAGGAAGAGCCTTCCTTTTCCTTCTTCCTCCAGGTTTTTCAGGGGTCACTTCAC
TTTGTCAGGGCAGGAGGAAGAG---------------------------------------------	2008_microRNA	1	22
----------------------CCTTCCTTTTCCTTCTTCCTCCAGGTTTTTCAGGGGTCACTTCAC	KIAA1549_mRNA	11195	11239
((((..(((((.(((((((((..............)))))))))..))))).))))...........	(-17.7)

E4HS-3884941_1_hsa_can_2052_microRNA_1_23-E4HS-3884941_1_ENSG00000134049_ENST00000256433_IER3IP1_mRNA_425_474
TCAGCAGGGAGCCAGTGTTCTGTTATCTTAGCTGGCTGACCTTGCACTTGTCAAAAATGTAAAGCTGAAAATA
TCAGCAGGGAGCCAGTGTTCTGT--------------------------------------------------	2052_microRNA	1	23
-----------------------TATCTTAGCTGGCTGACCTTGCACTTGTCAAAAATGTAAAGCTGAAAATA	IER3IP1_mRNA	425	474
...(((((((((((((..............)))))))..))))))............................	(-20.2)

E4HS-3940735_1_hsa_can_2466_microRNA_1_20-E4HS-3940735_1_ENSG00000110321_ENST00000339995_EIF4G2_mRNA_333_393
GTGGTGGGGGTGGGGGGGAATATTTCATTTCTCCTGTCCCCTCCCCTCCCCACCCCATCTATTAATATTATTCTTTTGAAG
GTGGTGGGGGTGGGGGGGAA-----------------------------------------------------	2466_microRNA	1	20
--------------------TATTTCATTTCTCCTGTCCCCTCCCCTCCCCACCCCATCTATTAATATTATTCTTTTGAAG	EIF4G2_mRNA	333	393
..((((((((.((((((((.................))))).))).))))))))...........................	(-29.6)

E4HS-3959922_1_hsa_can_1500_microRNA_1_18-E4HS-3959922_1_ENSG00000162419_ENST00000373816_GMEB1_mRNA_3520_3566
AGGCGTGGGTTTTTTTTTCTAGAACCCACGCTCTTCAGCTTTTTGGCTGATTTGGAGAACAGTGA
AGGCGTGGGTTTTTTTTT-----------------------------------------------	1500_microRNA	1	18
------------------CTAGAACCCACGCTCTTCAGCTTTTTGGCTGATTTGGAGAACAGTGA	GMEB1_mRNA	3520	3566
.(((((((((((.........))))))))))).................................	(-18.6)

E4HS-4250064_1_hsa_can_1617_microRNA_1_21-E4HS-4250064_1_ENSG00000108312_ENST00000343638_UBTF_mRNA_3195_3237
TACACACACACACACTTTCCAAAGAGTGTGAGTGTGTGTGTGTGTGTGTAAAGGGGTCTGTCCT
TACACACACACACACTTTCCA-------------------------------------------	1617_microRNA	1	21
---------------------AAGAGTGTGAGTGTGTGTGTGTGTGTGTAAAGGGGTCTGTCCT	UBTF_mRNA	3195	3237
(((((((((((((((.(((((.....)).)))...)))))))))))))))..............	(-26.6)

E4HS-4411631_1_hsa_can_2466_microRNA_1_20-E4HS-4411631_1_ENSG00000198804_ENST00000361624_MT-CO1_mRNA_307_366
GTGGTGGGGGTGGGGGGGAATGACTCTTACCTCCCTCTCTCCTACTCCTGCTCGCATCTGCTATAGTGGAGGCCGGAGCA
GTGGTGGGGGTGGGGGGGAA-----------------------------------------------------	2466_microRNA	1	20
--------------------TGACTCTTACCTCCCTCTCTCCTACTCCTGCTCGCATCTGCTATAGTGGAGGCCGGAGCA	MT-CO1_mRNA	307	366
(((((((((((((((((((................)))))))))))))))).))).........................	(-27.8)

E4HS-4411646_1_hsa_can_2466_microRNA_1_20-E4HS-4411646_1_ENSG00000151233_ENST00000398675_GXYLT1_mRNA_5285_5338
GTGGTGGGGGTGGGGGGGAAAGAGTTGTTTCCCAATCACCCTACTCACTGATCATTTAGTGCCAATTCAACATT
GTGGTGGGGGTGGGGGGGAA-----------------------------------------------------	2466_microRNA	1	20
--------------------AGAGTTGTTTCCCAATCACCCTACTCACTGATCATTTAGTGCCAATTCAACATT	GXYLT1_mRNA	5285	5338
((((..(((((((..(((((........)))))..)))))))..))))..........................	(-23.9)

E4HS-4411648_1_hsa_can_2466_microRNA_1_20-E4HS-4411648_1_ENSG00000175898_ENST00000317726_S1PR2_mRNA_943_994
GTGGTGGGGGTGGGGGGGAAACCCTGAATTCCCTGCTCAACCCCGTCATCTACACGTGGCGCAGCCGGGACC
GTGGTGGGGGTGGGGGGGAA----------------------------------------------------	2466_microRNA	1	20
--------------------ACCCTGAATTCCCTGCTCAACCCCGTCATCTACACGTGGCGCAGCCGGGACC	S1PR2_mRNA	943	994
(((((((((.((((((((((........)))))).)))).))))))))).......................	(-22)

E4HS-4411649_1_hsa_can_2466_microRNA_1_20-E4HS-4411649_1_ENSG00000107263_ENST00000372190_RAPGEF1_mRNA_5766_5811
GTGGTGGGGGTGGGGGGGAAAGCCCCCTGTGCCCCCTAAGCCTGGCCCTGGTTATTGCTGAGCTCT
GTGGTGGGGGTGGGGGGGAA----------------------------------------------	2466_microRNA	1	20
--------------------AGCCCCCTGTGCCCCCTAAGCCTGGCCCTGGTTATTGCTGAGCTCT	RAPGEF1_mRNA	5766	5811
..(((((((((((((((.....))))))..))))))...)))........................	(-24.2)

E4HS-4470193_1_hsa_can_679_microRNA_1_23-E4HS-4470193_1_ENSG00000169180_ENST00000304658_XPO6_mRNA_2011_2076
TGAGTGTGTGTGTGTGAGTGTGCCTGCCCACGCACGCCTTCTCCACACTGTTCCCTGTTCTTCAGGACAATTTAGAAGTTTATTTGGGA
TGAGTGTGTGTGTGTGAGTGTGC-----------------------------------------------------	679_microRNA	1	23
-----------------------CTGCCCACGCACGCCTTCTCCACACTGTTCCCTGTTCTTCAGGACAATTTAGAAGTTTATTTGGGA	XPO6_mRNA	2011	2076
..((((((((((((((.((......)).))))))))).......)))))........................................	(-16.6)

E4HS-4846330_1_hsa_can_2457_microRNA_1_24-E4HS-4846330_1_ENSG00000010404_ENST00000340855_IDS_mRNA_42_87
CGGGCGGCGGCTGTGTTGCGCAGTACTCGCGCTGCGGCCAGCGCCCGGGCCTGCGGGCCCGGGCGGCGGC
CGGGCGGCGGCTGTGTTGCGCAGT----------------------------------------------	2457_microRNA	1	24
------------------------ACTCGCGCTGCGGCCAGCGCCCGGGCCTGCGGGCCCGGGCGGCGGC	IDS_mRNA	42	87
((((((..((((((...((((.......)))).))))))..)))))).......................	(-28.2)

E4HS-4884740_1_hsa_can_2164_microRNA_1_23-E4HS-4884740_1_ENSG00000165948_ENST00000298901_IFI27L1_mRNA_201_259
TCATCCAGTCCTCCCAGTGTGGCGGCCAACCATGGGAAAGGAGAGTGGATGGGACTCAGGCAGGGCTGCTGTAGCAGCTGTG
TCATCCAGTCCTCCCAGTGTGGC-----------------------------------------------------	2164_microRNA	1	23
-----------------------GGCCAACCATGGGAAAGGAGAGTGGATGGGACTCAGGCAGGGCTGCTGTAGCAGCTGTG	IFI27L1_mRNA	201	259
(((((((.((((((((...((((.))))....)))))..)))...)))))))..............................	(-22.6)

E4HS-4969808_1_hsa_can_2269_microRNA_1_22-E4HS-4969808_1_ENSG00000100304_ENST00000216129_TTLL12_mRNA_856_921
TGCGGGTGAGGATGAGGGTGCGGCTGGACCTCAGCTCTTGCACACCCGAGCCGCCCGCCGAGCACTACCAGGCCATTCTGGAGGAAAA
TGCGGGTGAGGATGAGGGTGCG-----------------------------------------------------	2269_microRNA	1	22
----------------------GCTGGACCTCAGCTCTTGCACACCCGAGCCGCCCGCCGAGCACTACCAGGCCATTCTGGAGGAAAA	TTLL12_mRNA	856	921
.((((((((((((((((..((.))....)))))..))))............)))))))..............................	(-19.8)

E4HS-5120847_1_hsa_can_663_microRNA_1_21-E4HS-5120847_1_ENSG00000183087_ENST00000450766_GAS6_mRNA_129_171
AGGGGATGTGGGGTGAGCTGGGCCGCCCCCCACCCCTCCACCAAGCAGGGCCCTTCCCAGCTCT
AGGGGATGTGGGGTGAGCTGG-------------------------------------------	663_microRNA	1	21
---------------------GCCGCCCCCCACCCCTCCACCAAGCAGGGCCCTTCCCAGCTCT	GAS6_mRNA	129	171
(((((.((.((((((.((...)))))))).)))))))...........................	(-21.2)

E4HS-5186900_1_hsa_can_2466_microRNA_1_20-E4HS-5186900_1_ENSG00000161021_ENST00000292599_MAML1_mRNA_4924_4984
GTGGTGGGGGTGGGGGGGAAGCCATTTCTCCTTAAAACACCTTCCCTACCTTTCCCATGTACTCAGTTTAGCTCTCAAAGA
GTGGTGGGGGTGGGGGGGAA-----------------------------------------------------	2466_microRNA	1	20
--------------------GCCATTTCTCCTTAAAACACCTTCCCTACCTTTCCCATGTACTCAGTTTAGCTCTCAAAGA	MAML1_mRNA	4924	4984
((((.(((((((((((((......................))))))))))))).)))).......................	(-23.3)

E4HS-5307021_1_hsa_can_1903_microRNA_1_22-E4HS-5307021_1_ENSG00000127586_ENST00000262315_CHTF18_mRNA_2073_2124
TGTGTGGCCCTCGACTGGCTGGGATGACCTGCTGGCGGGGGCTGCTCATCACAGCCAGAGCTTCCAGCTGCTGC
TGTGTGGCCCTCGACTGGCTGG----------------------------------------------------	1903_microRNA	1	22
----------------------GATGACCTGCTGGCGGGGGCTGCTCATCACAGCCAGAGCTTCCAGCTGCTGC	CHTF18_mRNA	2073	2124
((.((((((((((.(((((.((.....)).))))))))))))))).))..........................	(-25.7)

E4HS-5614946_1_hsa_can_603_microRNA_1_23-E4HS-5614946_1_ENSG00000197417_ENST00000225519_SHPK_mRNA_1046_1104
GATGCCCCTGCCGCCCTGACGCCCTGGGGGTGGCCGCGTCACTCAACGGGGGCAATGTGCTGGCCACGTTCGTCCACATGCT
GATGCCCCTGCCGCCCTGACGCC-----------------------------------------------------	603_microRNA	1	23
-----------------------CTGGGGGTGGCCGCGTCACTCAACGGGGGCAATGTGCTGGCCACGTTCGTCCACATGCT	SHPK_mRNA	1046	1104
..(((((((((((((((.........)))))))).............)))))))............................	(-25.7)

E4HS-5639142_1_hsa_can_719_microRNA_1_29-E4HS-5639142_1_ENSG00000145041_ENST00000273612_VPRBP_mRNA_1601_1649
CTCCCACTGCTTCACTTGACTAGCCTTTATTAAATTGGAACAAGTGAAGCAGTCACTTCAGAGGACTGAGGGTGGCAT
CTCCCACTGCTTCACTTGACTAGCCTTTA-------------------------------------------------	719_microRNA	1	29
-----------------------------TTAAATTGGAACAAGTGAAGCAGTCACTTCAGAGGACTGAGGGTGGCAT	VPRBP_mRNA	1601	1649
.....(((((((((((((......................))))))))))))).........................	(-20.1)

E4HS-5657139_1_hsa_can_2075_microRNA_1_22-E4HS-5657139_1_ENSG00000108262_ENST00000225394_GIT1_mRNA_870_937
TCTGAGCCATACCCCCTCCTCACAGGCAGGCGGGGCACCATGAGCTGGCGGAAAGGCTGGTTGAGTGCCAATATGAGCTCACTGACCGGC
TCTGAGCCATACCCCCTCCTCA-----------------------------------------------------	2075_microRNA	1	22
----------------------CAGGCAGGCGGGGCACCATGAGCTGGCGGAAAGGCTGGTTGAGTGCCAATATGAGCTCACTGACCGGC	GIT1_mRNA	870	937
((((((((((.(((((((((...))).))).))).....))).)))..))))......................................	(-15.4)

E4HS-5718109_1_hsa_can_1334_microRNA_1_22-E4HS-5718109_1_ENSG00000140365_ENST00000267935_COMMD4_mRNA_971_1052
TGGAGAAAGGACTTCAGGGAGTCTCCTGAGGACCTTTCCCAGCATTACCTTCCCTTCCCTTGAAAGGCAATTGTTGGCTGTTTTCATAAGCAGGAAAAATAAAC
TGGAGAAAGGACTTCAGGGAGT-----------------------------------------------------	1334_microRNA	1	22
----------------------CTCCTGAGGACCTTTCCCAGCATTACCTTCCCTTCCCTTGAAAGGCAATTGTTGGCTGTTTTCATAAGCAGGAAAAATAAAC	COMMD4_mRNA	971	1052
(((.((((((.((((((((....)))))))).)))))))))...............................................................	(-21.8)

E4HS-5737832_1_hsa_can_1621_microRNA_1_22-E4HS-5737832_1_ENSG00000100842_ENST00000351354_EFS_mRNA_1450_1492
CCTGGGGAGTGGCTGGGGAGCACCGGCCTCTGCCCCCACCCCCACCCCGCCTGCCTGGTTATGGA
CCTGGGGAGTGGCTGGGGAGCA-------------------------------------------	1621_microRNA	1	22
----------------------CCGGCCTCTGCCCCCACCCCCACCCCGCCTGCCTGGTTATGGA	EFS_mRNA	1450	1492
....(((.((((.(((((.(((........))))))))...))))))).................	(-21)

E4HS-5746230_1_hsa_can_1901_microRNA_1_22-E4HS-5746230_1_ENSG00000155984_ENST00000316916_TMEM185A_mRNA_2677_2724
CGGGCAGGGCTCCTGTCAGAGCCTCCAGCAAGCCCTGTTCTCTTTGGGGTACAGGGGAACGGGATGGTTT
CGGGCAGGGCTCCTGTCAGAGC------------------------------------------------	1901_microRNA	1	22
----------------------CTCCAGCAAGCCCTGTTCTCTTTGGGGTACAGGGGAACGGGATGGTTT	TMEM185A_mRNA	2677	2724
.((((((((((..(((..(((.)))..)))))))))))))..............................	(-18.5)

E4HS-5746682_1_hsa_can_2341_microRNA_1_22-E4HS-5746682_1_ENSG00000003987_ENST00000180173_MTMR7_mRNA_2355_2399
AATGGGGGAGGCAGTGTGGAATCTCCACTCCTTTCCCTCACATCTGTGATCATCATGATTCTTTTAG
AATGGGGGAGGCAGTGTGGAAT---------------------------------------------	2341_microRNA	1	22
----------------------CTCCACTCCTTTCCCTCACATCTGTGATCATCATGATTCTTTTAG	MTMR7_mRNA	2355	2399
..(((((((((....(((((...)))))...)))))))))...........................	(-18.6)

E4HS-5835021_1_hsa_can_153_microRNA_1_21-E4HS-5835021_1_ENSG00000183527_ENST00000331573_PSMG1_mRNA_477_526
CCCATACTTTCACCCCTCTCTCGTTCTTCGGAGAGGTGGTGAAGGCGCCGTGCCGAGCTGGGACTGAGGAC
CCCATACTTTCACCCCTCTCT--------------------------------------------------	153_microRNA	1	21
---------------------CGTTCTTCGGAGAGGTGGTGAAGGCGCCGTGCCGAGCTGGGACTGAGGAC	PSMG1_mRNA	477	526
((((..(((((((((((((((........))))))).)))))))).............)))).........	(-21.8)

E4HS-5884210_1_hsa_can_1949_microRNA_1_23-E4HS-5884210_1_ENSG00000164087_ENST00000394970_POC1A_mRNA_171_213
CGGGTAGGGGGAGTCTGGGCTTCGGGCAAAAAGCTGAGGCGCTTCTCCTTTAATTGCGGTGGGCGG
CGGGTAGGGGGAGTCTGGGCTTC-------------------------------------------	1949_microRNA	1	23
-----------------------GGGCAAAAAGCTGAGGCGCTTCTCCTTTAATTGCGGTGGGCGG	POC1A_mRNA	171	213
(((..(((((((((((.(((((........))))).))))...)))))))...)))..........	(-17.1)

E4HS-6140805_1_hsa_can_1961_microRNA_1_21-E4HS-6140805_1_ENSG00000075702_ENST00000401500_WDR62_mRNA_2649_2695
CCTGGCGGCTGTGTCTTCACAACGCCAAGCGCAGCTACCAGCCCCACGGCCGCTGGGCAGAGCGGGCC
CCTGGCGGCTGTGTCTTCACA-----------------------------------------------	1961_microRNA	1	21
---------------------ACGCCAAGCGCAGCTACCAGCCCCACGGCCGCTGGGCAGAGCGGGCC	WDR62_mRNA	2649	2695
(((((((((((((...............................)))))))))))))...........	(-22.8)

E4HS-6173078_1_hsa_can_1370_microRNA_1_22-E4HS-6173078_1_ENSG00000136715_ENST00000259235_SAP130_mRNA_3319_3362
CCCGCCTCCCGCTCATCCCCGCTGATGGTGGGGGTGGGGGGAGGGTTTTGGTTTTTTCCAAAGTGG
CCCGCCTCCCGCTCATCCCCGC--------------------------------------------	1370_microRNA	1	22
----------------------TGATGGTGGGGGTGGGGGGAGGGTTTTGGTTTTTTCCAAAGTGG	SAP130_mRNA	3319	3362
....((((((.(((((((((((.....)))))))))))))))))......................	(-28.6)

E4HS-6274641_1_hsa_can_667_microRNA_1_23-E4HS-6274641_1_ENSG00000166165_ENST00000348956_CKB_mRNA_715_760
TTAGAGCCAGACTGCCTGGGTTTCCGACGCCCGCGGTATCTGGCACAATGACAATAAGACCTTCCTGGT
TTAGAGCCAGACTGCCTGGGTTT----------------------------------------------	667_microRNA	1	23
-----------------------CCGACGCCCGCGGTATCTGGCACAATGACAATAAGACCTTCCTGGT	CKB_mRNA	715	760
.....((((((.(((((((((.......))))).)))))))))).........................	(-20.7)

E4HS-6317801_1_hsa_can_238_microRNA_1_18-E4HS-6317801_1_ENSG00000088247_ENST00000398148_KHSRP_mRNA_2234_2291
CGCGCGCGCGGGAGGGCGGCAGGCTCAATGAATCGAATGAATGTGAACTTCTTCATCTGTGAAAAATCTTTTTTTT
CGCGCGCGCGGGAGGGCG-----------------------------------------------------	238_microRNA	1	18
------------------GCAGGCTCAATGAATCGAATGAATGTGAACTTCTTCATCTGTGAAAAATCTTTTTTTT	KHSRP_mRNA	2234	2291
((((..(.(((..((((.....))))......)))...)..))))...............................	(-8.7)

E4HS-6466482_1_hsa_can_2466_microRNA_1_20-E4HS-6466482_1_ENSG00000158480_ENST00000289431_SPATA2_mRNA_2325_2380
GTGGTGGGGGTGGGGGGGAACCCAGCTGGACTCCCCACCCCCTGGCTTCCCCACCTCTCCAGGTGTCAAAGGTGAA
GTGGTGGGGGTGGGGGGGAA-----------------------------------------------------	2466_microRNA	1	20
--------------------CCCAGCTGGACTCCCCACCCCCTGGCTTCCCCACCTCTCCAGGTGTCAAAGGTGAA	SPATA2_mRNA	2325	2380
((((.((((((((((((.............))))))))))))........))))......................	(-28.6)

E4HS-6497733_1_hsa_can_1331_microRNA_1_21-E4HS-6497733_1_ENSG00000142541_ENST00000391857_RPL13A_mRNA_484_526
CCAGGTGTCTTCCATTCTGTCCTATCTGGGGCGCCTGGCTCACGAGGTTGGCTGGAAGTACCAG
CCAGGTGTCTTCCATTCTGTC-------------------------------------------	1331_microRNA	1	21
---------------------CTATCTGGGGCGCCTGGCTCACGAGGTTGGCTGGAAGTACCAG	RPL13A_mRNA	484	526
(((((((((((................)))))))))))..........................	(-15.4)

E4HS-6745096_1_hsa_can_2260_microRNA_1_24-E4HS-6745096_1_ENSG00000148143_ENST00000277225_ZNF462_mRNA_3011_3059
CCTGGGTCTGGGATCAGGGCAGCTCACCACCCAGAAGCCATGAATGTACTCAACTTTGATCACTCGGACCTGA
CCTGGGTCTGGGATCAGGGCAGCT-------------------------------------------------	2260_microRNA	1	24
------------------------CACCACCCAGAAGCCATGAATGTACTCAACTTTGATCACTCGGACCTGA	ZNF462_mRNA	3011	3059
...(((((((.((((((((..................................))))))))...)))))))..	(-19.3)

E4HS-6771358_1_hsa_can_2294_microRNA_1_21-E4HS-6771358_1_ENSG00000111640_ENST00000229239_GAPDH_mRNA_1764_1809
TTGAGGGGAGAAATGCTGTGTCACACTGAATCTCCCCTCCTCACAGTTGCCATGTAGACCCCTTGAA
TTGAGGGGAGAAATGCTGTGT----------------------------------------------	2294_microRNA	1	21
---------------------CACACTGAATCTCCCCTCCTCACAGTTGCCATGTAGACCCCTTGAA	GAPDH_mRNA	1764	1809
..(((((((((..((.((((.)))).))..)))))))))............................	(-19)

E4HS-6805435_1_hsa_can_2135_microRNA_1_28-E4HS-6805435_1_ENSG00000171314_ENST00000334828_PGAM1_mRNA_1519_1561
TGGGTAACATAGCGAGACCCCGTCTCTATGGGGTTTCTTGTGGCGGTTGAAATAGTCCCACATGTGGTCAT
TGGGTAACATAGCGAGACCCCGTCTCTA-------------------------------------------	2135_microRNA	1	28
----------------------------TGGGGTTTCTTGTGGCGGTTGAAATAGTCCCACATGTGGTCAT	PGAM1_mRNA	1519	1561
((((...(((((.(((((((((......))))))))))))))..............))))...........	(-18)

E4HS-6805471_1_hsa_can_2135_microRNA_1_28-E4HS-6805471_1_ENSG00000138668_ENST00000313899_HNRNPD_mRNA_930_984
TGGGTAACATAGCGAGACCCCGTCTCTAAAGACCAATAAGAGGCGTGGGTTCTGCTTTATTACCTTTAAGGAAGAAGAACCAG
TGGGTAACATAGCGAGACCCCGTCTCTA-----------------------------------------------------	2135_microRNA	1	28
----------------------------AAGACCAATAAGAGGCGTGGGTTCTGCTTTATTACCTTTAAGGAAGAAGAACCAG	HNRNPD_mRNA	930	984
.((((((...((((.((((((((((((...........))))))).))))).))))...))))))..................	(-28.7)

E4HS-7021851_1_hsa_can_1522_microRNA_1_25-E4HS-7021851_1_ENSG00000100813_ENST00000262710_ACIN1_mRNA_527_578
ACTTGGCGGAGCTGGAGGAGGCGGTCTGGACGGGAAGCCTCTTCAGGCGCTGCGGGTGACCGACCTGAAGGCCGCAC
ACTTGGCGGAGCTGGAGGAGGCGGT----------------------------------------------------	1522_microRNA	1	25
-------------------------CTGGACGGGAAGCCTCTTCAGGCGCTGCGGGTGACCGACCTGAAGGCCGCAC	ACIN1_mRNA	527	578
((((.((((.(((.((((((((..............)))))))).))).))))))))....................	(-25.4)

E4HS-7027992_1_hsa_can_603_microRNA_1_23-E4HS-7027992_1_ENSG00000104852_ENST00000221448_SNRNP70_mRNA_948_996
GATGCCCCTGCCGCCCTGACGCCATGGCAGGAGGGTCCTTGTGGACGTGGAGAGGGGCCGAACCGTGAAGGG
GATGCCCCTGCCGCCCTGACGCC-------------------------------------------------	603_microRNA	1	23
-----------------------ATGGCAGGAGGGTCCTTGTGGACGTGGAGAGGGGCCGAACCGTGAAGGG	SNRNP70_mRNA	948	996
...((((((.(((((((...(((..)))...)))))............))..))))))..............	(-18.7)

E4HS-7031287_1_hsa_can_1500_microRNA_1_18-E4HS-7031287_1_ENSG00000198886_ENST00000361381_MT-ND4_mRNA_77_141
AGGCGTGGGTTTTTTTTTACACAACCACCCACAGCCTAATTATTAGCATCATCCCTCTACTATTTTTTAACCAAATCAACAAC
AGGCGTGGGTTTTTTTTT-----------------------------------------------------	1500_microRNA	1	18
------------------ACACAACCACCCACAGCCTAATTATTAGCATCATCCCTCTACTATTTTTTAACCAAATCAACAAC	MT-ND4_mRNA	77	141
((((((((((................)))))).))))..............................................	(-14.9)

E4HS-7031298_1_hsa_can_1500_microRNA_1_18-E4HS-7031298_1_ENSG00000111540_ENST00000360299_RAB5B_mRNA_2183_2247
AGGCGTGGGTTTTTTTTTTTTATTCCCACTGTACAGTCTGTTCTATCCTCTGCCTCCCATCAGGCCCTGTTTCTTTGTTCCTT
AGGCGTGGGTTTTTTTTT-----------------------------------------------------	1500_microRNA	1	18
------------------TTTATTCCCACTGTACAGTCTGTTCTATCCTCTGCCTCCCATCAGGCCCTGTTTCTTTGTTCCTT	RAB5B_mRNA	2183	2247
(((((.(((.....................................))).)))))............................	(-9.9)

E4HS-7031299_1_hsa_can_1500_microRNA_1_18-E4HS-7031299_1_ENSG00000100345_ENST00000216181_MYH9_mRNA_6545_6609
AGGCGTGGGTTTTTTTTTAGCGCCCCCACTCCTCCTCCTTTCTTTGCTGTTTGCAATCACACGTGGTGACCTCACACACCTCT
AGGCGTGGGTTTTTTTTT-----------------------------------------------------	1500_microRNA	1	18
------------------AGCGCCCCCACTCCTCCTCCTTTCTTTGCTGTTTGCAATCACACGTGGTGACCTCACACACCTCT	MYH9_mRNA	6545	6609
(((.(((((...............))))).)))..................................................	(-10.4)

E4HS-7086243_1_hsa_can_1598_microRNA_1_19-E4HS-7086243_1_ENSG00000125944_ENST00000374616_HNRNPR_mRNA_639_703
TCCTCACACGGGGCACCAAATGAGGATGAGTTGGTGCCCCTTTTTGAGAAGGCCGGACCCATTTGGGATCTACGTCTTATGATG
TCCTCACACGGGGCACCAA-----------------------------------------------------	1598_microRNA	1	19
-------------------ATGAGGATGAGTTGGTGCCCCTTTTTGAGAAGGCCGGACCCATTTGGGATCTACGTCTTATGATG	HNRNPR_mRNA	639	703
..((((...((((((((((...........))))))))))....))))....................................	(-21.2)

E4HS-7157575_1_hsa_can_1334_microRNA_1_22-E4HS-7157575_1_ENSG00000105193_ENST00000251453_RPS16_mRNA_333_380
TGGAGAAAGGACTTCAGGGAGTATCCGTCAGTCCATCTCCAAAGCCCTGGTGGCCTATTACCAGAAATAT
TGGAGAAAGGACTTCAGGGAGT------------------------------------------------	1334_microRNA	1	22
----------------------ATCCGTCAGTCCATCTCCAAAGCCCTGGTGGCCTATTACCAGAAATAT	RPS16_mRNA	333	380
((((((..(((((...(((....)))...))))).)))))).............................	(-17.1)

E4HS-7227154_1_hsa_can_950_microRNA_1_18-E4HS-7227154_1_ENSG00000104147_ENST00000220514_OIP5_mRNA_465_511
ATCCCACCGCTGCCAAAAATTCTGTGGTTCTTGTGGGATTCCCGTTGGTTTCCATCTGTATTCTA
ATCCCACCGCTGCCAAAA-----------------------------------------------	950_microRNA	1	18
------------------ATTCTGTGGTTCTTGTGGGATTCCCGTTGGTTTCCATCTGTATTCTA	OIP5_mRNA	465	511
(((((((....((((.........))))....)))))))..........................	(-14.2)

E4HS-7227161_1_hsa_can_950_microRNA_1_18-E4HS-7227161_1_ENSG00000113360_ENST00000511367_RNASEN_mRNA_4198_4241
ATCCCACCGCTGCCAAAAAGCAAGCGGAAATGGGAGCAGCAATGGATGCGCTTGAAAAATAT
ATCCCACCGCTGCCAAAA--------------------------------------------	950_microRNA	1	18
------------------AGCAAGCGGAAATGGGAGCAGCAATGGATGCGCTTGAAAAATAT	RNASEN_mRNA	4198	4241
.((((((((((((......))).))))...)))))...........................	(-15.7)

E4HS-7227163_1_hsa_can_950_microRNA_1_18-E4HS-7227163_1_ENSG00000078900_ENST00000378295_TP73_mRNA_1401_1477
ATCCCACCGCTGCCAAAAAAGGTGCACGGGGGCATGAACAAGCTGCCCTCCGTCAACCAGCTGGTGGGCCAGCCTCCCCCGCACAGTTCGGCAGC
ATCCCACCGCTGCCAAAA-----------------------------------------------------	950_microRNA	1	18
------------------AAGGTGCACGGGGGCATGAACAAGCTGCCCTCCGTCAACCAGCTGGTGGGCCAGCCTCCCCCGCACAGTTCGGCAGC	TP73_mRNA	1401	1477
..((((((((((.............................................)))).))))))...........................	(-14.7)

E4HS-7227164_1_hsa_can_950_microRNA_1_18-E4HS-7227164_1_ENSG00000148303_ENST00000323345_RPL7A_mRNA_478_526
ATCCCACCGCTGCCAAAAAAGAAAGCTCAGCTGGTGGTGATTGCACACGACGTGGATCCCATCGAGC
ATCCCACCGCTGCCAAAA-------------------------------------------------	950_microRNA	1	18
------------------AAGAAAGCTCAGCTGGTGGTGATTGCACACGACGTGGATCCCATCGAGC	RPL7A_mRNA	478	526
((((((((((((...............)))).))))).)))..........................	(-13.4)

E4HS-7227170_1_hsa_can_950_microRNA_1_18-E4HS-7227170_1_ENSG00000105401_ENST00000222005_CDC37_mRNA_117_166
ATCCCACCGCTGCCAAAAATGGTGGACTACAGCGTGTGGGACCACATTGAGGTGTCTGATGATGAAGA
ATCCCACCGCTGCCAAAA--------------------------------------------------	950_microRNA	1	18
------------------ATGGTGGACTACAGCGTGTGGGACCACATTGAGGTGTCTGATGATGAAGA	CDC37_mRNA	117	166
.((((((((((((((.......)))....))))).))))))...........................	(-18.1)

E4HS-7227173_1_hsa_can_950_microRNA_1_18-E4HS-7227173_1_ENSG00000178896_ENST00000316052_EXOSC4_mRNA_496_538
ATCCCACCGCTGCCAAAAAGGCAGATGGTGGGACCTATGCAGCTTGTGTGAATGCAGCCAC
ATCCCACCGCTGCCAAAA-------------------------------------------	950_microRNA	1	18
------------------AGGCAGATGGTGGGACCTATGCAGCTTGTGTGAATGCAGCCAC	EXOSC4_mRNA	496	538
.(((((((((((((.....))))).))))))))............................	(-22.7)

E4HS-7227178_1_hsa_can_950_microRNA_1_18-E4HS-7227178_1_ENSG00000134287_ENST00000256682_ARF3_mRNA_2421_2468
ATCCCACCGCTGCCAAAAACGTGGCTGTCCTGTGGGCTCCTGTGTGTGCTGGCTGCGCCCTGAGCT
ATCCCACCGCTGCCAAAA------------------------------------------------	950_microRNA	1	18
------------------ACGTGGCTGTCCTGTGGGCTCCTGTGTGTGCTGGCTGCGCCCTGAGCT	ARF3_mRNA	2421	2468
..(((((.((.((((......)))).))...)))))..............................	(-13.5)

E4HS-7227181_1_hsa_can_950_microRNA_1_18-E4HS-7227181_1_ENSG00000101266_ENST00000349736_CSNK2A1_mRNA_975_1018
ATCCCACCGCTGCCAAAAATGATCAGTTGGTGAGGATAGCCAAGGTTCTGGGGACAGAAGAT
ATCCCACCGCTGCCAAAA--------------------------------------------	950_microRNA	1	18
------------------ATGATCAGTTGGTGAGGATAGCCAAGGTTCTGGGGACAGAAGAT	CSNK2A1_mRNA	975	1018
((((((((((((...........)))).)))).)))).........................	(-11.9)

E4HS-7227185_1_hsa_can_950_microRNA_1_18-E4HS-7227185_1_ENSG00000160633_ENST00000292123_SAFB_mRNA_1928_2007
ATCCCACCGCTGCCAAAAAGCAGGGTGCGTGAACGCAGTGAACGCGAACAACGCATGCAGGCGCAGTGGGAGCGCGAGGAGCGTGAGCGGCTGGAGAT
ATCCCACCGCTGCCAAAA-----------------------------------------------------	950_microRNA	1	18
------------------AGCAGGGTGCGTGAACGCAGTGAACGCGAACAACGCATGCAGGCGCAGTGGGAGCGCGAGGAGCGTGAGCGGCTGGAGAT	SAFB_mRNA	1928	2007
.((((((.((.(((.............................................))))).))))))...........................	(-17.9)

E4HS-7244724_1_hsa_can_1926_microRNA_1_18-E4HS-7244724_1_ENSG00000109794_ENST00000450739_FAM149A_mRNA_226_274
GCCTGTCTGAGCGTCGCTTCCCCCTACTCCCGGGGCTCCGCCGCCAGCCGCGCCGCGGGAGCAGTGG
GCCTGTCTGAGCGTCGCT-------------------------------------------------	1926_microRNA	1	18
------------------TCCCCCTACTCCCGGGGCTCCGCCGCCAGCCGCGCCGCGGGAGCAGTGG	FAM149A_mRNA	226	274
((...((((.((((.(((...........................))).))))..)))).)).....	(-15.1)

E4HS-7258552_1_hsa_can_1766_microRNA_1_22-E4HS-7258552_1_ENSG00000184009_ENST00000331925_ACTG1_mRNA_1023_1069
AATTGGCTGGGCATGGTGGTAAATCACCGCCCTGGCGCCCAGCACCATGAAGATCAAGATCATCGCACC
AATTGGCTGGGCATGGTGGTAA-----------------------------------------------	1766_microRNA	1	22
----------------------ATCACCGCCCTGGCGCCCAGCACCATGAAGATCAAGATCATCGCACC	ACTG1_mRNA	1023	1069
.....(((((((..((((((.....)))))).....)))))))..........................	(-22.1)

E4HS-7648695_1_hsa_can_2446_microRNA_1_19-E4HS-7648695_1_ENSG00000108821_ENST00000225964_COL1A1_mRNA_5345_5394
TGGGGTTGTGGGGTGGGGAGGGGGCGGGGATGGGGGCAGGGTGGAAGCGGCTCCCCATTTTATACCAAA
TGGGGTTGTGGGGTGGGGA--------------------------------------------------	2446_microRNA	1	19
-------------------GGGGGCGGGGATGGGGGCAGGGTGGAAGCGGCTCCCCATTTTATACCAAA	COL1A1_mRNA	5345	5394
...((.(((((((((((((................................)))))))))))))))...	(-16.4)

E4HS-7865564_1_hsa_can_2466_microRNA_1_20-E4HS-7865564_1_ENSG00000171791_ENST00000398117_BCL2_mRNA_5355_5399
GTGGTGGGGGTGGGGGGGAAAGAACCTCCTCGGCCCTCCCAGTCCCTCGCTGCACAAATACTCCG
GTGGTGGGGGTGGGGGGGAA---------------------------------------------	2466_microRNA	1	20
--------------------AGAACCTCCTCGGCCCTCCCAGTCCCTCGCTGCACAAATACTCCG	BCL2_mRNA	5355	5399
((((((((((.(((((((...............)))))))...))))))))))............	(-29.3)

E4HS-7959300_1_hsa_can_1694_microRNA_1_21-E4HS-7959300_1_ENSG00000138297_ENST00000260867_TIMM23_mRNA_1043_1096
CATATGAATTTTTGGGGGGATACTCCCAGAATTCAGGTCGTGCTTGTTAGTACTATATCACCAAGTCCATTCATT
CATATGAATTTTTGGGGGGAT-----------------------------------------------------	1694_microRNA	1	21
---------------------ACTCCCAGAATTCAGGTCGTGCTTGTTAGTACTATATCACCAAGTCCATTCATT	TIMM23_mRNA	1043	1096
....((((.(((((((((....)))))))))))))........................................	(-14.2)

E4HS-7974119_1_hsa_can_2466_microRNA_1_20-E4HS-7974119_1_ENSG00000062485_ENST00000351328_CS_mRNA_2425_2468
GTGGTGGGGGTGGGGGGGAAACTACCTTCTGACCTCCCCACCCCCCACCAACCCCCATCTTTTA
GTGGTGGGGGTGGGGGGGAA--------------------------------------------	2466_microRNA	1	20
--------------------ACTACCTTCTGACCTCCCCACCCCCCACCAACCCCCATCTTTTA	CS_mRNA	2425	2468
.(((((((((((((((((..............))))))))))))).))))..............	(-33.6)

E4HS-8100341_1_hsa_can_2211_microRNA_1_22-E4HS-8100341_1_ENSG00000136802_ENST00000372600_LRRC8A_mRNA_1957_2022
CATGAGCTTGGAGGCCCTGTGAACCTGCAGAAGCTGTCCATCAACAATGAGGGCACCAAGCTCATCGTCCTCAACAGCCTCAAGAAGA
CATGAGCTTGGAGGCCCTGTGA-----------------------------------------------------	2211_microRNA	1	22
----------------------ACCTGCAGAAGCTGTCCATCAACAATGAGGGCACCAAGCTCATCGTCCTCAACAGCCTCAAGAAGA	LRRC8A_mRNA	1957	2022
.((((((((((..(((((...............................))))).)))))))))).......................	(-24.5)

E4HS-8245985_1_hsa_can_2351_microRNA_1_21-E4HS-8245985_1_ENSG00000132640_ENST00000405977_BTBD3_mRNA_2795_2847
ACCCCACTCTTGGTACCAAAATAAAATTGGAAAATAAGGAACTGGGGGCATTTGTTTAGGCCATGACTTCTACA
ACCCCACTCTTGGTACCAAAA-----------------------------------------------------	2351_microRNA	1	21
---------------------TAAAATTGGAAAATAAGGAACTGGGGGCATTTGTTTAGGCCATGACTTCTACA	BTBD3_mRNA	2795	2847
.(((((.(((((...((((.......))))....)))))...)))))...........................	(-14.7)

E4HS-8245994_1_hsa_can_2351_microRNA_1_21-E4HS-8245994_1_ENSG00000197976_ENST00000313871_SFRS17A_mRNA_2854_2913
ACCCCACTCTTGGTACCAAAACGTTCTTTCTAAGGTGTCGGTATGTGGGGAGTGGTACAAAATGGTCTGATGCTCCTTCAA
ACCCCACTCTTGGTACCAAAA-----------------------------------------------------	2351_microRNA	1	21
---------------------CGTTCTTTCTAAGGTGTCGGTATGTGGGGAGTGGTACAAAATGGTCTGATGCTCCTTCAA	SFRS17A_mRNA	2854	2913
.((((((..((((((((................))))))))...))))))...............................	(-17.7)

E4HS-8245999_1_hsa_can_2351_microRNA_1_21-E4HS-8245999_1_ENSG00000125386_ENST00000382839_C4orf8_mRNA_2621_2674
ACCCCACTCTTGGTACCAAAAAGCAGGATGATGGGGACGAGAGTGCAGATGAGGACAGCTGCTCTGAGCACAGCT
ACCCCACTCTTGGTACCAAAA-----------------------------------------------------	2351_microRNA	1	21
---------------------AGCAGGATGATGGGGACGAGAGTGCAGATGAGGACAGCTGCTCTGAGCACAGCT	C4orf8_mRNA	2621	2674
....((((((((...(((.............)))...))))))))..............................	(-14)

E4HS-8246007_1_hsa_can_2351_microRNA_1_21-E4HS-8246007_1_ENSG00000130844_ENST00000253144_ZNF331_mRNA_2483_2534
ACCCCACTCTTGGTACCAAAAAAATGTAAGGAGTGTGGGAAGGCTTTCATTTATGGATCGAGCCTCGTGAAAC
ACCCCACTCTTGGTACCAAAA----------------------------------------------------	2351_microRNA	1	21
---------------------AAATGTAAGGAGTGTGGGAAGGCTTTCATTTATGGATCGAGCCTCGTGAAAC	ZNF331_mRNA	2483	2534
.((((((((((.................))))))).)))..................................	(-13.6)

E4HS-8279777_1_hsa_can_1173_microRNA_1_22-E4HS-8279777_1_ENSG00000122406_ENST00000370321_RPL5_mRNA_679_737
ACCATCTTGTCTGCTCCTTGCTATGCGCTACTTAATGGAAGAAGATGAAGATGCTTACAAGAAACAGTTCTCTCAATACAT
ACCATCTTGTCTGCTCCTTGCT-----------------------------------------------------	1173_microRNA	1	22
----------------------ATGCGCTACTTAATGGAAGAAGATGAAGATGCTTACAAGAAACAGTTCTCTCAATACAT	RPL5_mRNA	679	737
..((((((((((..(((..((.....))........)))...)))).))))))............................	(-10.7)

E4HS-8450672_1_hsa_can_667_microRNA_1_23-E4HS-8450672_1_ENSG00000134419_ENST00000322989_RPS15A_mRNA_370_424
TTAGAGCCAGACTGCCTGGGTTTAATCTGCTTCCATCCCGCCAGTTTGGTTTCATTGTACTGACAACCTCAGCTGGCA
TTAGAGCCAGACTGCCTGGGTTT-----------------------------------------------------	667_microRNA	1	23
-----------------------AATCTGCTTCCATCCCGCCAGTTTGGTTTCATTGTACTGACAACCTCAGCTGGCA	RPS15A_mRNA	370	424
...(((((((((((..((((................)))).)))))))))))..........................	(-17.5)

E4HS-8503236_1_hsa_can_2014_microRNA_1_21-E4HS-8503236_1_ENSG00000235067_ENST00000419792_TUBB_mRNA_1060_1120
CTGGGAGGGGCTGGGTTTGGCAAGTTGGCAGTCAACATGGTCCCCTTCCCACGTCTCCATTTCTTTATGCCTGGCTTTGCCC
CTGGGAGGGGCTGGGTTTGGC-----------------------------------------------------	2014_microRNA	1	21
---------------------AAGTTGGCAGTCAACATGGTCCCCTTCCCACGTCTCCATTTCTTTATGCCTGGCTTTGCCC	TUBB_mRNA	1060	1120
.((((((((((((...(((((.........)))))..)))))))..)))))...............................	(-19.2)

E4HS-8506540_1_hsa_can_1621_microRNA_1_22-E4HS-8506540_1_ENSG00000176986_ENST00000345254_SEC24C_mRNA_1571_1614
CCTGGGGAGTGGCTGGGGAGCAAAGTTCCCCAGCCCTCCTGCCTTTATCTTCATGATTGACGTCTC
CCTGGGGAGTGGCTGGGGAGCA--------------------------------------------	1621_microRNA	1	22
----------------------AAGTTCCCCAGCCCTCCTGCCTTTATCTTCATGATTGACGTCTC	SEC24C_mRNA	1571	1614
....(((((.(((((((((((...))))))))))))))))..........................	(-30.4)

E4HS-8539085_1_hsa_can_2204_microRNA_1_22-E4HS-8539085_1_ENSG00000198837_ENST00000361217_DENND4B_mRNA_5382_5444
AGGGGCTGTCAGTCCTCCTGGTTTTAAATTATTTATTCTGGAGCCACAGCCCCCTTGCTTATGAGGTTCTTATGGAGAGTGAGAA
AGGGGCTGTCAGTCCTCCTGGT-----------------------------------------------------	2204_microRNA	1	22
----------------------TTTAAATTATTTATTCTGGAGCCACAGCCCCCTTGCTTATGAGGTTCTTATGGAGAGTGAGAA	DENND4B_mRNA	5382	5444
.((((((((.....((((.((...............)).))))..))))))))................................	(-18.6)

E4HS-8583095_1_hsa_can_1926_microRNA_1_18-E4HS-8583095_1_ENSG00000179152_ENST00000519084_C3orf23_mRNA_882_936
GCCTGTCTGAGCGTCGCTAAGCTAAAAGGATGCCTGACAGGCCCATCAAATGGGACAAGTCTTATTACTCCTT
GCCTGTCTGAGCGTCGCT-----------------------------------------------------	1926_microRNA	1	18
------------------AAGCTAAAAGGATGCCTGACAGGCCCATCAAATGGGACAAGTCTTATTACTCCTT	C3orf23_mRNA	882	936
(((((((...(((((.............)))))..)))))))...............................	(-18.9)

E4HS-8657613_1_hsa_can_667_microRNA_1_23-E4HS-8657613_1_ENSG00000073350_ENST00000375227_LLGL2_mRNA_1264_1314
TTAGAGCCAGACTGCCTGGGTTTGGCCAGGTGCAGTGGCTCCTGCCTGTAACCCCAGTGCTGTGGGAGGCCAAG
TTAGAGCCAGACTGCCTGGGTTT---------------------------------------------------	667_microRNA	1	23
-----------------------GGCCAGGTGCAGTGGCTCCTGCCTGTAACCCCAGTGCTGTGGGAGGCCAAG	LLGL2_mRNA	1264	1314
...(((((..(((((((.((((.)))).)).)))))))))).................................	(-19.3)

E4HS-8806040_1_hsa_can_1766_microRNA_1_22-E4HS-8806040_1_ENSG00000198862_ENST00000389194_RNF160_mRNA_3107_3167
AATTGGCTGGGCATGGTGGTAAAACAGGACATAAAGACACTTCCCAGCCATTTGTGTACTTCAGCATTATTGAGCAAAATGGT
AATTGGCTGGGCATGGTGGTAA-----------------------------------------------------	1766_microRNA	1	22
----------------------AACAGGACATAAAGACACTTCCCAGCCATTTGTGTACTTCAGCATTATTGAGCAAAATGGT	RNF160_mRNA	3107	3167
...((((((((...((((...................)))).)))))))).................................	(-19.7)

E4HS-8810098_1_hsa_can_1598_microRNA_1_19-E4HS-8810098_1_ENSG00000154124_ENST00000284274_FAM105B_mRNA_4942_5003
TCCTCACACGGGGCACCAAAACAGAACAGTGGTTTAGTGAATGTGTGAGGAAAGACATGGGCAACTGATTATTAATGTTTT
TCCTCACACGGGGCACCAA-----------------------------------------------------	1598_microRNA	1	19
-------------------AACAGAACAGTGGTTTAGTGAATGTGTGAGGAAAGACATGGGCAACTGATTATTAATGTTTT	FAM105B_mRNA	4942	5003
((((((((((...(((....................)))..))))))))))..............................	(-19.6)

E4HS-8977162_1_hsa_can_667_microRNA_1_23-E4HS-8977162_1_ENSG00000100416_ENST00000290846_TRMU_mRNA_823_874
TTAGAGCCAGACTGCCTGGGTTTAAAACTCCTCCAGGCAGCTGACAGCTTTAAAGACCAGACCTTCTTTCTCAGC
TTAGAGCCAGACTGCCTGGGTTT----------------------------------------------------	667_microRNA	1	23
-----------------------AAAACTCCTCCAGGCAGCTGACAGCTTTAAAGACCAGACCTTCTTTCTCAGC	TRMU_mRNA	823	874
((((((((((.(((((((((...........))))))))))))...)))))))......................	(-23.3)

E4-616530_1_hsa_can_603_microRNA_1_23-E4-616530_1_ENSG00000156508_ENST00000309268_EEF1A1_mRNA_1923_1971
GATGCCCCTGCCGCCCTGACGCCTGGGTGTCATCAAAGCAGTGGACAAGAAGGCTGCTGGAGCTGGCAAGGT
GATGCCCCTGCCGCCCTGACGCC-------------------------------------------------	603_microRNA	1	23
-----------------------TGGGTGTCATCAAAGCAGTGGACAAGAAGGCTGCTGGAGCTGGCAAGGT	EEF1A1_mRNA	1923	1971
..((((((.((.(((.(((((((..)))))))...................))).)).))....))))....	(-16.8)

E4-621519_1_hsa_can_869_microRNA_1_22-E4-621519_1_ENSG00000180370_ENST00000327134_PAK2_mRNA_1694_1740
TGGGGAACAGGTCTTGGGGTCAAATGGAACCCCAGAACTTCAGAATCCAGAGAAACTTTCCCCAATATT
TGGGGAACAGGTCTTGGGGTCA-----------------------------------------------	869_microRNA	1	22
----------------------AATGGAACCCCAGAACTTCAGAATCCAGAGAAACTTTCCCCAATATT	PAK2_mRNA	1694	1740
(((((((.((((.(((((((........))))))).)))).................))))))).....	(-19.7)

E4-745858_1_hsa_can_2349_microRNA_1_21-E4-745858_1_ENSG00000115216_ENST00000233557_NRBP1_mRNA_886_933
TCCCTGTCCTCCAGGAGCTCAAGAATCCTCATCTTCAGCTCCTGGCCTGACATCAGTGTCACCTCCTGT
TCCCTGTCCTCCAGGAGCTCA------------------------------------------------	2349_microRNA	1	21
---------------------AGAATCCTCATCTTCAGCTCCTGGCCTGACATCAGTGTCACCTCCTGT	NRBP1_mRNA	886	933
....((((..(((((((((.................)))))))))...)))).................	(-19)

E4-811523_1_hsa_can_2164_microRNA_1_23-E4-811523_1_ENSG00000219200_ENST00000402093_RNASEK_mRNA_259_302
TCATCCAGTCCTCCCAGTGTGGCCAGCGCCTGGGGAGTGATCATGTTGATAATGCTCGGAATATTTT
TCATCCAGTCCTCCCAGTGTGGC--------------------------------------------	2164_microRNA	1	23
-----------------------CAGCGCCTGGGGAGTGATCATGTTGATAATGCTCGGAATATTTT	RNASEK_mRNA	259	302
(((..((((((((((.((((.....))))...))))).)))..)).)))..................	(-15)

E4-1072116_1_hsa_can_238_microRNA_1_18-E4-1072116_1_ENSG00000126461_ENST00000360565_SCAF1_mRNA_75_122
CGCGCGCGCGGGAGGGCGGCCCCGCCCCGCGCCGGGGCCGGAGCCGCAGCCCGAGCGGCGGGGTGA
CGCGCGCGCGGGAGGGCG------------------------------------------------	238_microRNA	1	18
------------------GCCCCGCCCCGCGCCGGGGCCGGAGCCGCAGCCCGAGCGGCGGGGTGA	SCAF1_mRNA	75	122
((.(((((.(((.((((.))))..))))))))))................................	(-23.5)

E4-1218557_1_hsa_can_1621_microRNA_1_22-E4-1218557_1_ENSG00000100842_ENST00000216733_EFS_mRNA_1610_1652
CCTGGGGAGTGGCTGGGGAGCACCGGCCTCTGCCCCCACCCCCACCCCGCCTGCCTGGTTATGGA
CCTGGGGAGTGGCTGGGGAGCA-------------------------------------------	1621_microRNA	1	22
----------------------CCGGCCTCTGCCCCCACCCCCACCCCGCCTGCCTGGTTATGGA	EFS_mRNA	1610	1652
....(((.((((.(((((.(((........))))))))...))))))).................	(-21)

E4-1421055_1_hsa_can_153_microRNA_1_21-E4-1421055_1_ENSG00000122642_ENST00000242209_FKBP9_mRNA_2042_2088
CCCATACTTTCACCCCTCTCTTATGGGGTGAGAAGTTTGGGCTGATCGCCAGTGATAGTAAACAAAAT
CCCATACTTTCACCCCTCTCT-----------------------------------------------	153_microRNA	1	21
---------------------TATGGGGTGAGAAGTTTGGGCTGATCGCCAGTGATAGTAAACAAAAT	FKBP9_mRNA	2042	2088
((((.(((((((((((........))))))).)))).))))...........................	(-20.9)

E4-1516281_1_hsa_can_1025_microRNA_1_23-E4-1516281_1_ENSG00000175548_ENST00000308742_ALG10B_mRNA_1934_1982
CAAAAACTGCAATTACTTTTGAATGCAAAAGTAATTGTGGTTTTTGCCATTGAAAGTAATGGCAAAACCACA
CAAAAACTGCAATTACTTTTGAA-------------------------------------------------	1025_microRNA	1	23
-----------------------TGCAAAAGTAATTGTGGTTTTTGCCATTGAAAGTAATGGCAAAACCACA	ALG10B_mRNA	1934	1982
(((((((((((((((((((((....)))))))))))))))))))))..........................	(-23.2)

E4-1574553_1_hsa_can_603_microRNA_1_23-E4-1574553_1_ENSG00000135956_ENST00000258439_TMEM127_mRNA_286_327
GATGCCCCTGCCGCCCTGACGCCCCGGCGGGCGCCGGCGGAGGAGCCCGGGAGGCAGCGCTCTGC
GATGCCCCTGCCGCCCTGACGCC------------------------------------------	603_microRNA	1	23
-----------------------CCGGCGGGCGCCGGCGGAGGAGCCCGGGAGGCAGCGCTCTGC	TMEM127_mRNA	286	327
..(((((((((((((.((.((((..))))..))..))))).......)))).)))).........	(-23.5)

E4-1582504_1_hsa_can_2349_microRNA_1_21-E4-1582504_1_ENSG00000100353_ENST00000216190_EIF3D_mRNA_1866_1912
TCCCTGTCCTCCAGGAGCTCAATGAAGCTGGAGGAGGGCAAATACCTCATCCTCAAGGACCCCAACAA
TCCCTGTCCTCCAGGAGCTCA-----------------------------------------------	2349_microRNA	1	21
---------------------ATGAAGCTGGAGGAGGGCAAATACCTCATCCTCAAGGACCCCAACAA	EIF3D_mRNA	1866	1912
.(((..((((((((.............)))))))))))..............................	(-16.2)

E4-1738456_1_hsa_can_1721_microRNA_1_24-E4-1738456_1_ENSG00000099800_ENST00000215570_TIMM13_mRNA_900_944
AGCCCAGGAGTTGGAGGATGTAGTAAGTCAGCCTCATATTCTGGGCGGACAGCTTGTCTGGACTTCGGA
AGCCCAGGAGTTGGAGGATGTAGT---------------------------------------------	1721_microRNA	1	24
------------------------AAGTCAGCCTCATATTCTGGGCGGACAGCTTGTCTGGACTTCGGA	TIMM13_mRNA	900	944
.((((((((....((((.((........)).))))...)))))))).......................	(-20.3)

E4-1875622_1_hsa_can_2466_microRNA_1_20-E4-1875622_1_ENSG00000198886_ENST00000361381_MT-ND4_mRNA_776_822
GTGGTGGGGGTGGGGGGGAAACCCCTTCCTTGTACTATCCCTATGAGGCATAATTATAACAAGCTCC
GTGGTGGGGGTGGGGGGGAA-----------------------------------------------	2466_microRNA	1	20
--------------------ACCCCTTCCTTGTACTATCCCTATGAGGCATAATTATAACAAGCTCC	MT-ND4_mRNA	776	822
...(((((((((((((((...)))))........)))))))))).......................	(-18.8)

E4-1887223_1_hsa_can_1074_microRNA_1_21-E4-1887223_1_ENSG00000213186_ENST00000309784_TRIM59_mRNA_2628_2675
ACCCAGGGAGCTATTTGGTGGCATTGCAAGCCCCGCCTCCCGGGTTCACACCATTCTCCTGCCTCAGCC
ACCCAGGGAGCTATTTGGTGG------------------------------------------------	1074_microRNA	1	21
---------------------CATTGCAAGCCCCGCCTCCCGGGTTCACACCATTCTCCTGCCTCAGCC	TRIM59_mRNA	2628	2675
((((.(((((......(((..........)))....)))))))))........................	(-14.3)

E4-1909738_1_hsa_can_2052_microRNA_1_23-E4-1909738_1_ENSG00000147475_ENST00000276461_ERLIN2_mRNA_171_219
TCAGCAGGGAGCCAGTGTTCTGTACAGAGGCGGTGCCCTGCTGACTTCGACCAGCGGCCCTGGTTTCCATCT
TCAGCAGGGAGCCAGTGTTCTGT-------------------------------------------------	2052_microRNA	1	23
-----------------------ACAGAGGCGGTGCCCTGCTGACTTCGACCAGCGGCCCTGGTTTCCATCT	ERLIN2_mRNA	171	219
(((((((((.(((.((.(((((())))))))))).)))))))))............................	(-24.2)

E5-437496-2_2_hsa_can_238_microRNA_1_18-E5-437496-2_2_ENSG00000128578_ENST00000435494_FAM40B_mRNA_36_86
CGCGCGCGCGGGAGGGCGCCCCGCCGCGCCTGGGACCGGGGGCCCGCCCGCAAATGGCAATGGCAACGG
CGCGCGCGCGGGAGGGCG---------------------------------------------------	238_microRNA	1	18
------------------CCCCGCCGCGCCTGGGACCGGGGGCCCGCCCGCAAATGGCAATGGCAACGG	FAM40B_mRNA	36	86
.((.((.(((((.((((........................)))).)))))...))))...........	(-20.3)

E5-1677068-1_1_hsa_can_238_microRNA_1_18-E5-1677068-1_1_ENSG00000119547_ENST00000262095_ONECUT2_mRNA_3_46
CGCGCGCGCGGGAGGGCGCCCCGCCGCCCCCGGGCCCTGATGGACTGAATGAAGGCTGCCTA
CGCGCGCGCGGGAGGGCG--------------------------------------------	238_microRNA	1	18
------------------CCCCGCCGCCCCCGGGCCCTGATGGACTGAATGAAGGCTGCCTA	ONECUT2_mRNA	3	46
...(((.(((((.......))))))))...................................	(-14)

E5-1677070-1_1_hsa_can_238_microRNA_1_18-E5-1677070-1_1_ENSG00000068024_ENST00000345617_HDAC4_mRNA_491_541
CGCGCGCGCGGGAGGGCGCGCCCGCCGGGGCGGGGGCGCGGGGGTGGGCACGGCAGGCAGCGGCGCCGT
CGCGCGCGCGGGAGGGCG---------------------------------------------------	238_microRNA	1	18
------------------CGCCCGCCGGGGCGGGGGCGCGGGGGTGGGCACGGCAGGCAGCGGCGCCGT	HDAC4_mRNA	491	541
(((((.(((.((.((((..)))).))...)))...))))).............................	(-21.7)

E5-1677071-1_1_hsa_can_238_microRNA_1_18-E5-1677071-1_1_ENSG00000137449_ENST00000382395_CPEB2_mRNA_273_316
CGCGCGCGCGGGAGGGCGCCCCGCCGCCCGCGGCGCCGCAGCAGCCGCAGAGCCGGAGGTCG
CGCGCGCGCGGGAGGGCG--------------------------------------------	238_microRNA	1	18
------------------CCCCGCCGCCCGCGGCGCCGCAGCAGCCGCAGAGCCGGAGGTCG	CPEB2_mRNA	273	316
.((((.((((((..((((...)))).))))))))))..........................	(-25.4)

E5-1833850-1_1_hsa_can_2156_microRNA_1_18-E5-1833850-1_1_ENSG00000135778_ENST00000366628_C1orf57_mRNA_879_939
AGAAGAGGAAAGTGGAATTGCTTAAAGATTTCTTGTTTATTTCCTCTTGCAGTCATGCACATGATTTGGGTAAACTGTG
AGAAGAGGAAAGTGGAAT-----------------------------------------------------	2156_microRNA	1	18
------------------TGCTTAAAGATTTCTTGTTTATTTCCTCTTGCAGTCATGCACATGATTTGGGTAAACTGTG	C1orf57_mRNA	879	939
..(((((((((..((((............))))......)))))))))...............................	(-13.5)

E5-3075967-1_1_hsa_can_238_microRNA_1_18-E5-3075967-1_1_ENSG00000167619_ENST00000301204_TMEM145_mRNA_120_164
CGCGCGCGCGGGAGGGCGTGCCCCCCCGCGCCCGGGCCAAGTACGTGCGGGGCAACCTCAGTT
CGCGCGCGCGGGAGGGCG---------------------------------------------	238_microRNA	1	18
------------------TGCCCCCCCGCGCCCGGGCCAAGTACGTGCGGGGCAACCTCAGTT	TMEM145_mRNA	120	164
((((((((((((.((((..)))).))))))).............)))))..............	(-26.8)

E5-3090156-1_1_hsa_can_238_microRNA_1_18-E5-3090156-1_1_ENSG00000182103_ENST00000329203_FAM181B_mRNA_40_81
CGCGCGCGCGGGAGGGCGCGCGCGCCGCGCCGGGGCGGGAGCTGGGTCTGGGCGGCGGGC
CGCGCGCGCGGGAGGGCG------------------------------------------	238_microRNA	1	18
------------------CGCGCGCCGCGCCGGGGCGGGAGCTGGGTCTGGGCGGCGGGC	FAM181B_mRNA	40	81
((((((((((........))))))).)))...............................	(-17.3)

E5-3208264-1_1_hsa_can_238_microRNA_1_18-E5-3208264-1_1_ENSG00000186994_ENST00000330915_KANK3_mRNA_248_291
CGCGCGCGCGGGAGGGCGCCCGCCGCGCCCCGGGACCCCCGACCTCGCGCCGTCCCCGCGCG
CGCGCGCGCGGGAGGGCG--------------------------------------------	238_microRNA	1	18
------------------CCCGCCGCGCCCCGGGACCCCCGACCTCGCGCCGTCCCCGCGCG	KANK3_mRNA	248	291
..((((((.((((.((((.............................)))).))))))))))	(-23.7)

E5-3329802-1_1_hsa_can_499_microRNA_1_20-E5-3329802-1_1_ENSG00000141458_ENST00000269228_NPC1_mRNA_1615_1685
CTCAGGCTACACCCTAGACCTTCCGTGCTGGACCACAAGAAAGGGGACGACTTCTTTGTGTATGCCGATTACCACACGCACTTTCTGTACT
CTCAGGCTACACCCTAGACC-----------------------------------------------------	499_microRNA	1	20
--------------------TTCCGTGCTGGACCACAAGAAAGGGGACGACTTCTTTGTGTATGCCGATTACCACACGCACTTTCTGTACT	NPC1_mRNA	1615	1685
....((((((((...(((..................................)))..))))).))).........................	(-11.6)

E5-3496185-1_1_hsa_can_2135_microRNA_1_28-E5-3496185-1_1_ENSG00000130201_ENST00000413988_EXOC3L2_mRNA_1623_1669
TGGGTAACATAGCGAGACCCCGTCTCTAGAGGCTGAGGCTGGAGGATCACTGGAGTTCGAGGCTGCAGTGAGCTA
TGGGTAACATAGCGAGACCCCGTCTCTA-----------------------------------------------	2135_microRNA	1	28
----------------------------GAGGCTGAGGCTGGAGGATCACTGGAGTTCGAGGCTGCAGTGAGCTA	EXOC3L2_mRNA	1623	1669
..(((..(((.((.((.((.((.((((........................))))..)).)))))).))).))).	(-13.9)

E5-3633702-1_1_hsa_can_1926_microRNA_1_18-E5-3633702-1_1_ENSG00000159882_ENST00000429154_ZNF283_mRNA_1149_1196
GCCTGTCTGAGCGTCGCTATGGTCCACACAGCAGAGAAACTGTACAAATCTGAGGAGTGTGGAAAA
GCCTGTCTGAGCGTCGCT------------------------------------------------	1926_microRNA	1	18
------------------ATGGTCCACACAGCAGAGAAACTGTACAAATCTGAGGAGTGTGGAAAA	ZNF283_mRNA	1149	1196
(.((((.((.((.........)).)).)))))..................................	(-6.7)

E5-3783478-1_1_hsa_can_2174_microRNA_1_21-E5-3783478-1_1_ENSG00000106484_ENST00000223215_MEST_mRNA_241_283
CTTCCCCACCCTCTCCTGCAGTCCGCAGGATGAGGGAGTGGTGGGTCCAGGTGGGGCTGCTGGC
CTTCCCCACCCTCTCCTGCAG-------------------------------------------	2174_microRNA	1	21
---------------------TCCGCAGGATGAGGGAGTGGTGGGTCCAGGTGGGGCTGCTGGC	MEST_mRNA	241	283
..(((((((((((((((((.....)))))).)))))..))).)))...................	(-23.3)

E5-4288879-1_1_hsa_can_2446_microRNA_1_19-E5-4288879-1_1_ENSG00000089234_ENST00000327551_BRAP_mRNA_265_307
TGGGGTTGTGGGGTGGGGATCAGCGCCGCGGCCGGGGAAATGTCTGATGAGGAGATAAAAAA
TGGGGTTGTGGGGTGGGGA-------------------------------------------	2446_microRNA	1	19
-------------------TCAGCGCCGCGGCCGGGGAAATGTCTGATGAGGAGATAAAAAA	BRAP_mRNA	265	307
...((((((((.((..((.)).)).)))))))).............................	(-13.4)

E6-283366-1_3_hsa_can_1749_microRNA_1_18-E6-283366-1_3_ENSG00000131469_ENST00000253788_RPL27_mRNA_311_381
CAAGGTACTCTGTGGATATCCCCTTGGACAAAACTGTCGTCAATAAGGATGTCTTCAGAGATCCTGCTCTTAAACGCAAGGCCCGACGG
CAAGGTACTCTGTGGATA-----------------------------------------------------	1749_microRNA	1	18
------------------TCCCCTTGGACAAAACTGTCGTCAATAAGGATGTCTTCAGAGATCCTGCTCTTAAACGCAAGGCCCGACGG	RPL27_mRNA	311	381
..(((..(((((.((((.................................)))).)))))..)))........................	(-13.9)

E6-646431-1_2_hsa_can_1775_microRNA_1_22-E6-646431-1_2_ENSG00000111640_ENST00000229239_GAPDH_mRNA_659_732
TCCGTCCCTTCGCCAGCGCAGACAGACACCATGGGGAAGGTGAAGGTCGGAGTCAACGGATTTGGTCGTATTGGGCGCCTGGTCACCAGGGCTGCT
TCCGTCCCTTCGCCAGCGCAGA-----------------------------------------------------	1775_microRNA	1	22
----------------------CAGACACCATGGGGAAGGTGAAGGTCGGAGTCAACGGATTTGGTCGTATTGGGCGCCTGGTCACCAGGGCTGCT	GAPDH_mRNA	659	732
((((..((((((((........................)))))))).)))).............................................	(-18.4)

E6-1035769-1_1_hsa_can_1926_microRNA_1_18-E6-1035769-1_1_ENSG00000163468_ENST00000368261_CCT3_mRNA_263_309
GCCTGTCTGAGCGTCGCTAAGCGTGAATCCGGAAGAAAAGTTCAATCTGGAAACATCAATGCTGC
GCCTGTCTGAGCGTCGCT-----------------------------------------------	1926_microRNA	1	18
------------------AAGCGTGAATCCGGAAGAAAAGTTCAATCTGGAAACATCAATGCTGC	CCT3_mRNA	263	309
.((....(((((.((.((............))..))...)))))....))...............	(-8.1)

E6-1291875-1_1_hsa_can_1926_microRNA_1_18-E6-1291875-1_1_ENSG00000108953_ENST00000264335_YWHAE_mRNA_593_652
GCCTGTCTGAGCGTCGCTACCAACGCATCCTATTCGCTTAGGTCTTGCTCTCAATTTTTCCGTATTCTACTACGAAAT
GCCTGTCTGAGCGTCGCT-----------------------------------------------------	1926_microRNA	1	18
------------------ACCAACGCATCCTATTCGCTTAGGTCTTGCTCTCAATTTTTCCGTATTCTACTACGAAAT	YWHAE_mRNA	593	652
.....((((((((..((.......))........))))))))....................................	(-9.6)

E6-1394332-1_1_hsa_can_1926_microRNA_1_18-E6-1394332-1_1_ENSG00000107581_ENST00000369144_EIF3A_mRNA_3185_3229
GCCTGTCTGAGCGTCGCTACGAGGACTGGATGAGGACAGAGGAAGCTGGCGAACAGCTGATGA
GCCTGTCTGAGCGTCGCT---------------------------------------------	1926_microRNA	1	18
------------------ACGAGGACTGGATGAGGACAGAGGAAGCTGGCGAACAGCTGATGA	EIF3A_mRNA	3185	3229
..((((((...((((.............)))).))))))........................	(-12.7)

E6-1404347-1_1_hsa_can_1926_microRNA_1_18-E6-1404347-1_1_ENSG00000124120_ENST00000372904_TTPAL_mRNA_2721_2764
GCCTGTCTGAGCGTCGCTAAAAAAAAAATTTTTTTTTTTTTGGTCTCTGGAAATGAACACAA
GCCTGTCTGAGCGTCGCT--------------------------------------------	1926_microRNA	1	18
------------------AAAAAAAAAATTTTTTTTTTTTTGGTCTCTGGAAATGAACACAA	TTPAL_mRNA	2721	2764
.....(((((((..............................).))).)))...........	(-3.6)

E6-1405856-1_1_hsa_can_238_microRNA_1_18-E6-1405856-1_1_ENSG00000009830_ENST00000261534_POMT2_mRNA_44_96
CGCGCGCGCGGGAGGGCGCCCGCCCCGCCCCGAGCCCGGGGCCCCGCGCTCCGCTGCAGTGAAGGGCGTTG
CGCGCGCGCGGGAGGGCG-----------------------------------------------------	238_microRNA	1	18
------------------CCCGCCCCGCCCCGAGCCCGGGGCCCCGCGCTCCGCTGCAGTGAAGGGCGTTG	POMT2_mRNA	44	96
.(((.(((((((.((((................)))).....)))))))..))).................	(-25.4)

E6-1405860-1_1_hsa_can_238_microRNA_1_18-E6-1405860-1_1_ENSG00000130158_ENST00000294618_DOCK6_mRNA_1_47
CGCGCGCGCGGGAGGGCGGGGGCCGGGGCCCGGGGCGGCGGCGGCGGGACGCGAGGACCATGGCT
CGCGCGCGCGGGAGGGCG-----------------------------------------------	238_microRNA	1	18
------------------GGGGCCGGGGCCCGGGGCGGCGGCGGCGGGACGCGAGGACCATGGCT	DOCK6_mRNA	1	47
(((.(((.((((..(((....)))....))))..)))))).........................	(-18.3)

E6-1593367-1_1_hsa_can_1926_microRNA_1_18-E6-1593367-1_1_ENSG00000167526_ENST00000393099_RPL13_mRNA_544_587
GCCTGTCTGAGCGTCGCTGATCCGAGGAGGCGGAACAAGTCCACGGAGTCCCTGCAGGCCAA
GCCTGTCTGAGCGTCGCT--------------------------------------------	1926_microRNA	1	18
------------------GATCCGAGGAGGCGGAACAAGTCCACGGAGTCCCTGCAGGCCAA	RPL13_mRNA	544	587
(((((((((.((.(((((..........))))).....))...)))).......)))))...	(-13.2)

E6-1982184-1_1_hsa_can_1926_microRNA_1_18-E6-1982184-1_1_ENSG00000132670_ENST00000380393_PTPRA_mRNA_2395_2465
GCCTGTCTGAGCGTCGCTATGAATTCAACAGAGTGATCATTCCAGTTAAGCGGGGCGAAGAGAATACAGACTATGTGAACGCATCCTTT
GCCTGTCTGAGCGTCGCT-----------------------------------------------------	1926_microRNA	1	18
------------------ATGAATTCAACAGAGTGATCATTCCAGTTAAGCGGGGCGAAGAGAATACAGACTATGTGAACGCATCCTTT	PTPRA_mRNA	2395	2465
.....(((..((.(((((..............................))))).))..)))............................	(-12.3)

E6-2414883-1_1_hsa_can_238_microRNA_1_18-E6-2414883-1_1_ENSG00000205189_ENST00000426744_ZBTB10_mRNA_490_531
CGCGCGCGCGGGAGGGCGCGCCGGGGGCGGGGGCGAGACAGAGGGGGAGCCGCGGGGAGC
CGCGCGCGCGGGAGGGCG------------------------------------------	238_microRNA	1	18
------------------CGCCGGGGGCGGGGGCGAGACAGAGGGGGAGCCGCGGGGAGC	ZBTB10_mRNA	490	531
..(((.(((.....(((..)))....)))...))).........................	(-10.4)

E6-2590863-1_1_hsa_can_238_microRNA_1_18-E6-2590863-1_1_ENSG00000164107_ENST00000359562_HAND2_mRNA_1190_1232
CGCGCGCGCGGGAGGGCGCCGCCGGGCGCCGGGCCCCCGGGCCTGGGGGGGCCGCGCCCGG
CGCGCGCGCGGGAGGGCG-------------------------------------------	238_microRNA	1	18
------------------CCGCCGGGCGCCGGGCCCCCGGGCCTGGGGGGGCCGCGCCCGG	HAND2_mRNA	1190	1232
..((.((((((..((((.......................)))).......)))))).)).	(-18.3)

E6-2927010-1_1_hsa_can_2446_microRNA_1_19-E6-2927010-1_1_ENSG00000063244_ENST00000450554_U2AF2_mRNA_2621_2667
TGGGGTTGTGGGGTGGGGAGTGGGGGGCGGGGGTTGGGGGGTTGGGGGGTTAGGGCAGGGAGGGGA
TGGGGTTGTGGGGTGGGGA-----------------------------------------------	2446_microRNA	1	19
-------------------GTGGGGGGCGGGGGTTGGGGGGTTGGGGGGTTAGGGCAGGGAGGGGA	U2AF2_mRNA	2621	2667
.....((((.............................................))))........	(-2.7)

E6-3107975-1_1_hsa_can_2053_microRNA_1_24-E6-3107975-1_1_ENSG00000125970_ENST00000246194_RALY_mRNA_995_1058
GCTGTGAAGGGCTGGTGCTCTAGGAAGCTCTTTGCCCGCTCCACAGCTGTCACCACCAGCTCAGCCAAGATCAAGTTAAAGAGCAGTG
GCTGTGAAGGGCTGGTGCTCTAGG-----------------------------------------------------	2053_microRNA	1	24
------------------------AAGCTCTTTGCCCGCTCCACAGCTGTCACCACCAGCTCAGCCAAGATCAAGTTAAAGAGCAGTG	RALY_mRNA	995	1058
((((((..((((.((.(((......))).))..))))....)))))).........................................	(-20.7)

E6-3120033-1_1_hsa_can_534_microRNA_1_24-E6-3120033-1_1_ENSG00000163807_ENST00000296121_KIAA1143_mRNA_1246_1301
GGAAGGCAGCCATGTGCTTTGGGTAAAAAGACTCAGAGCTTGGCTCCTTGCTGACATGCCTGGAGGAGCTGCTACACCAG
GGAAGGCAGCCATGTGCTTTGGGT-----------------------------------------------------	534_microRNA	1	24
------------------------AAAAAGACTCAGAGCTTGGCTCCTTGCTGACATGCCTGGAGGAGCTGCTACACCAG	KIAA1143_mRNA	1246	1301
((((((.(((((...(((((((((......))))))))).))))))))).))............................	(-24.4)

E6-3488275-1_1_hsa_can_2375_microRNA_1_21-E6-3488275-1_1_ENSG00000100697_ENST00000343455_DICER1_mRNA_4044_4104
CAGCAGGGTGGTGCTGTCTGTAAGTGCTCAAGGGCAGGATGGATTCTGAGCAGAGCCCTTCTATTGGGTACTCCTCAAGGAC
CAGCAGGGTGGTGCTGTCTGT-----------------------------------------------------	2375_microRNA	1	21
---------------------AAGTGCTCAAGGGCAGGATGGATTCTGAGCAGAGCCCTTCTATTGGGTACTCCTCAAGGAC	DICER1_mRNA	4044	4104
.((.(((((..((((((((((.................))))))....))))..))))).))....................	(-15.2)

E6-3515482-1_1_hsa_can_2103_microRNA_1_25-E6-3515482-1_1_ENSG00000198242_ENST00000422514_RPL23A_mRNA_1086_1154
TATATATATATATGTACGTATGTGTCTGAGTCCAGCTGCCTAATTCTGAATATATATATATATATATCTTTTCACCATATACATGCCTGTCTGT
TATATATATATATGTACGTATGTGT-----------------------------------------------------	2103_microRNA	1	25
-------------------------CTGAGTCCAGCTGCCTAATTCTGAATATATATATATATATATCTTTTCACCATATACATGCCTGTCTGT	RPL23A_mRNA	1086	1154
((((((((((((((((..................................))))))))))))))))............................	(-12.2)

E6-3713894-1_1_hsa_can_1598_microRNA_1_19-E6-3713894-1_1_ENSG00000141499_ENST00000316024_WRAP53_mRNA_2212_2274
TCCTCACACGGGGCACCAAAGAGTTTGGTTCCCCTAGTGAGTTGAGTCCTCGAATCGAGGAGCAAGAACTTTCTGAAAATAC
TCCTCACACGGGGCACCAA-----------------------------------------------------	1598_microRNA	1	19
-------------------AGAGTTTGGTTCCCCTAGTGAGTTGAGTCCTCGAATCGAGGAGCAAGAACTTTCTGAAAATAC	WRAP53_mRNA	2212	2274
..(((((..((((.(((((.....))))).))))..))))).........................................	(-18.6)

E6-3845471-1_1_hsa_can_72_microRNA_1_22-E6-3845471-1_1_ENSG00000088888_ENST00000428216_MAVS_mRNA_376_427
TGAGGCCGAGAAGGCAACCGCGATCTCGCGGACGAAGTGGCCTCTGTCTACCAGAGCTACCAGCCTCGGACCTC
TGAGGCCGAGAAGGCAACCGCG----------------------------------------------------	72_microRNA	1	22
----------------------ATCTCGCGGACGAAGTGGCCTCTGTCTACCAGAGCTACCAGCCTCGGACCTC	MAVS_mRNA	376	427
.(((((((.........(((((....)))))......)))))))..............................	(-18.5)

E6-4020174-1_1_hsa_can_667_microRNA_1_23-E6-4020174-1_1_ENSG00000127663_ENST00000159111_KDM4B_mRNA_5458_5525
TTAGAGCCAGACTGCCTGGGTTTATCTCTGTGTCTTACTCTGTGCAAAGACGCGGCAAAACCCAGTGCCCTGGTTTTTCCCCACCCGAGAT
TTAGAGCCAGACTGCCTGGGTTT-----------------------------------------------------	667_microRNA	1	23
-----------------------ATCTCTGTGTCTTACTCTGTGCAAAGACGCGGCAAAACCCAGTGCCCTGGTTTTTCCCCACCCGAGAT	KDM4B_mRNA	5458	5525
...(((((((...((((((((((..................................)))))))).)).)))))))...............	(-20.3)

E6-4020193-1_1_hsa_can_667_microRNA_1_23-E6-4020193-1_1_ENSG00000168298_ENST00000304218_HIST1H1E_mRNA_757_809
TTAGAGCCAGACTGCCTGGGTTTAACCCAAAGGCTCTTTTCAGAGCCACCCA
TTAGAGCCAGACTGCCTGGGTTT-----------------------------	667_microRNA	1	23
-----------------------AACCCAAAGGCTCTTTTCAGAGCCACCCA	HIST1H1E_mRNA	757	809
..((((((........((((((.))))))..))))))...............	(-13.3)

E6-4087229-1_1_hsa_can_2000_microRNA_1_26-E6-4087229-1_1_ENSG00000146247_ENST00000275034_PHIP_mRNA_3981_4049
TTTCTCTGAACGTGTAGAGCACCGAATTATAATTCAATGAAGAAGAAAGTTTTGTCTGATTCTGAGGATGAAGAGAAAGATGCTGATGTGCCAGG
TTTCTCTGAACGTGTAGAGCACCGAA-----------------------------------------------------	2000_microRNA	1	26
--------------------------TTATAATTCAATGAAGAAGAAAGTTTTGTCTGATTCTGAGGATGAAGAGAAAGATGCTGATGTGCCAGG	PHIP_mRNA	3981	4049
(((((((...(((.(((((........................................)))))...))).))))))).................	(-11.1)
