# Supplementary material for: Evidence for the biogenesis of more than 1,000 novel human microRNAs
Source: Genome Biol. 2014 Apr 7;15(4):R57. doi: 10.1186/gb-2014-15-4-r57 (PMC4054668; doi:10.1186/gb-2014-15-4-r57)
Supplement: Additional file 7: Table S5 — Sequences of baits used in the custom miRNA capture system. [file gb-2014-15-4-r57-S7.xls]

## Sheet: Sheet1
Bait ID	Bait sequence
bait_1	ACAGAAACGGACATGGGGGAAGCGGGGATACCGAGAATTCCACTCCCCCCGGAACCCAAAGACTTTGGTTTCCCGGAGATCGTCGGACAATTCAAGCCCTGTGACACGAAAGAATCAGGA
bait_2	ACAGAAACGGACATGGGGGAAGCGGGGATACTTGGCACCCGAGAATTCCACGCCACAAGCCAGTTATCCCGATCGTCGGACTGTAGAACTTTCAAGCCCTGTGACACGAAAGAATCAGGA
bait_3	ACAGAAACGGACATGGGGGAAGCGGGGATCTTGGCACCCGAGAATTCCATAGAATTACCACAGTTATCCAGATCGTCGGACTGTAGAACTTTCAAGCCCTGTGACACGAAAGAATCAGGA
bait_4	ACAGAAACGGACATGGGGGAAGCGGGGATACCCGAGAATTCCAGCGTTCGAAGTGTCGATGATCAATGTGTCCTGCGATCGTCGGACTGATTCAAGCCCTGTGACACGAAAGAATCAGGA
bait_5	ACAGAAACGGACATGGGGGAAGCGGGGACTTGGCACCCGAGAATTCCAATCCTAGCCACTAGACCACCAGGGGATCGTCGGACTGTAGAACTCAAGCCCTGTGACACGAAAGAATCAGGA
bait_6	ACAGAAACGGACATGGGGGAAGCGGGCTTGGCACCCGAGAATTCCACGCCGAGAGGCAAGGGGCGGGGACGGGGATCGTCGGACTGTAGAACTAAGCCCTGTGACACGAAAGAATCAGGA
bait_7	ACAGAAACGGACATGGGGGAAGCGGGGCTTGGCACCCGAGAATTCCAACTTGAACCCTGGACCCTCAGATTAGATCGTCGGACTGTAGAACTCAAGCCCTGTGACACGAAAGAATCAGGA
bait_8	ACAGAAACGGACATGGGGGAAGCGGGGATACCTTGGCACCCGAGAATTCCACTTCTGATCCGAAGTCAGGATCGTCGGACTGTAGAACTATTCAAGCCCTGTGACACGAAAGAATCAGGA
bait_9	ACAGAAACGGACATGGGGGAAGCGGGGATACTGAGAATTCCAGAAACCCCATTGGATTTCGAGTCCAACGCCTTAACCGATCGTCGGAAATTCAAGCCCTGTGACACGAAAGAATCAGGA
bait_10	ACAGAAACGGACATGGGGGAAGCGGGGATACCCGAGAATTCCAGATCGCTGGATTCAGAGTCCAGAGTGCTAACCATGATCGTCGGACTATTCAAGCCCTGTGACACGAAAGAATCAGGA
bait_11	ACAGAAACGGACATGGGGGAAGCGGGCTTGGCACCCGAGAATTCCATCGATGATCAATGTGTCCTGCAATTCAGATCGTCGGACTGTAGAACTAAGCCCTGTGACACGAAAGAATCAGGA
bait_12	ACAGAAACGGACATGGGGGAAGCGGGGATAACCCGAGAATTCCACGTCCAGAGTCGCCGCCGCCGCCGGCCCCCCGGATCGTCGGACTGTTTCAAGCCCTGTGACACGAAAGAATCAGGA
bait_13	ACAGAAACGGACATGGGGGAAGCGGGGCTTGGCACCCGAGAATTCCACTGGGTGAAAACCAGGAATCCTAACCGATCGTCGGACTGTAGAACTAAGCCCTGTGACACGAAAGAATCAGGA
bait_14	ACAGAAACGGACATGGGGGAAGCGGGGATGCACCCGAGAATTCCAAGATTAAAAGTCTGATGCTCTACCGACTGAGATCGTCGGACTGTAGTCAAGCCCTGTGACACGAAAGAATCAGGA
bait_15	ACAGAAACGGACATGGGGGAAGCGGGCTTGGCACCCGAGAATTCCATGAGAGCGCCGAATCCTAACCACTAGAGATCGTCGGACTGTAGAACTAAGCCCTGTGACACGAAAGAATCAGGA
bait_16	ACAGAAACGGACATGGGGGAAGCGGGGATACCTTGGCACCCGAGAATTCCAGGGGGGCGGCCCGCCGGCGATCGTCGGACTGTAGAACTATTCAAGCCCTGTGACACGAAAGAATCAGGA
bait_17	ACAGAAACGGACATGGGGGAAGCGGGGATGCACCCGAGAATTCCAGCGGTGAGAGCGCCGAATCCTAACCACTAGGATCGTCGGACTGTAGTCAAGCCCTGTGACACGAAAGAATCAGGA
bait_18	ACAGAAACGGACATGGGGGAAGCGGGGATACCCGAGAATTCCATCGAACCCAGGATCTCCTGTTTACTAGACAGGCGGATCGTCGGACTATTCAAGCCCTGTGACACGAAAGAATCAGGA
bait_19	ACAGAAACGGACATGGGGGAAGCGGGGATCTTGGCACCCGAGAATTCCACAGAAGTGGGCCGGGCACAGGGGATCGTCGGACTGTAGAACTTCAAGCCCTGTGACACGAAAGAATCAGGA
bait_20	ACAGAAACGGACATGGGGGAAGCGGGGATCTTGGCACCCGAGAATTCCACTGTGACCTATGGAATTGGCAGGATCGTCGGACTGTAGAACTTCAAGCCCTGTGACACGAAAGAATCAGGA
bait_21	ACAGAAACGGACATGGGGGAAGCGGGGATCTTGGCACCCGAGAATTCCACACTGCAGTCTCAGCCTAGGCAGATCGTCGGACTGTAGAACTTCAAGCCCTGTGACACGAAAGAATCAGGA
bait_22	ACAGAAACGGACATGGGGGAAGCGGGGATACTTGGCACCCGAGAATTCCACTCCGGAAGCTCCGCCCCAGATCGTCGGACTGTAGAACTATTCAAGCCCTGTGACACGAAAGAATCAGGA
bait_23	ACAGAAACGGACATGGGGGAAGCGGGGCTTGGCACCCGAGAATTCCACAGATTAAAAGTCTGATGCTCTACCGATCGTCGGACTGTAGAACTCAAGCCCTGTGACACGAAAGAATCAGGA
bait_24	ACAGAAACGGACATGGGGGAAGCGGGCTTGGCACCCGAGAATTCCAAGGCGGTCTCCCATCCAAGTACTAACCGATCGTCGGACTGTAGAACTAAGCCCTGTGACACGAAAGAATCAGGA
bait_25	ACAGAAACGGACATGGGGGAAGCGGGGCTTGGCACCCGAGAATTCCAGGAATAATTGCAATCCCCGATCCCCGATCGTCGGACTGTAGAACTCAAGCCCTGTGACACGAAAGAATCAGGA
bait_26	ACAGAAACGGACATGGGGGAAGCGGGGATACTGAGAATTCCACCCTCCCGAGGGAGGACGCGGGGCCGGGGGGCGGAGGATCGTCGGAAATTCAAGCCCTGTGACACGAAAGAATCAGGA
bait_27	ACAGAAACGGACATGGGGGAAGCGGGGATACCCGAGAATTCCAGTTAGGCGAACGTGATAACCACTACACTACGGAGATCGTCGGACTGATTCAAGCCCTGTGACACGAAAGAATCAGGA
bait_28	ACAGAAACGGACATGGGGGAAGCGGGGATCTTGGCACCCGAGAATTCCAGAAGTGTCGATGATCAATGTGGATCGTCGGACTGTAGAACTTTCAAGCCCTGTGACACGAAAGAATCAGGA
bait_29	ACAGAAACGGACATGGGGGAAGCGGGGATCTTGGCACCCGAGAATTCCAATCTAGAGTCACCAAAGCCGCCGATCGTCGGACTGTAGAACTTCAAGCCCTGTGACACGAAAGAATCAGGA
bait_30	ACAGAAACGGACATGGGGGAAGCGGGCTTGGCACCCGAGAATTCCAGCGGCGGTGAAAGCGCCGAATCCTAGCGATCGTCGGACTGTAGAACTAAGCCCTGTGACACGAAAGAATCAGGA
bait_31	ACAGAAACGGACATGGGGGAAGCGGGGATAACCCGAGAATTCCAAGATCAGACGAGATCGGGCGCGTTCAGGGTGGGATCGTCGGACTGTTTCAAGCCCTGTGACACGAAAGAATCAGGA
bait_32	ACAGAAACGGACATGGGGGAAGCGGGGATCACCCGAGAATTCCAACTCGGATCGCTGGATTCAAAGTCCAGAGTGGATCGTCGGACTGTATTCAAGCCCTGTGACACGAAAGAATCAGGA
bait_33	ACAGAAACGGACATGGGGGAAGCGGGGATACTGAGAATTCCACCGTAGTCAGACGCGTTATCCATTGCGCCACTGGCCGATCGTCGGAAATTCAAGCCCTGTGACACGAAAGAATCAGGA
bait_34	ACAGAAACGGACATGGGGGAAGCGGGGATCTTGGCACCCGAGAATTCCAAAATCAGCATGCCAGGAACCCAGATCGTCGGACTGTAGAACTTCAAGCCCTGTGACACGAAAGAATCAGGA
bait_35	ACAGAAACGGACATGGGGGAAGCGGGGATCTTGGCACCCGAGAATTCCACGTGCAAGTAACCAAGAATAGGGATCGTCGGACTGTAGAACTTCAAGCCCTGTGACACGAAAGAATCAGGA
bait_36	ACAGAAACGGACATGGGGGAAGCGGGGACTTGGCACCCGAGAATTCCATTCCGAGATCAGACGAGATCGGGCGATCGTCGGACTGTAGAACTCAAGCCCTGTGACACGAAAGAATCAGGA
bait_37	ACAGAAACGGACATGGGGGAAGCGGGGATCTTGGCACCCGAGAATTCCAAGGGCTCATCTTGGTCCTGCAGATCGTCGGACTGTAGAACTTTCAAGCCCTGTGACACGAAAGAATCAGGA
bait_38	ACAGAAACGGACATGGGGGAAGCGGGGATCTTGGCACCCGAGAATTCCACTAAGCCACCATGTGAAACCAGGATCGTCGGACTGTAGAACTTCAAGCCCTGTGACACGAAAGAATCAGGA
bait_39	ACAGAAACGGACATGGGGGAAGCGGGGACTTGGCACCCGAGAATTCCAGGGCAGCCTTCAGATCCAAGTGGGATCGTCGGACTGTAGAACTTCAAGCCCTGTGACACGAAAGAATCAGGA
bait_40	ACAGAAACGGACATGGGGGAAGCGGGGATCTTGGCACCCGAGAATTCCAAGAGTGGCAAAGTCTTTCCATAGATCGTCGGACTGTAGAACTTCAAGCCCTGTGACACGAAAGAATCAGGA
bait_41	ACAGAAACGGACATGGGGGAAGCGGGGATCTTGGCACCCGAGAATTCCAAGGGCAAATGCAACAGTTCTTCGATCGTCGGACTGTAGAACTTCAAGCCCTGTGACACGAAAGAATCAGGA
bait_42	ACAGAAACGGACATGGGGGAAGCGGGGCTTGGCACCCGAGAATTCCAGCGCTCTACCACTGAGCTACATCCCGATCGTCGGACTGTAGAACTCAAGCCCTGTGACACGAAAGAATCAGGA
bait_43	ACAGAAACGGACATGGGGGAAGCGGGGATGCACCCGAGAATTCCACGGGCGCGTTCAGGGTGGTATGGCCGTAGAGATCGTCGGACTGTAGTCAAGCCCTGTGACACGAAAGAATCAGGA
bait_44	ACAGAAACGGACATGGGGGAAGCGGGGATACTTGGCACCCGAGAATTCCACGAGATCGGGCGCGTTCAGGGATCGTCGGACTGTAGAACTTTCAAGCCCTGTGACACGAAAGAATCAGGA
bait_45	ACAGAAACGGACATGGGGGAAGCGGGGATCTTGGCACCCGAGAATTCCAGTGAGAGCGCCGAATCCTAACCGATCGTCGGACTGTAGAACTTCAAGCCCTGTGACACGAAAGAATCAGGA
bait_46	ACAGAAACGGACATGGGGGAAGCGGGGATGCACCCGAGAATTCCAGAGCCGGAATCGAACCAGCGACCTAAGGATGATCGTCGGACTGTAGTCAAGCCCTGTGACACGAAAGAATCAGGA
bait_47	ACAGAAACGGACATGGGGGAAGCGGGGACTTGGCACCCGAGAATTCCAACTTAATCAACGCAAGCTTATGACGATCGTCGGACTGTAGAACTCAAGCCCTGTGACACGAAAGAATCAGGA
bait_48	ACAGAAACGGACATGGGGGAAGCGGGGACTTGGCACCCGAGAATTCCAGCGTTCGAAGTGTCGATGATCAAGATCGTCGGACTGTAGAACTTCAAGCCCTGTGACACGAAAGAATCAGGA
bait_49	ACAGAAACGGACATGGGGGAAGCGGGGATCTTGGCACCCGAGAATTCCACCGAGGTTGCTGCGGCCACAAGATCGTCGGACTGTAGAACTTTCAAGCCCTGTGACACGAAAGAATCAGGA
bait_50	ACAGAAACGGACATGGGGGAAGCGGGGATACTTGGCACCCGAGAATTCCATCCTCCTCCACCCGCCCTCGATCGTCGGACTGTAGAACTATTCAAGCCCTGTGACACGAAAGAATCAGGA
bait_51	ACAGAAACGGACATGGGGGAAGCGGGGACTTGGCACCCGAGAATTCCAGTACCGAGTCTCCATCATCCACTGATCGTCGGACTGTAGAACTTCAAGCCCTGTGACACGAAAGAATCAGGA
bait_52	ACAGAAACGGACATGGGGGAAGCGGGGATCTTGGCACCCGAGAATTCCAGCCGAAGCTCCAAGGTTCCTCCGATCGTCGGACTGTAGAACTTCAAGCCCTGTGACACGAAAGAATCAGGA
bait_53	ACAGAAACGGACATGGGGGAAGCGGGGATACCGAGAATTCCAGTTATTGCTCAATCTCGGGTGGCTGAACGCCACTTGATCGTCGGACAATTCAAGCCCTGTGACACGAAAGAATCAGGA
bait_54	ACAGAAACGGACATGGGGGAAGCGGGGATCTTGGCACCCGAGAATTCCACGAACTCACAACCTCGGCATTGATCGTCGGACTGTAGAACTTTCAAGCCCTGTGACACGAAAGAATCAGGA
bait_55	ACAGAAACGGACATGGGGGAAGCGGGGATCTTGGCACCCGAGAATTCCACGAAGGCAACACGGATAACCTAGATCGTCGGACTGTAGAACTTCAAGCCCTGTGACACGAAAGAATCAGGA
bait_56	ACAGAAACGGACATGGGGGAAGCGGGGATCTTGGCACCCGAGAATTCCAAATAGGTCAACCGTGTATGATTGATCGTCGGACTGTAGAACTTCAAGCCCTGTGACACGAAAGAATCAGGA
bait_57	ACAGAAACGGACATGGGGGAAGCGGGGATCTTGGCACCCGAGAATTCCACCATTCTTTCTATCCTAGCATGGATCGTCGGACTGTAGAACTTCAAGCCCTGTGACACGAAAGAATCAGGA
bait_58	ACAGAAACGGACATGGGGGAAGCGGGGATCTTGGCACCCGAGAATTCCAACTGCCAGTGAGCAGCAGAGCTGATCGTCGGACTGTAGAACTTCAAGCCCTGTGACACGAAAGAATCAGGA
bait_59	ACAGAAACGGACATGGGGGAAGCGGGGATCTTGGCACCCGAGAATTCCAACGGGCCATCAGCAGTCCAATGATCGTCGGACTGTAGAACTTTCAAGCCCTGTGACACGAAAGAATCAGGA
bait_60	ACAGAAACGGACATGGGGGAAGCGGGGATCTTGGCACCCGAGAATTCCAAACATACAAAGGGTATCCTCTGATCGTCGGACTGTAGAACTTTCAAGCCCTGTGACACGAAAGAATCAGGA
bait_61	ACAGAAACGGACATGGGGGAAGCGGGGATCTTGGCACCCGAGAATTCCATCAGCAGCACAGTTAATACTGGGATCGTCGGACTGTAGAACTTCAAGCCCTGTGACACGAAAGAATCAGGA
bait_62	ACAGAAACGGACATGGGGGAAGCGGGGATCTTGGCACCCGAGAATTCCAAGAATTGCGTTTGGACAATCAGATCGTCGGACTGTAGAACTTTCAAGCCCTGTGACACGAAAGAATCAGGA
bait_63	ACAGAAACGGACATGGGGGAAGCGGGGATCTTGGCACCCGAGAATTCCAACCTTGTGCGCCTTCTCAGATTGATCGTCGGACTGTAGAACTTCAAGCCCTGTGACACGAAAGAATCAGGA
bait_64	ACAGAAACGGACATGGGGGAAGCGGGGATACCTTGGCACCCGAGAATTCCACTTCAGTCAACTTCTTAGGATCGTCGGACTGTAGAACTATTCAAGCCCTGTGACACGAAAGAATCAGGA
bait_65	ACAGAAACGGACATGGGGGAAGCGGGGACTTGGCACCCGAGAATTCCACCGGAGCAGCAGGCCAGCCCGAAGATCGTCGGACTGTAGAACTTCAAGCCCTGTGACACGAAAGAATCAGGA
bait_66	ACAGAAACGGACATGGGGGAAGCGGGGCTTGGCACCCGAGAATTCCAAGACAGGCGCTTTAACCAACTAAGCGATCGTCGGACTGTAGAACTCAAGCCCTGTGACACGAAAGAATCAGGA
bait_67	ACAGAAACGGACATGGGGGAAGCGGGGCTTGGCACCCGAGAATTCCATTTCAGAATTTGCTGCCATCATCATCGATCGTCGGACTGTAGAACTAAGCCCTGTGACACGAAAGAATCAGGA
bait_68	ACAGAAACGGACATGGGGGAAGCGGGGATCTTGGCACCCGAGAATTCCACCAGGCAACACACACTGCTCTCGATCGTCGGACTGTAGAACTTCAAGCCCTGTGACACGAAAGAATCAGGA
bait_69	ACAGAAACGGACATGGGGGAAGCGGGGATACTTGGCACCCGAGAATTCCACACCTCTCACCCCCATCCTAGATCGTCGGACTGTAGAACTTTCAAGCCCTGTGACACGAAAGAATCAGGA
bait_70	ACAGAAACGGACATGGGGGAAGCGGGGACTTGGCACCCGAGAATTCCACTTCCCATTCCACAAGCCCTGATGATCGTCGGACTGTAGAACTTCAAGCCCTGTGACACGAAAGAATCAGGA
bait_71	ACAGAAACGGACATGGGGGAAGCGGGGATCTTGGCACCCGAGAATTCCAGTCTTACTGCCCTCATTTTATAGATCGTCGGACTGTAGAACTTCAAGCCCTGTGACACGAAAGAATCAGGA
bait_72	ACAGAAACGGACATGGGGGAAGCGGGGATCTTGGCACCCGAGAATTCCAGTGATGCACTGTGGAAACATTGGATCGTCGGACTGTAGAACTTCAAGCCCTGTGACACGAAAGAATCAGGA
bait_73	ACAGAAACGGACATGGGGGAAGCGGGGATCTTGGCACCCGAGAATTCCAACAGTCTCGTGAGATAGCCAGAGATCGTCGGACTGTAGAACTTCAAGCCCTGTGACACGAAAGAATCAGGA
bait_74	ACAGAAACGGACATGGGGGAAGCGGGGATCTTGGCACCCGAGAATTCCAGCCTGACCAACATGGTGAAACGATCGTCGGACTGTAGAACTTTCAAGCCCTGTGACACGAAAGAATCAGGA
bait_75	ACAGAAACGGACATGGGGGAAGCGGGGATCTTGGCACCCGAGAATTCCAGACAAAACCCGCAAATACTTTTGATCGTCGGACTGTAGAACTTCAAGCCCTGTGACACGAAAGAATCAGGA
bait_76	ACAGAAACGGACATGGGGGAAGCGGGGATACCTTGGCACCCGAGAATTCCAAGAAAGTCATCACTGCAGGATCGTCGGACTGTAGAACTATTCAAGCCCTGTGACACGAAAGAATCAGGA
bait_77	ACAGAAACGGACATGGGGGAAGCGGGGATCTTGGCACCCGAGAATTCCAAGGTGTTATCCTGTCCATTTGGATCGTCGGACTGTAGAACTTTCAAGCCCTGTGACACGAAAGAATCAGGA
bait_78	ACAGAAACGGACATGGGGGAAGCGGGGATACTTGGCACCCGAGAATTCCATTAAGAGAACCAACACCTCTGATCGTCGGACTGTAGAACTTTCAAGCCCTGTGACACGAAAGAATCAGGA
bait_79	ACAGAAACGGACATGGGGGAAGCGGGGATCTTGGCACCCGAGAATTCCAAAAAGTCACACAGCTTCTACCTGATCGTCGGACTGTAGAACTTCAAGCCCTGTGACACGAAAGAATCAGGA
bait_80	ACAGAAACGGACATGGGGGAAGCGGGGATCTTGGCACCCGAGAATTCCAACCTCAGCCTGGACAGTCCTCCGATCGTCGGACTGTAGAACTTCAAGCCCTGTGACACGAAAGAATCAGGA
bait_81	ACAGAAACGGACATGGGGGAAGCGGGGATACTTGGCACCCGAGAATTCCAAAAAAACCGCAATTACCTTTGATCGTCGGACTGTAGAACTTTCAAGCCCTGTGACACGAAAGAATCAGGA
bait_82	ACAGAAACGGACATGGGGGAAGCGGGGATCTTGGCACCCGAGAATTCCACGTCTGATCCGTCCTAATCACGATCGTCGGACTGTAGAACTTTCAAGCCCTGTGACACGAAAGAATCAGGA
bait_83	ACAGAAACGGACATGGGGGAAGCGGGGATCTTGGCACCCGAGAATTCCATAGGATTGAGTTCTCCCCATCTGATCGTCGGACTGTAGAACTTCAAGCCCTGTGACACGAAAGAATCAGGA
bait_84	ACAGAAACGGACATGGGGGAAGCGGGGACTTGGCACCCGAGAATTCCACTCAGATCAGCCCAGCTCCTTCTGATCGTCGGACTGTAGAACTTCAAGCCCTGTGACACGAAAGAATCAGGA
bait_85	ACAGAAACGGACATGGGGGAAGCGGGGATCTTGGCACCCGAGAATTCCAGGCATACAATCTGACATGTATGATCGTCGGACTGTAGAACTTTCAAGCCCTGTGACACGAAAGAATCAGGA
bait_86	ACAGAAACGGACATGGGGGAAGCGGGGACTTGGCACCCGAGAATTCCACCACTCCAGGCTCCTCTGGCCCTGATCGTCGGACTGTAGAACTTCAAGCCCTGTGACACGAAAGAATCAGGA
bait_87	ACAGAAACGGACATGGGGGAAGCGGGGATCTTGGCACCCGAGAATTCCAACAGCAGAATCAGCTTCACAGAGATCGTCGGACTGTAGAACTTCAAGCCCTGTGACACGAAAGAATCAGGA
bait_88	ACAGAAACGGACATGGGGGAAGCGGGGATCTTGGCACCCGAGAATTCCATGGCTGAAAGACCAAAGAACAAGATCGTCGGACTGTAGAACTTCAAGCCCTGTGACACGAAAGAATCAGGA
bait_89	ACAGAAACGGACATGGGGGAAGCGGGGATCTTGGCACCCGAGAATTCCAGCAAAAGTAATTGAGATTTTTGGATCGTCGGACTGTAGAACTTCAAGCCCTGTGACACGAAAGAATCAGGA
bait_90	ACAGAAACGGACATGGGGGAAGCGGGGACTTGGCACCCGAGAATTCCACACCCCCAGAGCCTCAGCTCCCCAGATCGTCGGACTGTAGAACTCAAGCCCTGTGACACGAAAGAATCAGGA
bait_91	ACAGAAACGGACATGGGGGAAGCGGGGATCTTGGCACCCGAGAATTCCAAGGTTACAAGCCCAGCATGCAGATCGTCGGACTGTAGAACTTTCAAGCCCTGTGACACGAAAGAATCAGGA
bait_92	ACAGAAACGGACATGGGGGAAGCGGGGATCTTGGCACCCGAGAATTCCATTTGGGTGCGGGAGGAGGGCTGGATCGTCGGACTGTAGAACTTCAAGCCCTGTGACACGAAAGAATCAGGA
bait_93	ACAGAAACGGACATGGGGGAAGCGGGGATACTTGGCACCCGAGAATTCCATGGTGCCGTGACTCGGATAGATCGTCGGACTGTAGAACTATTCAAGCCCTGTGACACGAAAGAATCAGGA
bait_94	ACAGAAACGGACATGGGGGAAGCGGGGATCTTGGCACCCGAGAATTCCAAAATATGTCCTGACTATAACTGATCGTCGGACTGTAGAACTTTCAAGCCCTGTGACACGAAAGAATCAGGA
bait_95	ACAGAAACGGACATGGGGGAAGCGGGGATCTTGGCACCCGAGAATTCCATGATGTTGTTCTTTTTCTTCTGATCGTCGGACTGTAGAACTTTCAAGCCCTGTGACACGAAAGAATCAGGA
bait_96	ACAGAAACGGACATGGGGGAAGCGGGGATCTTGGCACCCGAGAATTCCAATATACACACACACACAGTCATGATCGTCGGACTGTAGAACTTCAAGCCCTGTGACACGAAAGAATCAGGA
bait_97	ACAGAAACGGACATGGGGGAAGCGGGGACTTGGCACCCGAGAATTCCAGCCACACTGGGAGGACTGGATGAGATCGTCGGACTGTAGAACTTCAAGCCCTGTGACACGAAAGAATCAGGA
bait_98	ACAGAAACGGACATGGGGGAAGCGGGGATACCTTGGCACCCGAGAATTCCACTCCTGTTCTTCAACCTTGATCGTCGGACTGTAGAACTATTCAAGCCCTGTGACACGAAAGAATCAGGA
bait_99	ACAGAAACGGACATGGGGGAAGCGGGGATCTTGGCACCCGAGAATTCCAAAAAAAAGAGTATGTAAATAATGATCGTCGGACTGTAGAACTTCAAGCCCTGTGACACGAAAGAATCAGGA
bait_100	ACAGAAACGGACATGGGGGAAGCGGGGATCTTGGCACCCGAGAATTCCATTTCAGAGGCTGAATTCCCAGTGATCGTCGGACTGTAGAACTTCAAGCCCTGTGACACGAAAGAATCAGGA
bait_101	ACAGAAACGGACATGGGGGAAGCGGGGATCTTGGCACCCGAGAATTCCAACAGTGTCTACCAGCATTCTGTGATCGTCGGACTGTAGAACTTCAAGCCCTGTGACACGAAAGAATCAGGA
bait_102	ACAGAAACGGACATGGGGGAAGCGGGGATCTTGGCACCCGAGAATTCCAGCCAGCTGCTCCACCATCGTCAGATCGTCGGACTGTAGAACTTCAAGCCCTGTGACACGAAAGAATCAGGA
bait_103	ACAGAAACGGACATGGGGGAAGCGGGGATCTTGGCACCCGAGAATTCCACCGCCAGGAGCCCAAACTGCTGGATCGTCGGACTGTAGAACTTCAAGCCCTGTGACACGAAAGAATCAGGA
bait_104	ACAGAAACGGACATGGGGGAAGCGGGGATCTTGGCACCCGAGAATTCCATGCTGCCCAACACCTCCTTCCGATCGTCGGACTGTAGAACTTTCAAGCCCTGTGACACGAAAGAATCAGGA
bait_105	ACAGAAACGGACATGGGGGAAGCGGGGATCTTGGCACCCGAGAATTCCAAGACGCTCTCTACATAAACCTAGATCGTCGGACTGTAGAACTTCAAGCCCTGTGACACGAAAGAATCAGGA
bait_106	ACAGAAACGGACATGGGGGAAGCGGGGATCTTGGCACCCGAGAATTCCATGTCCTTTTCCATCTTTCCCCAGATCGTCGGACTGTAGAACTTCAAGCCCTGTGACACGAAAGAATCAGGA
bait_107	ACAGAAACGGACATGGGGGAAGCGGGGATCTTGGCACCCGAGAATTCCATCACCCCTGCCTCTCAGCCTGAGATCGTCGGACTGTAGAACTTCAAGCCCTGTGACACGAAAGAATCAGGA
bait_108	ACAGAAACGGACATGGGGGAAGCGGGGATCTTGGCACCCGAGAATTCCAAAAGTAATTCTGGTTTCTGCAAGATCGTCGGACTGTAGAACTTCAAGCCCTGTGACACGAAAGAATCAGGA
bait_109	ACAGAAACGGACATGGGGGAAGCGGGGATCTTGGCACCCGAGAATTCCATGCCAAAACCACAATTACTTTTGATCGTCGGACTGTAGAACTTCAAGCCCTGTGACACGAAAGAATCAGGA
bait_110	ACAGAAACGGACATGGGGGAAGCGGGGACTTGGCACCCGAGAATTCCAACTACAACCTCCGCCTCTGGGCTGATCGTCGGACTGTAGAACTTCAAGCCCTGTGACACGAAAGAATCAGGA
bait_111	ACAGAAACGGACATGGGGGAAGCGGGGATACCTTGGCACCCGAGAATTCCACAGTGCCGAAGGCCGTGTGATCGTCGGACTGTAGAACTATTCAAGCCCTGTGACACGAAAGAATCAGGA
bait_112	ACAGAAACGGACATGGGGGAAGCGGGGATCTTGGCACCCGAGAATTCCATGCCGAGGAGCGCTATCAGGTTGATCGTCGGACTGTAGAACTTCAAGCCCTGTGACACGAAAGAATCAGGA
bait_113	ACAGAAACGGACATGGGGGAAGCGGGGATACCTTGGCACCCGAGAATTCCATTGAGAGTCCTGTCTTCTGATCGTCGGACTGTAGAACTATTCAAGCCCTGTGACACGAAAGAATCAGGA
bait_114	ACAGAAACGGACATGGGGGAAGCGGGGACTTGGCACCCGAGAATTCCAACCTCAGGCTGCTTGTACGAGAAGATCGTCGGACTGTAGAACTTCAAGCCCTGTGACACGAAAGAATCAGGA
bait_115	ACAGAAACGGACATGGGGGAAGCGGGGATGCACCCGAGAATTCCACCCATCCTTGGCCCCTCCGGGCCTCAGCGTGATCGTCGGACTGTAGTCAAGCCCTGTGACACGAAAGAATCAGGA
bait_116	ACAGAAACGGACATGGGGGAAGCGGGGATCTTGGCACCCGAGAATTCCATCCCCATTTCTGACTCTCCACTGATCGTCGGACTGTAGAACTTCAAGCCCTGTGACACGAAAGAATCAGGA
bait_117	ACAGAAACGGACATGGGGGAAGCGGGGATCTTGGCACCCGAGAATTCCATCCCTTAGTGTACAGCTACAAAGATCGTCGGACTGTAGAACTTCAAGCCCTGTGACACGAAAGAATCAGGA
bait_118	ACAGAAACGGACATGGGGGAAGCGGGGATACTTGGCACCCGAGAATTCCAATACATGCATCTATAGTCTGGATCGTCGGACTGTAGAACTTTCAAGCCCTGTGACACGAAAGAATCAGGA
bait_119	ACAGAAACGGACATGGGGGAAGCGGGGATACCTTGGCACCCGAGAATTCCACATGCAGTGACAGCAGTTGATCGTCGGACTGTAGAACTATTCAAGCCCTGTGACACGAAAGAATCAGGA
bait_120	ACAGAAACGGACATGGGGGAAGCGGGGATCTTGGCACCCGAGAATTCCAAGTGCCCGGAGCAGCCAGCCAGATCGTCGGACTGTAGAACTTTCAAGCCCTGTGACACGAAAGAATCAGGA
bait_121	ACAGAAACGGACATGGGGGAAGCGGGGATACCTTGGCACCCGAGAATTCCACTCCCCCAGTCAGCTCCTGATCGTCGGACTGTAGAACTATTCAAGCCCTGTGACACGAAAGAATCAGGA
bait_122	ACAGAAACGGACATGGGGGAAGCGGGGATCTTGGCACCCGAGAATTCCATGCAAAGTAATCACAGTTTTTGATCGTCGGACTGTAGAACTTTCAAGCCCTGTGACACGAAAGAATCAGGA
bait_123	ACAGAAACGGACATGGGGGAAGCGGGGATCTTGGCACCCGAGAATTCCACTAGGTGGCCACTGTCCCTCTGATCGTCGGACTGTAGAACTTTCAAGCCCTGTGACACGAAAGAATCAGGA
bait_124	ACAGAAACGGACATGGGGGAAGCGGGGACTTGGCACCCGAGAATTCCAAACTACAATTACTTCTGCACCAAGATCGTCGGACTGTAGAACTTCAAGCCCTGTGACACGAAAGAATCAGGA
bait_125	ACAGAAACGGACATGGGGGAAGCGGGGATACTTGGCACCCGAGAATTCCATCTCTTCTACTTATGCCTCGATCGTCGGACTGTAGAACTATTCAAGCCCTGTGACACGAAAGAATCAGGA
bait_126	ACAGAAACGGACATGGGGGAAGCGGGGCTTGGCACCCGAGAATTCCATGAAAGCATGCTCTACTAGTTGGCTTGATCGTCGGACTGTAGAACTAAGCCCTGTGACACGAAAGAATCAGGA
bait_127	ACAGAAACGGACATGGGGGAAGCGGGGATCTTGGCACCCGAGAATTCCAGACCAAGATTCTGCATTTCCAAGATCGTCGGACTGTAGAACTTCAAGCCCTGTGACACGAAAGAATCAGGA
bait_128	ACAGAAACGGACATGGGGGAAGCGGGGATACTTGGCACCCGAGAATTCCAGTTTCCACAAATACCCTCTGATCGTCGGACTGTAGAACTATTCAAGCCCTGTGACACGAAAGAATCAGGA
bait_129	ACAGAAACGGACATGGGGGAAGCGGGGACTTGGCACCCGAGAATTCCATTTCAGAAATGTACATCATCCACGATCGTCGGACTGTAGAACTTCAAGCCCTGTGACACGAAAGAATCAGGA
bait_130	ACAGAAACGGACATGGGGGAAGCGGGGATCTTGGCACCCGAGAATTCCATCACTACAACAAATAAGTATAAGATCGTCGGACTGTAGAACTTCAAGCCCTGTGACACGAAAGAATCAGGA
bait_131	ACAGAAACGGACATGGGGGAAGCGGGGATACTTGGCACCCGAGAATTCCATGTCCTGCTGATCTTCCTGGATCGTCGGACTGTAGAACTATTCAAGCCCTGTGACACGAAAGAATCAGGA
bait_132	ACAGAAACGGACATGGGGGAAGCGGGGACTTGGCACCCGAGAATTCCAAGGAAGTATGAATCCACAGTATAGATCGTCGGACTGTAGAACTTCAAGCCCTGTGACACGAAAGAATCAGGA
bait_133	ACAGAAACGGACATGGGGGAAGCGGGGACTTGGCACCCGAGAATTCCACGTCCCGGTCATCAAAAGGCAGTGATCGTCGGACTGTAGAACTTCAAGCCCTGTGACACGAAAGAATCAGGA
bait_134	ACAGAAACGGACATGGGGGAAGCGGGGATCTTGGCACCCGAGAATTCCACAAAAGTAACTGCAGTTTTTGAGATCGTCGGACTGTAGAACTTCAAGCCCTGTGACACGAAAGAATCAGGA
bait_135	ACAGAAACGGACATGGGGGAAGCGGGGATACTTGGCACCCGAGAATTCCATATGGTCCACACAGCTTGTGATCGTCGGACTGTAGAACTATTCAAGCCCTGTGACACGAAAGAATCAGGA
bait_136	ACAGAAACGGACATGGGGGAAGCGGGGATACCTTGGCACCCGAGAATTCCACTACCACCAGTTCACGAAGATCGTCGGACTGTAGAACTATTCAAGCCCTGTGACACGAAAGAATCAGGA
bait_137	ACAGAAACGGACATGGGGGAAGCGGGGATCTTGGCACCCGAGAATTCCAAATACTCTTCACCCTCATCCTGATCGTCGGACTGTAGAACTTTCAAGCCCTGTGACACGAAAGAATCAGGA
bait_138	ACAGAAACGGACATGGGGGAAGCGGGGATCTTGGCACCCGAGAATTCCAGCCCTTCCCGGCCCTTTCCCCGGATCGTCGGACTGTAGAACTTCAAGCCCTGTGACACGAAAGAATCAGGA
bait_139	ACAGAAACGGACATGGGGGAAGCGGGGATACTTGGCACCCGAGAATTCCATACTACCACTGACATGACTGATCGTCGGACTGTAGAACTATTCAAGCCCTGTGACACGAAAGAATCAGGA
bait_140	ACAGAAACGGACATGGGGGAAGCGGGGCTTGGCACCCGAGAATTCCATTATCTGTTTGATTCCAGTCATGTCGATCGTCGGACTGTAGAACTCAAGCCCTGTGACACGAAAGAATCAGGA
bait_141	ACAGAAACGGACATGGGGGAAGCGGGCTTGGCACCCGAGAATTCCATTTCAGTCACTGCAATCATCCTCAAGGGATCGTCGGACTGTAGAACTAAGCCCTGTGACACGAAAGAATCAGGA
bait_142	ACAGAAACGGACATGGGGGAAGCGGGGATCTTGGCACCCGAGAATTCCAACAAAAACATACATAAGTGCAGGATCGTCGGACTGTAGAACTTCAAGCCCTGTGACACGAAAGAATCAGGA
bait_143	ACAGAAACGGACATGGGGGAAGCGGGGATACCTTGGCACCCGAGAATTCCATGGTAACAGGAGTGGGGTGATCGTCGGACTGTAGAACTATTCAAGCCCTGTGACACGAAAGAATCAGGA
bait_144	ACAGAAACGGACATGGGGGAAGCGGGGATCTTGGCACCCGAGAATTCCATTTCTCAGTATATCCTCATTTGATCGTCGGACTGTAGAACTTTCAAGCCCTGTGACACGAAAGAATCAGGA
bait_145	ACAGAAACGGACATGGGGGAAGCGGGGATCTTGGCACCCGAGAATTCCAGCAGAACACTCCAGATGGCCTTGATCGTCGGACTGTAGAACTTCAAGCCCTGTGACACGAAAGAATCAGGA
bait_146	ACAGAAACGGACATGGGGGAAGCGGGGATCTTGGCACCCGAGAATTCCATCAAGCTATCCTCATCCCATCGATCGTCGGACTGTAGAACTTTCAAGCCCTGTGACACGAAAGAATCAGGA
bait_147	ACAGAAACGGACATGGGGGAAGCGGGGATACCTTGGCACCCGAGAATTCCATACCTACTTTGCAGTCCTGATCGTCGGACTGTAGAACTATTCAAGCCCTGTGACACGAAAGAATCAGGA
bait_148	ACAGAAACGGACATGGGGGAAGCGGGGATACCTTGGCACCCGAGAATTCCAAGTGCTTCATCTCAGATCGATCGTCGGACTGTAGAACTATTCAAGCCCTGTGACACGAAAGAATCAGGA
bait_149	ACAGAAACGGACATGGGGGAAGCGGGGACTTGGCACCCGAGAATTCCAAATGCCTTTTCTAAAATCTCTTCGATCGTCGGACTGTAGAACTTCAAGCCCTGTGACACGAAAGAATCAGGA
bait_150	ACAGAAACGGACATGGGGGAAGCGGGGATACCTTGGCACCCGAGAATTCCATTTTTTTTTGGTCCCCCAGATCGTCGGACTGTAGAACTATTCAAGCCCTGTGACACGAAAGAATCAGGA
bait_151	ACAGAAACGGACATGGGGGAAGCGGGGATCTTGGCACCCGAGAATTCCATCTTCATTCAGCGTATCCAATGATCGTCGGACTGTAGAACTTTCAAGCCCTGTGACACGAAAGAATCAGGA
bait_152	ACAGAAACGGACATGGGGGAAGCGGGGATCTTGGCACCCGAGAATTCCAATCTTACACGTCTAGATTCTCAGATCGTCGGACTGTAGAACTTCAAGCCCTGTGACACGAAAGAATCAGGA
bait_153	ACAGAAACGGACATGGGGGAAGCGGGGATACCTTGGCACCCGAGAATTCCAGCCATCTCGTCCTTCTCTGATCGTCGGACTGTAGAACTATTCAAGCCCTGTGACACGAAAGAATCAGGA
bait_154	ACAGAAACGGACATGGGGGAAGCGGGGATACTTGGCACCCGAGAATTCCAGAGGCTGCATTCTTCCCACTGATCGTCGGACTGTAGAACTTTCAAGCCCTGTGACACGAAAGAATCAGGA
bait_155	ACAGAAACGGACATGGGGGAAGCGGGGACTTGGCACCCGAGAATTCCAAACACCACCAAGCCCTACAAGAAGATCGTCGGACTGTAGAACTTCAAGCCCTGTGACACGAAAGAATCAGGA
bait_156	ACAGAAACGGACATGGGGGAAGCGGGGATACCTTGGCACCCGAGAATTCCAACCCCCCTCCCCCATCCTGATCGTCGGACTGTAGAACTATTCAAGCCCTGTGACACGAAAGAATCAGGA
bait_157	ACAGAAACGGACATGGGGGAAGCGGGGCTTGGCACCCGAGAATTCCATGAGATATTAACCAGCCGCCCTGTTGATCGTCGGACTGTAGAACTCAAGCCCTGTGACACGAAAGAATCAGGA
bait_158	ACAGAAACGGACATGGGGGAAGCGGGGATACTTGGCACCCGAGAATTCCACCTGGCAATACACATCTACTGATCGTCGGACTGTAGAACTTTCAAGCCCTGTGACACGAAAGAATCAGGA
bait_159	ACAGAAACGGACATGGGGGAAGCGGGGATACCTTGGCACCCGAGAATTCCATTTCCCATCCGCAATTTTGATCGTCGGACTGTAGAACTATTCAAGCCCTGTGACACGAAAGAATCAGGA
bait_160	ACAGAAACGGACATGGGGGAAGCGGGGATCTTGGCACCCGAGAATTCCAAATGCAACAGAGTCCTGGGGACGATCGTCGGACTGTAGAACTTCAAGCCCTGTGACACGAAAGAATCAGGA
bait_161	ACAGAAACGGACATGGGGGAAGCGGGGATCTTGGCACCCGAGAATTCCACCACCAAATAGCTCCCTGGGTGATCGTCGGACTGTAGAACTTTCAAGCCCTGTGACACGAAAGAATCAGGA
bait_162	ACAGAAACGGACATGGGGGAAGCGGGGATCTTGGCACCCGAGAATTCCACATATTCTTTGCAACATCCCTGATCGTCGGACTGTAGAACTTTCAAGCCCTGTGACACGAAAGAATCAGGA
bait_163	ACAGAAACGGACATGGGGGAAGCGGGGATACCTTGGCACCCGAGAATTCCAACCATCCTCCACAGACTCGATCGTCGGACTGTAGAACTATTCAAGCCCTGTGACACGAAAGAATCAGGA
bait_164	ACAGAAACGGACATGGGGGAAGCGGGGATACTTGGCACCCGAGAATTCCATGGCACATTTGATCATACTGGATCGTCGGACTGTAGAACTTTCAAGCCCTGTGACACGAAAGAATCAGGA
bait_165	ACAGAAACGGACATGGGGGAAGCGGGGATCTTGGCACCCGAGAATTCCACCACCTGGAATCCACTCTCCTGATCGTCGGACTGTAGAACTTTCAAGCCCTGTGACACGAAAGAATCAGGA
bait_166	ACAGAAACGGACATGGGGGAAGCGGGGATCTTGGCACCCGAGAATTCCATGAAAAAACCACAATTACTTTTGATCGTCGGACTGTAGAACTTCAAGCCCTGTGACACGAAAGAATCAGGA
bait_167	ACAGAAACGGACATGGGGGAAGCGGGGACTTGGCACCCGAGAATTCCAATTCCTAGCCAATGTCCCAAGTTGATCGTCGGACTGTAGAACTTCAAGCCCTGTGACACGAAAGAATCAGGA
bait_168	ACAGAAACGGACATGGGGGAAGCGGGGACTTGGCACCCGAGAATTCCATTGCAAAAGTAAATGTGGTTTTTGATCGTCGGACTGTAGAACTTCAAGCCCTGTGACACGAAAGAATCAGGA
bait_169	ACAGAAACGGACATGGGGGAAGCGGGGATCTTGGCACCCGAGAATTCCAAGCCATTTTCCCACAATCCCCAGATCGTCGGACTGTAGAACTTCAAGCCCTGTGACACGAAAGAATCAGGA
bait_170	ACAGAAACGGACATGGGGGAAGCGGGGATACCTTGGCACCCGAGAATTCCATACTGTCGTGCCCGGAGCGATCGTCGGACTGTAGAACTATTCAAGCCCTGTGACACGAAAGAATCAGGA
bait_171	ACAGAAACGGACATGGGGGAAGCGGGGATACTTGGCACCCGAGAATTCCATACCCCAAGTTCCACTGCTTGATCGTCGGACTGTAGAACTTTCAAGCCCTGTGACACGAAAGAATCAGGA
bait_172	ACAGAAACGGACATGGGGGAAGCGGGGATCTTGGCACCCGAGAATTCCAGCTTGCAGCTGATGTCTGAAAGATCGTCGGACTGTAGAACTTTCAAGCCCTGTGACACGAAAGAATCAGGA
bait_173	ACAGAAACGGACATGGGGGAAGCGGGGATACCTTGGCACCCGAGAATTCCAAGGAAATGTAGCCCATTTGATCGTCGGACTGTAGAACTATTCAAGCCCTGTGACACGAAAGAATCAGGA
bait_174	ACAGAAACGGACATGGGGGAAGCGGGGATCTTGGCACCCGAGAATTCCACCGCGCTTCAGGGCTCAGGCCGGATCGTCGGACTGTAGAACTTCAAGCCCTGTGACACGAAAGAATCAGGA
bait_175	ACAGAAACGGACATGGGGGAAGCGGGGATACTTGGCACCCGAGAATTCCATGCCTTAGCCCACAGCGTCCGATCGTCGGACTGTAGAACTTTCAAGCCCTGTGACACGAAAGAATCAGGA
bait_176	ACAGAAACGGACATGGGGGAAGCGGGGATCTTGGCACCCGAGAATTCCAATGGAGAGATCAGGAAAAGCCTGATCGTCGGACTGTAGAACTTCAAGCCCTGTGACACGAAAGAATCAGGA
bait_177	ACAGAAACGGACATGGGGGAAGCGGGGATACTTGGCACCCGAGAATTCCACAGTCCGCGTTTTAGACTTGATCGTCGGACTGTAGAACTATTCAAGCCCTGTGACACGAAAGAATCAGGA
bait_178	ACAGAAACGGACATGGGGGAAGCGGGGATCTTGGCACCCGAGAATTCCAAGGCATAATTACAATCTCTCAAGATCGTCGGACTGTAGAACTTCAAGCCCTGTGACACGAAAGAATCAGGA
bait_179	ACAGAAACGGACATGGGGGAAGCGGGGATACTTGGCACCCGAGAATTCCACTCCATAAACCCAGCCAGGGATCGTCGGACTGTAGAACTATTCAAGCCCTGTGACACGAAAGAATCAGGA
bait_180	ACAGAAACGGACATGGGGGAAGCGGGGATCTTGGCACCCGAGAATTCCAAGAAGAATTTTCATAGCAGCATGATCGTCGGACTGTAGAACTTCAAGCCCTGTGACACGAAAGAATCAGGA
bait_181	ACAGAAACGGACATGGGGGAAGCGGGGATACCTTGGCACCCGAGAATTCCAATACCTGTTCTACCAAAGGATCGTCGGACTGTAGAACTATTCAAGCCCTGTGACACGAAAGAATCAGGA
bait_182	ACAGAAACGGACATGGGGGAAGCGGGGATACTTGGCACCCGAGAATTCCATGCCACTGCCCGGTGCGCATGATCGTCGGACTGTAGAACTTTCAAGCCCTGTGACACGAAAGAATCAGGA
bait_183	ACAGAAACGGACATGGGGGAAGCGGGGATACTTGGCACCCGAGAATTCCATAGAGACGGGGTCTGCTATGATCGTCGGACTGTAGAACTATTCAAGCCCTGTGACACGAAAGAATCAGGA
bait_184	ACAGAAACGGACATGGGGGAAGCGGGGATCTTGGCACCCGAGAATTCCACTACATATAGTGAATTCTGGGAGATCGTCGGACTGTAGAACTTCAAGCCCTGTGACACGAAAGAATCAGGA
bait_185	ACAGAAACGGACATGGGGGAAGCGGGGATCTTGGCACCCGAGAATTCCACTGCCCCAGCACAGCCCGAGCGATCGTCGGACTGTAGAACTTTCAAGCCCTGTGACACGAAAGAATCAGGA
bait_186	ACAGAAACGGACATGGGGGAAGCGGGGATCTTGGCACCCGAGAATTCCAAGGGAACGAAAGGGCCTCCTTAGATCGTCGGACTGTAGAACTTCAAGCCCTGTGACACGAAAGAATCAGGA
bait_187	ACAGAAACGGACATGGGGGAAGCGGGGATACCTTGGCACCCGAGAATTCCACCACTCACCCATCCTTCCGATCGTCGGACTGTAGAACTATTCAAGCCCTGTGACACGAAAGAATCAGGA
bait_188	ACAGAAACGGACATGGGGGAAGCGGGGATCTTGGCACCCGAGAATTCCATTACCCGGCCTTCTTTGAGATGATCGTCGGACTGTAGAACTTTCAAGCCCTGTGACACGAAAGAATCAGGA
bait_189	ACAGAAACGGACATGGGGGAAGCGGGGACTTGGCACCCGAGAATTCCAGCACTCCTACCTCCTTCCTGTCAGATCGTCGGACTGTAGAACTTCAAGCCCTGTGACACGAAAGAATCAGGA
bait_190	ACAGAAACGGACATGGGGGAAGCGGGGATCTTGGCACCCGAGAATTCCAAGGGATATAGAATCTGCAGATAGATCGTCGGACTGTAGAACTTCAAGCCCTGTGACACGAAAGAATCAGGA
bait_191	ACAGAAACGGACATGGGGGAAGCGGGGATCTTGGCACCCGAGAATTCCACCAAACCTCCAGGCCCCTAGTAGATCGTCGGACTGTAGAACTTCAAGCCCTGTGACACGAAAGAATCAGGA
bait_192	ACAGAAACGGACATGGGGGAAGCGGGGAGGCACCCGAGAATTCCACAGCCCACGATCACTTTCGAATACAGGTGGATCGTCGGACTGTAGATCAAGCCCTGTGACACGAAAGAATCAGGA
bait_193	ACAGAAACGGACATGGGGGAAGCGGGGATCTTGGCACCCGAGAATTCCATTAGATCCCTCTTGCCCAGCACGATCGTCGGACTGTAGAACTTCAAGCCCTGTGACACGAAAGAATCAGGA
bait_194	ACAGAAACGGACATGGGGGAAGCGGGGATACTTGGCACCCGAGAATTCCAAGGACCTACTTAAAATTTCTGATCGTCGGACTGTAGAACTTTCAAGCCCTGTGACACGAAAGAATCAGGA
bait_195	ACAGAAACGGACATGGGGGAAGCGGGGATCTTGGCACCCGAGAATTCCATGTCCATCCGCCTGTGCCCAGAGATCGTCGGACTGTAGAACTTCAAGCCCTGTGACACGAAAGAATCAGGA
bait_196	ACAGAAACGGACATGGGGGAAGCGGGGATCTTGGCACCCGAGAATTCCATGCTTTTCCATCTTCCAGCGGAGATCGTCGGACTGTAGAACTTCAAGCCCTGTGACACGAAAGAATCAGGA
bait_197	ACAGAAACGGACATGGGGGAAGCGGGGATCTTGGCACCCGAGAATTCCAAAGCACTATGCAGTAAACTTTAGATCGTCGGACTGTAGAACTTCAAGCCCTGTGACACGAAAGAATCAGGA
bait_198	ACAGAAACGGACATGGGGGAAGCGGGGATCTTGGCACCCGAGAATTCCATGCCCCCGATCTTGAAGAAGAGATCGTCGGACTGTAGAACTTTCAAGCCCTGTGACACGAAAGAATCAGGA
bait_199	ACAGAAACGGACATGGGGGAAGCGGGGACTTGGCACCCGAGAATTCCACGCTGTCACTCGCTCCACCATGGGATCGTCGGACTGTAGAACTTCAAGCCCTGTGACACGAAAGAATCAGGA
bait_200	ACAGAAACGGACATGGGGGAAGCGGGGATACTTGGCACCCGAGAATTCCAAAAAAACCACGATTACTTTTGATCGTCGGACTGTAGAACTTTCAAGCCCTGTGACACGAAAGAATCAGGA
bait_201	ACAGAAACGGACATGGGGGAAGCGGGGATCTTGGCACCCGAGAATTCCACCGCCCTCCGCGCCCGCCCCTGGATCGTCGGACTGTAGAACTTCAAGCCCTGTGACACGAAAGAATCAGGA
bait_202	ACAGAAACGGACATGGGGGAAGCGGGGACTTGGCACCCGAGAATTCCACCATTCAGGGACCTCCACTGCTTGATCGTCGGACTGTAGAACTTCAAGCCCTGTGACACGAAAGAATCAGGA
bait_203	ACAGAAACGGACATGGGGGAAGCGGGGATACTTGGCACCCGAGAATTCCAAATTCTTTAGGCTCCTGCTGATCGTCGGACTGTAGAACTATTCAAGCCCTGTGACACGAAAGAATCAGGA
bait_204	ACAGAAACGGACATGGGGGAAGCGGGGATACTTGGCACCCGAGAATTCCAAGATGGGGAGAACTCAATCTGATCGTCGGACTGTAGAACTTTCAAGCCCTGTGACACGAAAGAATCAGGA
bait_205	ACAGAAACGGACATGGGGGAAGCGGGGATCTTGGCACCCGAGAATTCCAGAAGTCTCTCACCGTCAGCACTGATCGTCGGACTGTAGAACTTCAAGCCCTGTGACACGAAAGAATCAGGA
bait_206	ACAGAAACGGACATGGGGGAAGCGGGGATACTTGGCACCCGAGAATTCCACTCAGACCACTATTTTCAGTGATCGTCGGACTGTAGAACTTTCAAGCCCTGTGACACGAAAGAATCAGGA
bait_207	ACAGAAACGGACATGGGGGAAGCGGGGATACCTTGGCACCCGAGAATTCCAACATACAGACCATCACTTGATCGTCGGACTGTAGAACTATTCAAGCCCTGTGACACGAAAGAATCAGGA
bait_208	ACAGAAACGGACATGGGGGAAGCGGGGATACCTTGGCACCCGAGAATTCCATAACCCCACTAAAACACTGATCGTCGGACTGTAGAACTATTCAAGCCCTGTGACACGAAAGAATCAGGA
bait_209	ACAGAAACGGACATGGGGGAAGCGGGGATCTTGGCACCCGAGAATTCCAGCTGGCCAGCTGGAGTTCCGAGGATCGTCGGACTGTAGAACTTCAAGCCCTGTGACACGAAAGAATCAGGA
bait_210	ACAGAAACGGACATGGGGGAAGCGGGGATACTTGGCACCCGAGAATTCCATGTGCTTCAGTCATTTTGTTGATCGTCGGACTGTAGAACTTTCAAGCCCTGTGACACGAAAGAATCAGGA
bait_211	ACAGAAACGGACATGGGGGAAGCGGGGATCTTGGCACCCGAGAATTCCACAAAAACTGCAGTTACCTTTGGATCGTCGGACTGTAGAACTTTCAAGCCCTGTGACACGAAAGAATCAGGA
bait_212	ACAGAAACGGACATGGGGGAAGCGGGGATCTTGGCACCCGAGAATTCCAGTAAAAAACTGCAATTACTTTTGATCGTCGGACTGTAGAACTTCAAGCCCTGTGACACGAAAGAATCAGGA
bait_213	ACAGAAACGGACATGGGGGAAGCGGGGATCTTGGCACCCGAGAATTCCATAACACCTCCAGATCTCTTGTGATCGTCGGACTGTAGAACTTTCAAGCCCTGTGACACGAAAGAATCAGGA
bait_214	ACAGAAACGGACATGGGGGAAGCGGGGATACCTTGGCACCCGAGAATTCCAACCACAGCCCCCATCCCTGATCGTCGGACTGTAGAACTATTCAAGCCCTGTGACACGAAAGAATCAGGA
bait_215	ACAGAAACGGACATGGGGGAAGCGGGGACTTGGCACCCGAGAATTCCATACCAGCTGAGAGCATACTTGTTGATCGTCGGACTGTAGAACTTCAAGCCCTGTGACACGAAAGAATCAGGA
bait_216	ACAGAAACGGACATGGGGGAAGCGGGGATCTTGGCACCCGAGAATTCCAGCAGAAGTAATTGCGGTTTTCGGATCGTCGGACTGTAGAACTTCAAGCCCTGTGACACGAAAGAATCAGGA
bait_217	ACAGAAACGGACATGGGGGAAGCGGGGATACTTGGCACCCGAGAATTCCACCTTCTCCAGACTTCCCCTGATCGTCGGACTGTAGAACTATTCAAGCCCTGTGACACGAAAGAATCAGGA
bait_218	ACAGAAACGGACATGGGGGAAGCGGGGATACTTGGCACCCGAGAATTCCAACACAGCTGCCCAGTCTCTGATCGTCGGACTGTAGAACTATTCAAGCCCTGTGACACGAAAGAATCAGGA
bait_219	ACAGAAACGGACATGGGGGAAGCGGGGATCTTGGCACCCGAGAATTCCATACTGAGAGCCTATCTTCTTGGATCGTCGGACTGTAGAACTTTCAAGCCCTGTGACACGAAAGAATCAGGA
bait_220	ACAGAAACGGACATGGGGGAAGCGGGGATCTTGGCACCCGAGAATTCCATCTTTACCAGTCAGCAACCACAGATCGTCGGACTGTAGAACTTCAAGCCCTGTGACACGAAAGAATCAGGA
bait_221	ACAGAAACGGACATGGGGGAAGCGGGGACTTGGCACCCGAGAATTCCACTGGGTGCAGAGGATGCTTGGGTGATCGTCGGACTGTAGAACTTCAAGCCCTGTGACACGAAAGAATCAGGA
bait_222	ACAGAAACGGACATGGGGGAAGCGGGGATACTTGGCACCCGAGAATTCCAACCCACCCACCTCGCCCTCGATCGTCGGACTGTAGAACTATTCAAGCCCTGTGACACGAAAGAATCAGGA
bait_223	ACAGAAACGGACATGGGGGAAGCGGGGATCTTGGCACCCGAGAATTCCAAACTGGGAGAGCAGGTCCTTAGATCGTCGGACTGTAGAACTTTCAAGCCCTGTGACACGAAAGAATCAGGA
bait_224	ACAGAAACGGACATGGGGGAAGCGGGGATACCTTGGCACCCGAGAATTCCAGGCTTTCCCACATTCCATGATCGTCGGACTGTAGAACTATTCAAGCCCTGTGACACGAAAGAATCAGGA
bait_225	ACAGAAACGGACATGGGGGAAGCGGGGATCTTGGCACCCGAGAATTCCAAATCCCAGGCTGACCACTTTCTGATCGTCGGACTGTAGAACTTCAAGCCCTGTGACACGAAAGAATCAGGA
bait_226	ACAGAAACGGACATGGGGGAAGCGGGGATACCTTGGCACCCGAGAATTCCACCGCACCAGCTCAGCCCCGATCGTCGGACTGTAGAACTATTCAAGCCCTGTGACACGAAAGAATCAGGA
bait_227	ACAGAAACGGACATGGGGGAAGCGGGGATACCTTGGCACCCGAGAATTCCAAAAAAAACAGACCCCCTCGATCGTCGGACTGTAGAACTATTCAAGCCCTGTGACACGAAAGAATCAGGA
bait_228	ACAGAAACGGACATGGGGGAAGCGGGGACTTGGCACCCGAGAATTCCACACCACTTCCCTCGAATCAACCGGGATCGTCGGACTGTAGAACTCAAGCCCTGTGACACGAAAGAATCAGGA
bait_229	ACAGAAACGGACATGGGGGAAGCGGGGATACTTGGCACCCGAGAATTCCATGCTACCAAAGCCAGCCTTGATCGTCGGACTGTAGAACTATTCAAGCCCTGTGACACGAAAGAATCAGGA
bait_230	ACAGAAACGGACATGGGGGAAGCGGGGATCTTGGCACCCGAGAATTCCACCGTGCCTGGCCTGAGCCCTTTGATCGTCGGACTGTAGAACTTCAAGCCCTGTGACACGAAAGAATCAGGA
bait_231	ACAGAAACGGACATGGGGGAAGCGGGGATCTTGGCACCCGAGAATTCCATCCGCCCCGTCCCCTCCGCGCCGATCGTCGGACTGTAGAACTTCAAGCCCTGTGACACGAAAGAATCAGGA
bait_232	ACAGAAACGGACATGGGGGAAGCGGGGATACTTGGCACCCGAGAATTCCAAATCTGAATGCCGATCTAGGATCGTCGGACTGTAGAACTATTCAAGCCCTGTGACACGAAAGAATCAGGA
bait_233	ACAGAAACGGACATGGGGGAAGCGGGGATACCTTGGCACCCGAGAATTCCATCTGACTCCAAGTCCATTGATCGTCGGACTGTAGAACTATTCAAGCCCTGTGACACGAAAGAATCAGGA
bait_234	ACAGAAACGGACATGGGGGAAGCGGGGATCTTGGCACCCGAGAATTCCATCCTGCCATTGCCGGCGCCAAGATCGTCGGACTGTAGAACTTTCAAGCCCTGTGACACGAAAGAATCAGGA
bait_235	ACAGAAACGGACATGGGGGAAGCGGGGATCTTGGCACCCGAGAATTCCACATTAGTTATATGTATCCTATGATCGTCGGACTGTAGAACTTTCAAGCCCTGTGACACGAAAGAATCAGGA
bait_236	ACAGAAACGGACATGGGGGAAGCGGGGATCTTGGCACCCGAGAATTCCACCATCCTGGTTCTCCAAGCGCTGATCGTCGGACTGTAGAACTTCAAGCCCTGTGACACGAAAGAATCAGGA
bait_237	ACAGAAACGGACATGGGGGAAGCGGGGATCTTGGCACCCGAGAATTCCATGTGCAAAAGTAATTGCGGCTGATCGTCGGACTGTAGAACTTTCAAGCCCTGTGACACGAAAGAATCAGGA
bait_238	ACAGAAACGGACATGGGGGAAGCGGGGATACTTGGCACCCGAGAATTCCACACTTGTCAGAGACAGCCTGATCGTCGGACTGTAGAACTATTCAAGCCCTGTGACACGAAAGAATCAGGA
bait_239	ACAGAAACGGACATGGGGGAAGCGGGGACTTGGCACCCGAGAATTCCAAGCTCTTTGGCCCACTTGTGTCGGATCGTCGGACTGTAGAACTTCAAGCCCTGTGACACGAAAGAATCAGGA
bait_240	ACAGAAACGGACATGGGGGAAGCGGGGATCTTGGCACCCGAGAATTCCACAATACTGAGTCTTCTAATCTAGATCGTCGGACTGTAGAACTTCAAGCCCTGTGACACGAAAGAATCAGGA
bait_241	ACAGAAACGGACATGGGGGAAGCGGGGATCTTGGCACCCGAGAATTCCATACAAAAACCACAATTACTTTTGATCGTCGGACTGTAGAACTTCAAGCCCTGTGACACGAAAGAATCAGGA
bait_242	ACAGAAACGGACATGGGGGAAGCGGGGATACTTGGCACCCGAGAATTCCATTTCCTTCTCCATTTCCACGATCGTCGGACTGTAGAACTATTCAAGCCCTGTGACACGAAAGAATCAGGA
bait_243	ACAGAAACGGACATGGGGGAAGCGGGGATACCTTGGCACCCGAGAATTCCACATCAAGATCCGCTCCCGGATCGTCGGACTGTAGAACTATTCAAGCCCTGTGACACGAAAGAATCAGGA
bait_244	ACAGAAACGGACATGGGGGAAGCGGGGATACTTGGCACCCGAGAATTCCAAAGCCCTTGTCCATGCTCAGATCGTCGGACTGTAGAACTATTCAAGCCCTGTGACACGAAAGAATCAGGA
bait_245	ACAGAAACGGACATGGGGGAAGCGGGGATCTTGGCACCCGAGAATTCCAAACCAGGGCTCCTTCATTAATTGATCGTCGGACTGTAGAACTTCAAGCCCTGTGACACGAAAGAATCAGGA
bait_246	ACAGAAACGGACATGGGGGAAGCGGGGATACTTGGCACCCGAGAATTCCATCAAGTGGATCCAACTTCTGATCGTCGGACTGTAGAACTATTCAAGCCCTGTGACACGAAAGAATCAGGA
bait_247	ACAGAAACGGACATGGGGGAAGCGGGGACTTGGCACCCGAGAATTCCAACAAGGAGGGAACAGCTGCCTGAGATCGTCGGACTGTAGAACTTCAAGCCCTGTGACACGAAAGAATCAGGA
bait_248	ACAGAAACGGACATGGGGGAAGCGGGGATACCTTGGCACCCGAGAATTCCATTCGATGTCTGCTGCCCTGATCGTCGGACTGTAGAACTATTCAAGCCCTGTGACACGAAAGAATCAGGA
bait_249	ACAGAAACGGACATGGGGGAAGCGGGGATCTTGGCACCCGAGAATTCCATGATCACAGCAGAGATGTCCATGATCGTCGGACTGTAGAACTTCAAGCCCTGTGACACGAAAGAATCAGGA
bait_250	ACAGAAACGGACATGGGGGAAGCGGGGATCTTGGCACCCGAGAATTCCACCAGAAGCCTTCCCTCCCCCGAGATCGTCGGACTGTAGAACTTCAAGCCCTGTGACACGAAAGAATCAGGA
bait_251	ACAGAAACGGACATGGGGGAAGCGGGGATCTTGGCACCCGAGAATTCCAACAGAAATCTTGATCAATAACCGATCGTCGGACTGTAGAACTTCAAGCCCTGTGACACGAAAGAATCAGGA
bait_252	ACAGAAACGGACATGGGGGAAGCGGGGACTTGGCACCCGAGAATTCCATATCCCTCTCTCTATCTATCCTAGATCGTCGGACTGTAGAACTTCAAGCCCTGTGACACGAAAGAATCAGGA
bait_253	ACAGAAACGGACATGGGGGAAGCGGGGATACTTGGCACCCGAGAATTCCACCTACCCATCCTCCAAGAGGATCGTCGGACTGTAGAACTATTCAAGCCCTGTGACACGAAAGAATCAGGA
bait_254	ACAGAAACGGACATGGGGGAAGCGGGGATACTTGGCACCCGAGAATTCCATATAAGCCATCCAGTCTTTGATCGTCGGACTGTAGAACTATTCAAGCCCTGTGACACGAAAGAATCAGGA
bait_255	ACAGAAACGGACATGGGGGAAGCGGGGATACCTTGGCACCCGAGAATTCCATGTTTCAGCTTCCTGCCTGATCGTCGGACTGTAGAACTATTCAAGCCCTGTGACACGAAAGAATCAGGA
bait_256	ACAGAAACGGACATGGGGGAAGCGGGGATCTTGGCACCCGAGAATTCCACGCCGCTCGCAGCACAGAACCTGATCGTCGGACTGTAGAACTTCAAGCCCTGTGACACGAAAGAATCAGGA
bait_257	ACAGAAACGGACATGGGGGAAGCGGGGATCTTGGCACCCGAGAATTCCAGATGATCATATGCCTTTCCTTTGATCGTCGGACTGTAGAACTTCAAGCCCTGTGACACGAAAGAATCAGGA
bait_258	ACAGAAACGGACATGGGGGAAGCGGGGATACTTGGCACCCGAGAATTCCACGTACTCGTCCCCCAACACCGATCGTCGGACTGTAGAACTTTCAAGCCCTGTGACACGAAAGAATCAGGA
bait_259	ACAGAAACGGACATGGGGGAAGCGGGGATACCTTGGCACCCGAGAATTCCATGCCCCCCACCCACCCAGGATCGTCGGACTGTAGAACTATTCAAGCCCTGTGACACGAAAGAATCAGGA
bait_260	ACAGAAACGGACATGGGGGAAGCGGGGATCTTGGCACCCGAGAATTCCAAAAGTTACCTATCTATACGCAAGATCGTCGGACTGTAGAACTTCAAGCCCTGTGACACGAAAGAATCAGGA
bait_261	ACAGAAACGGACATGGGGGAAGCGGGGACTTGGCACCCGAGAATTCCAATGCAGAATACAAAAAGAACAGAGATCGTCGGACTGTAGAACTTCAAGCCCTGTGACACGAAAGAATCAGGA
bait_262	ACAGAAACGGACATGGGGGAAGCGGGGATACCTTGGCACCCGAGAATTCCAAGCTGCATGGCCTTGCTGGATCGTCGGACTGTAGAACTATTCAAGCCCTGTGACACGAAAGAATCAGGA
bait_263	ACAGAAACGGACATGGGGGAAGCGGGGATCTTGGCACCCGAGAATTCCAAAACTGTCTTCAAAAGTGCCTGGATCGTCGGACTGTAGAACTTCAAGCCCTGTGACACGAAAGAATCAGGA
bait_264	ACAGAAACGGACATGGGGGAAGCGGGGATCTTGGCACCCGAGAATTCCAAGTGTCTGGGCCCTTCTCCTGTGATCGTCGGACTGTAGAACTTCAAGCCCTGTGACACGAAAGAATCAGGA
bait_265	ACAGAAACGGACATGGGGGAAGCGGGGATCTTGGCACCCGAGAATTCCAGAGCAACAGAGCAAGACTCTGGGATCGTCGGACTGTAGAACTTCAAGCCCTGTGACACGAAAGAATCAGGA
bait_266	ACAGAAACGGACATGGGGGAAGCGGGGCTTGGCACCCGAGAATTCCATTATTTCCAACAACTACACCATCACGATCGTCGGACTGTAGAACTCAAGCCCTGTGACACGAAAGAATCAGGA
bait_267	ACAGAAACGGACATGGGGGAAGCGGGGATACCTTGGCACCCGAGAATTCCACGGGGTAATTCCGACCGGGATCGTCGGACTGTAGAACTATTCAAGCCCTGTGACACGAAAGAATCAGGA
bait_268	ACAGAAACGGACATGGGGGAAGCGGGGACTTGGCACCCGAGAATTCCAGCGTGAGCCGTACAAAATCTACGTGATCGTCGGACTGTAGAACTCAAGCCCTGTGACACGAAAGAATCAGGA
bait_269	ACAGAAACGGACATGGGGGAAGCGGGGATCTTGGCACCCGAGAATTCCATGTCACCTCCTCACCCGCCTGGATCGTCGGACTGTAGAACTTTCAAGCCCTGTGACACGAAAGAATCAGGA
bait_270	ACAGAAACGGACATGGGGGAAGCGGGGATACTTGGCACCCGAGAATTCCAAAGGGCAGGAAGAAAGCAGTGATCGTCGGACTGTAGAACTTTCAAGCCCTGTGACACGAAAGAATCAGGA
bait_271	ACAGAAACGGACATGGGGGAAGCGGGGATCTTGGCACCCGAGAATTCCAAGCCAGTGAGACGCATGTTGAAGATCGTCGGACTGTAGAACTTCAAGCCCTGTGACACGAAAGAATCAGGA
bait_272	ACAGAAACGGACATGGGGGAAGCGGGGATACCTTGGCACCCGAGAATTCCACAAGTACTGTCCCCTCCTGATCGTCGGACTGTAGAACTATTCAAGCCCTGTGACACGAAAGAATCAGGA
bait_273	ACAGAAACGGACATGGGGGAAGCGGGGATCTTGGCACCCGAGAATTCCATGCCCACAGCCGCTCACTTGCTGATCGTCGGACTGTAGAACTTCAAGCCCTGTGACACGAAAGAATCAGGA
bait_274	ACAGAAACGGACATGGGGGAAGCGGGGACTTGGCACCCGAGAATTCCATCTTGATCAGAATGATCCAGGCAAGATCGTCGGACTGTAGAACTCAAGCCCTGTGACACGAAAGAATCAGGA
bait_275	ACAGAAACGGACATGGGGGAAGCGGGGATACTTGGCACCCGAGAATTCCACCCTCCACACTACCCCCATGATCGTCGGACTGTAGAACTATTCAAGCCCTGTGACACGAAAGAATCAGGA
bait_276	ACAGAAACGGACATGGGGGAAGCGGGGATCTTGGCACCCGAGAATTCCAACAAAAGTAATTGCGGTTGTGGATCGTCGGACTGTAGAACTTTCAAGCCCTGTGACACGAAAGAATCAGGA
bait_277	ACAGAAACGGACATGGGGGAAGCGGGGATACTTGGCACCCGAGAATTCCACCCACCCACACCCGCACCCGATCGTCGGACTGTAGAACTATTCAAGCCCTGTGACACGAAAGAATCAGGA
bait_278	ACAGAAACGGACATGGGGGAAGCGGGGATCTTGGCACCCGAGAATTCCATCTGCCCCGTATCTGTCCGTTAGATCGTCGGACTGTAGAACTTCAAGCCCTGTGACACGAAAGAATCAGGA
bait_279	ACAGAAACGGACATGGGGGAAGCGGGGATACTTGGCACCCGAGAATTCCACACCAAGTCCCCAGAATCTAGATCGTCGGACTGTAGAACTTTCAAGCCCTGTGACACGAAAGAATCAGGA
bait_280	ACAGAAACGGACATGGGGGAAGCGGGGACTTGGCACCCGAGAATTCCAAAATACTCATGTCTTCCAGCATCGATCGTCGGACTGTAGAACTTCAAGCCCTGTGACACGAAAGAATCAGGA
bait_281	ACAGAAACGGACATGGGGGAAGCGGGGACTTGGCACCCGAGAATTCCAAAGGAAGGAGACACAGATAAGGAAGATCGTCGGACTGTAGAACTCAAGCCCTGTGACACGAAAGAATCAGGA
bait_282	ACAGAAACGGACATGGGGGAAGCGGGGATACTTGGCACCCGAGAATTCCAGCTCCTCCCAGCTGGACGCGGATCGTCGGACTGTAGAACTTTCAAGCCCTGTGACACGAAAGAATCAGGA
bait_283	ACAGAAACGGACATGGGGGAAGCGGGGATCTTGGCACCCGAGAATTCCATGCTAGGTTTGTTGTAAGGATGATCGTCGGACTGTAGAACTTTCAAGCCCTGTGACACGAAAGAATCAGGA
bait_284	ACAGAAACGGACATGGGGGAAGCGGGGATACCTTGGCACCCGAGAATTCCATAGTTCAGCTCCTTCTTCGATCGTCGGACTGTAGAACTATTCAAGCCCTGTGACACGAAAGAATCAGGA
bait_285	ACAGAAACGGACATGGGGGAAGCGGGGATACTTGGCACCCGAGAATTCCATGAAAAGAAACCAGAGTATGATCGTCGGACTGTAGAACTATTCAAGCCCTGTGACACGAAAGAATCAGGA
bait_286	ACAGAAACGGACATGGGGGAAGCGGGGACTTGGCACCCGAGAATTCCAACAAAGTTTGCATTCCCCTTGGTGATCGTCGGACTGTAGAACTTCAAGCCCTGTGACACGAAAGAATCAGGA
bait_287	ACAGAAACGGACATGGGGGAAGCGGGGATACTTGGCACCCGAGAATTCCAGGCAGCCCGCCTCCAGCGCTGATCGTCGGACTGTAGAACTTTCAAGCCCTGTGACACGAAAGAATCAGGA
bait_288	ACAGAAACGGACATGGGGGAAGCGGGGATCTTGGCACCCGAGAATTCCAATTCCTGGACCCATCTCAGAAGATCGTCGGACTGTAGAACTTTCAAGCCCTGTGACACGAAAGAATCAGGA
bait_289	ACAGAAACGGACATGGGGGAAGCGGGGACTTGGCACCCGAGAATTCCATCTCCCCGCCCGGGCCCCAGCCTCGATCGTCGGACTGTAGAACTCAAGCCCTGTGACACGAAAGAATCAGGA
bait_290	ACAGAAACGGACATGGGGGAAGCGGGGATCTTGGCACCCGAGAATTCCAATTGAGTATCTCAACTATTCCAGATCGTCGGACTGTAGAACTTCAAGCCCTGTGACACGAAAGAATCAGGA
bait_291	ACAGAAACGGACATGGGGGAAGCGGGGATACTTGGCACCCGAGAATTCCAATCAGATATTCCACCACTCAGATCGTCGGACTGTAGAACTTTCAAGCCCTGTGACACGAAAGAATCAGGA
bait_292	ACAGAAACGGACATGGGGGAAGCGGGGATACCTTGGCACCCGAGAATTCCATACATCTATTCCTACTGTGATCGTCGGACTGTAGAACTATTCAAGCCCTGTGACACGAAAGAATCAGGA
bait_293	ACAGAAACGGACATGGGGGAAGCGGGGACTTGGCACCCGAGAATTCCAAATTTCTGCATAGTCCACCTCTTGATCGTCGGACTGTAGAACTTCAAGCCCTGTGACACGAAAGAATCAGGA
bait_294	ACAGAAACGGACATGGGGGAAGCGGGGATCTTGGCACCCGAGAATTCCAAAAATTCATAGAACTGTACGCGATCGTCGGACTGTAGAACTTTCAAGCCCTGTGACACGAAAGAATCAGGA
bait_295	ACAGAAACGGACATGGGGGAAGCGGGGATACTTGGCACCCGAGAATTCCAAATTACCATCCATCATCCTTGATCGTCGGACTGTAGAACTTTCAAGCCCTGTGACACGAAAGAATCAGGA
bait_296	ACAGAAACGGACATGGGGGAAGCGGGGATCTTGGCACCCGAGAATTCCATATTCCAAATCCTTACTCCTGTGATCGTCGGACTGTAGAACTTCAAGCCCTGTGACACGAAAGAATCAGGA
bait_297	ACAGAAACGGACATGGGGGAAGCGGGGATACTTGGCACCCGAGAATTCCATGCCCATCTGCCCAACGTGAGATCGTCGGACTGTAGAACTTTCAAGCCCTGTGACACGAAAGAATCAGGA
bait_298	ACAGAAACGGACATGGGGGAAGCGGGGATCTTGGCACCCGAGAATTCCAACATATAAATTTACATATATACGATCGTCGGACTGTAGAACTTCAAGCCCTGTGACACGAAAGAATCAGGA
bait_299	ACAGAAACGGACATGGGGGAAGCGGGGATACCTTGGCACCCGAGAATTCCATCGATCCTCCTTTCCCTTGATCGTCGGACTGTAGAACTATTCAAGCCCTGTGACACGAAAGAATCAGGA
bait_300	ACAGAAACGGACATGGGGGAAGCGGGGATCTTGGCACCCGAGAATTCCACGCCACAGCTCGCAGTCCGCAGATCGTCGGACTGTAGAACTTTCAAGCCCTGTGACACGAAAGAATCAGGA
bait_301	ACAGAAACGGACATGGGGGAAGCGGGGATACCTTGGCACCCGAGAATTCCAATCCATCACCCAGTCTGTGATCGTCGGACTGTAGAACTATTCAAGCCCTGTGACACGAAAGAATCAGGA
bait_302	ACAGAAACGGACATGGGGGAAGCGGGGATACCTTGGCACCCGAGAATTCCATGCCGCCGAGACTACACCGATCGTCGGACTGTAGAACTATTCAAGCCCTGTGACACGAAAGAATCAGGA
bait_303	ACAGAAACGGACATGGGGGAAGCGGGGCTTGGCACCCGAGAATTCCAGCTTTCTTTTCTTTTACAACCCCACGATCGTCGGACTGTAGAACTCAAGCCCTGTGACACGAAAGAATCAGGA
bait_304	ACAGAAACGGACATGGGGGAAGCGGGGATACTTGGCACCCGAGAATTCCACGTCCTCAGTTCAAAGCCTGATCGTCGGACTGTAGAACTATTCAAGCCCTGTGACACGAAAGAATCAGGA
bait_305	ACAGAAACGGACATGGGGGAAGCGGGGCTTGGCACCCGAGAATTCCAGGTTTGTGGTAATGCCAGCAGTCACGATCGTCGGACTGTAGAACTCAAGCCCTGTGACACGAAAGAATCAGGA
bait_306	ACAGAAACGGACATGGGGGAAGCGGGGATACCTTGGCACCCGAGAATTCCATCCGTCCACTTCCAGCCGGATCGTCGGACTGTAGAACTATTCAAGCCCTGTGACACGAAAGAATCAGGA
bait_307	ACAGAAACGGACATGGGGGAAGCGGGGATACTTGGCACCCGAGAATTCCACACTCACCTTCACCTTTCCGGATCGTCGGACTGTAGAACTTTCAAGCCCTGTGACACGAAAGAATCAGGA
bait_308	ACAGAAACGGACATGGGGGAAGCGGGGACTTGGCACCCGAGAATTCCAAAACGTCTTTAGATAGTCCTTGATGATCGTCGGACTGTAGAACTCAAGCCCTGTGACACGAAAGAATCAGGA
bait_309	ACAGAAACGGACATGGGGGAAGCGGGGACTTGGCACCCGAGAATTCCACCACTGTAAGCTCCAGCAGGCTGGGATCGTCGGACTGTAGAACTCAAGCCCTGTGACACGAAAGAATCAGGA
bait_310	ACAGAAACGGACATGGGGGAAGCGGGGATACTTGGCACCCGAGAATTCCATCCAGCGCCTTCACAATTTGATCGTCGGACTGTAGAACTATTCAAGCCCTGTGACACGAAAGAATCAGGA
bait_311	ACAGAAACGGACATGGGGGAAGCGGGGATACCTTGGCACCCGAGAATTCCAATTTCTCCTGTTGCCATAGATCGTCGGACTGTAGAACTATTCAAGCCCTGTGACACGAAAGAATCAGGA
bait_312	ACAGAAACGGACATGGGGGAAGCGGGGATGGCACCCGAGAATTCCACTTCAGAAAGTTCTGCTTCATCATCTAAGATCGTCGGACTGTAGAACAAGCCCTGTGACACGAAAGAATCAGGA
bait_313	ACAGAAACGGACATGGGGGAAGCGGGGATACCTTGGCACCCGAGAATTCCACAGTTTTCACCTCCTCCTGATCGTCGGACTGTAGAACTATTCAAGCCCTGTGACACGAAAGAATCAGGA
bait_314	ACAGAAACGGACATGGGGGAAGCGGGGATCTTGGCACCCGAGAATTCCAGAAATGCTCTGTCCCCTTCTCGATCGTCGGACTGTAGAACTTTCAAGCCCTGTGACACGAAAGAATCAGGA
bait_315	ACAGAAACGGACATGGGGGAAGCGGGGACTTGGCACCCGAGAATTCCACCTCTCCCCAGCTCACCCCCTTTGGATCGTCGGACTGTAGAACTCAAGCCCTGTGACACGAAAGAATCAGGA
bait_316	ACAGAAACGGACATGGGGGAAGCGGGGACTTGGCACCCGAGAATTCCAAATAAACACTCCCAGTCTCCAGAGATCGTCGGACTGTAGAACTTCAAGCCCTGTGACACGAAAGAATCAGGA
bait_317	ACAGAAACGGACATGGGGGAAGCGGGGCTTGGCACCCGAGAATTCCATGCCAACACACAAGCAGTTCACAGTGATCGTCGGACTGTAGAACTCAAGCCCTGTGACACGAAAGAATCAGGA
bait_318	ACAGAAACGGACATGGGGGAAGCGGGGATACCTTGGCACCCGAGAATTCCAGCAACCTCCACGTCCGGGGATCGTCGGACTGTAGAACTATTCAAGCCCTGTGACACGAAAGAATCAGGA
bait_319	ACAGAAACGGACATGGGGGAAGCGGGGATACTTGGCACCCGAGAATTCCAAAAATAATTTCTCCCTCTTCGATCGTCGGACTGTAGAACTTTCAAGCCCTGTGACACGAAAGAATCAGGA
bait_320	ACAGAAACGGACATGGGGGAAGCGGGGATCTTGGCACCCGAGAATTCCAATAAAGCAACCTCAGGTTCAGAGATCGTCGGACTGTAGAACTTCAAGCCCTGTGACACGAAAGAATCAGGA
bait_321	ACAGAAACGGACATGGGGGAAGCGGGGATCTTGGCACCCGAGAATTCCAACCTAATCCTCAAGCCTGCACAGATCGTCGGACTGTAGAACTTCAAGCCCTGTGACACGAAAGAATCAGGA
bait_322	ACAGAAACGGACATGGGGGAAGCGGGGATCTTGGCACCCGAGAATTCCAGAAATTCTTGTATTCACAGCATGATCGTCGGACTGTAGAACTTCAAGCCCTGTGACACGAAAGAATCAGGA
bait_323	ACAGAAACGGACATGGGGGAAGCGGGGATCTTGGCACCCGAGAATTCCAGCGCGGGGTCAATCTCATGGCGATCGTCGGACTGTAGAACTTTCAAGCCCTGTGACACGAAAGAATCAGGA
bait_324	ACAGAAACGGACATGGGGGAAGCGGGGATCTTGGCACCCGAGAATTCCAATGTCACTCCGCGTAGCCGCTGATCGTCGGACTGTAGAACTTTCAAGCCCTGTGACACGAAAGAATCAGGA
bait_325	ACAGAAACGGACATGGGGGAAGCGGGGATACCTTGGCACCCGAGAATTCCAGAACATAAAAGGCCAAATGATCGTCGGACTGTAGAACTATTCAAGCCCTGTGACACGAAAGAATCAGGA
bait_326	ACAGAAACGGACATGGGGGAAGCGGGGATACCTTGGCACCCGAGAATTCCAGTTGCTTTGTCCCTGGCTGATCGTCGGACTGTAGAACTATTCAAGCCCTGTGACACGAAAGAATCAGGA
bait_327	ACAGAAACGGACATGGGGGAAGCGGGGATACCTTGGCACCCGAGAATTCCATTCAAAATTCTCTACTTGGATCGTCGGACTGTAGAACTATTCAAGCCCTGTGACACGAAAGAATCAGGA
bait_328	ACAGAAACGGACATGGGGGAAGCGGGGATCTTGGCACCCGAGAATTCCACAAAAGTAACTGCGGTTTCTGGATCGTCGGACTGTAGAACTTTCAAGCCCTGTGACACGAAAGAATCAGGA
bait_329	ACAGAAACGGACATGGGGGAAGCGGGGATCTTGGCACCCGAGAATTCCACTGCCTTTCCTACAGTCACCCCGATCGTCGGACTGTAGAACTTCAAGCCCTGTGACACGAAAGAATCAGGA
bait_330	ACAGAAACGGACATGGGGGAAGCGGGGATCTTGGCACCCGAGAATTCCACCCTGGCCAGCTGCGGTTCCTGGATCGTCGGACTGTAGAACTTCAAGCCCTGTGACACGAAAGAATCAGGA
bait_331	ACAGAAACGGACATGGGGGAAGCGGGGATCTTGGCACCCGAGAATTCCAGGTCAAAACTGCAGCTACTTTCGATCGTCGGACTGTAGAACTTCAAGCCCTGTGACACGAAAGAATCAGGA
bait_332	ACAGAAACGGACATGGGGGAAGCGGGGATACCTTGGCACCCGAGAATTCCAAGCTTCGACCCCCTGGGTGATCGTCGGACTGTAGAACTATTCAAGCCCTGTGACACGAAAGAATCAGGA
bait_333	ACAGAAACGGACATGGGGGAAGCGGGGATACTTGGCACCCGAGAATTCCACACGGCGCAGCAGTCACCAGGATCGTCGGACTGTAGAACTTTCAAGCCCTGTGACACGAAAGAATCAGGA
bait_334	ACAGAAACGGACATGGGGGAAGCGGGGATACTTGGCACCCGAGAATTCCACAACCAACGCGTTACTTTCGATCGTCGGACTGTAGAACTATTCAAGCCCTGTGACACGAAAGAATCAGGA
bait_335	ACAGAAACGGACATGGGGGAAGCGGGGACTTGGCACCCGAGAATTCCAAGTGTCAGCTGCCCTTCTGCCCAGATCGTCGGACTGTAGAACTTCAAGCCCTGTGACACGAAAGAATCAGGA
bait_336	ACAGAAACGGACATGGGGGAAGCGGGGATACCTTGGCACCCGAGAATTCCATAATGCCCGCCTCTTCACGATCGTCGGACTGTAGAACTATTCAAGCCCTGTGACACGAAAGAATCAGGA
bait_337	ACAGAAACGGACATGGGGGAAGCGGGGATCTTGGCACCCGAGAATTCCAAGCACATCCTTGAGATCCACAAGATCGTCGGACTGTAGAACTTCAAGCCCTGTGACACGAAAGAATCAGGA
bait_338	ACAGAAACGGACATGGGGGAAGCGGGGATACCTTGGCACCCGAGAATTCCAAAAACAACAACCCCCCCCGATCGTCGGACTGTAGAACTATTCAAGCCCTGTGACACGAAAGAATCAGGA
bait_339	ACAGAAACGGACATGGGGGAAGCGGGGATCTTGGCACCCGAGAATTCCAAGCTCCTTCCTCTACTCGCCAGGATCGTCGGACTGTAGAACTTCAAGCCCTGTGACACGAAAGAATCAGGA
bait_340	ACAGAAACGGACATGGGGGAAGCGGGGATCTTGGCACCCGAGAATTCCATTTAACACACACACACACTCAGATCGTCGGACTGTAGAACTTTCAAGCCCTGTGACACGAAAGAATCAGGA
bait_341	ACAGAAACGGACATGGGGGAAGCGGGGATCTTGGCACCCGAGAATTCCAGACAGCATTTCAAAGCTCCTCTGATCGTCGGACTGTAGAACTTCAAGCCCTGTGACACGAAAGAATCAGGA
bait_342	ACAGAAACGGACATGGGGGAAGCGGGGATCTTGGCACCCGAGAATTCCAAATCCAACATTTCAGAAGTGTAGATCGTCGGACTGTAGAACTTCAAGCCCTGTGACACGAAAGAATCAGGA
bait_343	ACAGAAACGGACATGGGGGAAGCGGGGATACTTGGCACCCGAGAATTCCATGCTTTCCCTCCGTCCGGTGATCGTCGGACTGTAGAACTATTCAAGCCCTGTGACACGAAAGAATCAGGA
bait_344	ACAGAAACGGACATGGGGGAAGCGGGGACTTGGCACCCGAGAATTCCAAACCTGGATCATCAAACCGTTTTGATCGTCGGACTGTAGAACTTCAAGCCCTGTGACACGAAAGAATCAGGA
bait_345	ACAGAAACGGACATGGGGGAAGCGGGGATCTTGGCACCCGAGAATTCCAAGGTTACCTCAGATCACACACGATCGTCGGACTGTAGAACTTTCAAGCCCTGTGACACGAAAGAATCAGGA
bait_346	ACAGAAACGGACATGGGGGAAGCGGGGATCTTGGCACCCGAGAATTCCAAAGCCCTTCTCTTCTGCCCTCGATCGTCGGACTGTAGAACTTTCAAGCCCTGTGACACGAAAGAATCAGGA
bait_347	ACAGAAACGGACATGGGGGAAGCGGGGATCTTGGCACCCGAGAATTCCATCTGAAGGAGACTGGCAGCATTGATCGTCGGACTGTAGAACTTCAAGCCCTGTGACACGAAAGAATCAGGA
bait_348	ACAGAAACGGACATGGGGGAAGCGGGGATACTTGGCACCCGAGAATTCCATTATCAGTCCATCCATCCATGATCGTCGGACTGTAGAACTTTCAAGCCCTGTGACACGAAAGAATCAGGA
bait_349	ACAGAAACGGACATGGGGGAAGCGGGGCTTGGCACCCGAGAATTCCATGTCTGGCACAGTATGACTTATTTCTGATCGTCGGACTGTAGAACTAAGCCCTGTGACACGAAAGAATCAGGA
bait_350	ACAGAAACGGACATGGGGGAAGCGGGGATCTTGGCACCCGAGAATTCCAGAAGATCCAAGTGCAGAGGCTAGATCGTCGGACTGTAGAACTTCAAGCCCTGTGACACGAAAGAATCAGGA
bait_351	ACAGAAACGGACATGGGGGAAGCGGGGATCTTGGCACCCGAGAATTCCAACACTCACACACGCACACTCAGATCGTCGGACTGTAGAACTTTCAAGCCCTGTGACACGAAAGAATCAGGA
bait_352	ACAGAAACGGACATGGGGGAAGCGGGGACTTGGCACCCGAGAATTCCATCCCATTGGAGTTCCAGGCCCTGGATCGTCGGACTGTAGAACTTCAAGCCCTGTGACACGAAAGAATCAGGA
bait_353	ACAGAAACGGACATGGGGGAAGCGGGGATCTTGGCACCCGAGAATTCCATGACCTCATTCTCCAAGCCTCAGATCGTCGGACTGTAGAACTTCAAGCCCTGTGACACGAAAGAATCAGGA
bait_354	ACAGAAACGGACATGGGGGAAGCGGGGACTTGGCACCCGAGAATTCCAATGCAAAAGTAATTGTGGTCTTTGATCGTCGGACTGTAGAACTTCAAGCCCTGTGACACGAAAGAATCAGGA
bait_355	ACAGAAACGGACATGGGGGAAGCGGGGATCTTGGCACCCGAGAATTCCAACCCTTATCTGCAGTAACGCCAGATCGTCGGACTGTAGAACTTCAAGCCCTGTGACACGAAAGAATCAGGA
bait_356	ACAGAAACGGACATGGGGGAAGCGGGGATCTTGGCACCCGAGAATTCCACTCCAGGCGTCTCATGTATCTGATCGTCGGACTGTAGAACTTTCAAGCCCTGTGACACGAAAGAATCAGGA
bait_357	ACAGAAACGGACATGGGGGAAGCGGGGATACCTTGGCACCCGAGAATTCCACTGCTCAAATCTCTGCATGATCGTCGGACTGTAGAACTATTCAAGCCCTGTGACACGAAAGAATCAGGA
bait_358	ACAGAAACGGACATGGGGGAAGCGGGGCTTGGCACCCGAGAATTCCAGCTCAGACACTCTATCATCACCAAGGATCGTCGGACTGTAGAACTCAAGCCCTGTGACACGAAAGAATCAGGA
bait_359	ACAGAAACGGACATGGGGGAAGCGGGGATCTTGGCACCCGAGAATTCCATCAAATCCTTCCATTTACTTTCGATCGTCGGACTGTAGAACTTCAAGCCCTGTGACACGAAAGAATCAGGA
bait_360	ACAGAAACGGACATGGGGGAAGCGGGGACTTGGCACCCGAGAATTCCAGCTTGATCAAAATGCAGATTACCAGATCGTCGGACTGTAGAACTCAAGCCCTGTGACACGAAAGAATCAGGA
bait_361	ACAGAAACGGACATGGGGGAAGCGGGGATACCTTGGCACCCGAGAATTCCATATGAATATGAACCAAAAGATCGTCGGACTGTAGAACTATTCAAGCCCTGTGACACGAAAGAATCAGGA
bait_362	ACAGAAACGGACATGGGGGAAGCGGGGATACTTGGCACCCGAGAATTCCATCCCAGCTGAGCGGGATGAGGATCGTCGGACTGTAGAACTTTCAAGCCCTGTGACACGAAAGAATCAGGA
bait_363	ACAGAAACGGACATGGGGGAAGCGGGGATCTTGGCACCCGAGAATTCCAAGCCATTTCTCCAAGTCCTGGGATCGTCGGACTGTAGAACTTTCAAGCCCTGTGACACGAAAGAATCAGGA
bait_364	ACAGAAACGGACATGGGGGAAGCGGGGATCTTGGCACCCGAGAATTCCACACACACACACACACCCTCATTGATCGTCGGACTGTAGAACTTCAAGCCCTGTGACACGAAAGAATCAGGA
bait_365	ACAGAAACGGACATGGGGGAAGCGGGGATCTTGGCACCCGAGAATTCCAAGGCCTCCCAGGTCATCGTCCTGATCGTCGGACTGTAGAACTTCAAGCCCTGTGACACGAAAGAATCAGGA
bait_366	ACAGAAACGGACATGGGGGAAGCGGGGATCTTGGCACCCGAGAATTCCAGGGATCATGCTCACTGTGCCTAGATCGTCGGACTGTAGAACTTCAAGCCCTGTGACACGAAAGAATCAGGA
bait_367	ACAGAAACGGACATGGGGGAAGCGGGGATACTTGGCACCCGAGAATTCCAGTCACAAACAAAAATTCAATGATCGTCGGACTGTAGAACTTTCAAGCCCTGTGACACGAAAGAATCAGGA
bait_368	ACAGAAACGGACATGGGGGAAGCGGGGATCTTGGCACCCGAGAATTCCAACAGACAGCACCACCCTGCTGGATCGTCGGACTGTAGAACTTTCAAGCCCTGTGACACGAAAGAATCAGGA
bait_369	ACAGAAACGGACATGGGGGAAGCGGGGACTTGGCACCCGAGAATTCCATGAAGGACTCGCTGCTGCTCTCCTGATCGTCGGACTGTAGAACTCAAGCCCTGTGACACGAAAGAATCAGGA
bait_370	ACAGAAACGGACATGGGGGAAGCGGGGATCTTGGCACCCGAGAATTCCATCGCAGTGCAGCCCGGCCTCGGATCGTCGGACTGTAGAACTTTCAAGCCCTGTGACACGAAAGAATCAGGA
bait_371	ACAGAAACGGACATGGGGGAAGCGGGGATACCTTGGCACCCGAGAATTCCACGCCCTCCCGCGCGCGCGGATCGTCGGACTGTAGAACTATTCAAGCCCTGTGACACGAAAGAATCAGGA
bait_372	ACAGAAACGGACATGGGGGAAGCGGGGATACCTTGGCACCCGAGAATTCCAATAAAAATAAATGTCCACGATCGTCGGACTGTAGAACTATTCAAGCCCTGTGACACGAAAGAATCAGGA
bait_373	ACAGAAACGGACATGGGGGAAGCGGGGATACCTTGGCACCCGAGAATTCCACAGCTCCGCCCTCGCAGTGATCGTCGGACTGTAGAACTATTCAAGCCCTGTGACACGAAAGAATCAGGA
bait_374	ACAGAAACGGACATGGGGGAAGCGGGGATACTTGGCACCCGAGAATTCCACAGCACCTGCGACCACGGTGATCGTCGGACTGTAGAACTATTCAAGCCCTGTGACACGAAAGAATCAGGA
bait_375	ACAGAAACGGACATGGGGGAAGCGGGCTTGGCACCCGAGAATTCCACTCACTGCAGTCTCGACCTCCTGGGTTGATCGTCGGACTGTAGAACTAAGCCCTGTGACACGAAAGAATCAGGA
bait_376	ACAGAAACGGACATGGGGGAAGCGGGGATCTTGGCACCCGAGAATTCCAAAATTACCGCCCAGCCCAGCGGATCGTCGGACTGTAGAACTTTCAAGCCCTGTGACACGAAAGAATCAGGA
bait_377	ACAGAAACGGACATGGGGGAAGCGGGGATACCTTGGCACCCGAGAATTCCATCCATCTGTCTGTCCGTGGATCGTCGGACTGTAGAACTATTCAAGCCCTGTGACACGAAAGAATCAGGA
bait_378	ACAGAAACGGACATGGGGGAAGCGGGGATCTTGGCACCCGAGAATTCCATGTGCCTTACAATTATGAGGAAGATCGTCGGACTGTAGAACTTCAAGCCCTGTGACACGAAAGAATCAGGA
bait_379	ACAGAAACGGACATGGGGGAAGCGGGGATACTTGGCACCCGAGAATTCCACATGCCAGACAGAACTCCTGATCGTCGGACTGTAGAACTATTCAAGCCCTGTGACACGAAAGAATCAGGA
bait_380	ACAGAAACGGACATGGGGGAAGCGGGGACTTGGCACCCGAGAATTCCATCCAAAATCTGAAAAAGCCCAAAGATCGTCGGACTGTAGAACTTCAAGCCCTGTGACACGAAAGAATCAGGA
bait_381	ACAGAAACGGACATGGGGGAAGCGGGGATCTTGGCACCCGAGAATTCCAAGCCAAAACCGCAATAACTTTTGATCGTCGGACTGTAGAACTTCAAGCCCTGTGACACGAAAGAATCAGGA
bait_382	ACAGAAACGGACATGGGGGAAGCGGGGATCTTGGCACCCGAGAATTCCAACAGAGCCATCAATCAATCTGTGATCGTCGGACTGTAGAACTTCAAGCCCTGTGACACGAAAGAATCAGGA
bait_383	ACAGAAACGGACATGGGGGAAGCGGGGACTTGGCACCCGAGAATTCCAACTGATATTCAGAAACAAAGCATGATCGTCGGACTGTAGAACTTCAAGCCCTGTGACACGAAAGAATCAGGA
bait_384	ACAGAAACGGACATGGGGGAAGCGGGGATCTTGGCACCCGAGAATTCCAATGCCTTGGCTCCCACTCAAGTGATCGTCGGACTGTAGAACTTCAAGCCCTGTGACACGAAAGAATCAGGA
bait_385	ACAGAAACGGACATGGGGGAAGCGGGGATACTTGGCACCCGAGAATTCCAAGCAAGTTCCTGCCTTTCCTGATCGTCGGACTGTAGAACTTTCAAGCCCTGTGACACGAAAGAATCAGGA
bait_386	ACAGAAACGGACATGGGGGAAGCGGGGATACCTTGGCACCCGAGAATTCCAGCCCTGCCCAGTACCTTCGATCGTCGGACTGTAGAACTATTCAAGCCCTGTGACACGAAAGAATCAGGA
bait_387	ACAGAAACGGACATGGGGGAAGCGGGGATCTTGGCACCCGAGAATTCCATCCACCACAGCAGGATTCCTGGGATCGTCGGACTGTAGAACTTCAAGCCCTGTGACACGAAAGAATCAGGA
bait_388	ACAGAAACGGACATGGGGGAAGCGGGGATCTTGGCACCCGAGAATTCCATGCTCATGTGTCCTCTCTCTGTGATCGTCGGACTGTAGAACTTCAAGCCCTGTGACACGAAAGAATCAGGA
bait_389	ACAGAAACGGACATGGGGGAAGCGGGGACTTGGCACCCGAGAATTCCATAATTCTTGAGTCACTCCTGCAAGATCGTCGGACTGTAGAACTTCAAGCCCTGTGACACGAAAGAATCAGGA
bait_390	ACAGAAACGGACATGGGGGAAGCGGGGATACCTTGGCACCCGAGAATTCCACAGCAGTTTCTTCATCATGATCGTCGGACTGTAGAACTATTCAAGCCCTGTGACACGAAAGAATCAGGA
bait_391	ACAGAAACGGACATGGGGGAAGCGGGGATCTTGGCACCCGAGAATTCCAATGCTCATGTCCCTATTACTGTGATCGTCGGACTGTAGAACTTCAAGCCCTGTGACACGAAAGAATCAGGA
bait_392	ACAGAAACGGACATGGGGGAAGCGGGGACTTGGCACCCGAGAATTCCAAATGCTCCCTTAATGACCACAAAGATCGTCGGACTGTAGAACTTCAAGCCCTGTGACACGAAAGAATCAGGA
bait_393	ACAGAAACGGACATGGGGGAAGCGGGGATACCTTGGCACCCGAGAATTCCAAAAAATAAGCCCACACATGATCGTCGGACTGTAGAACTATTCAAGCCCTGTGACACGAAAGAATCAGGA
bait_394	ACAGAAACGGACATGGGGGAAGCGGGGATCTTGGCACCCGAGAATTCCACGAAGCCGAAGTGCAGACGCATGATCGTCGGACTGTAGAACTTCAAGCCCTGTGACACGAAAGAATCAGGA
bait_395	ACAGAAACGGACATGGGGGAAGCGGGGATCTTGGCACCCGAGAATTCCATTAGTTCTTCCCTTTGCCCAAGATCGTCGGACTGTAGAACTTTCAAGCCCTGTGACACGAAAGAATCAGGA
bait_396	ACAGAAACGGACATGGGGGAAGCGGGGATCTTGGCACCCGAGAATTCCACACACACATATACTTACATATGATCGTCGGACTGTAGAACTTTCAAGCCCTGTGACACGAAAGAATCAGGA
bait_397	ACAGAAACGGACATGGGGGAAGCGGGGATACTTGGCACCCGAGAATTCCAAGCTTCCGACTCCTGGGTCTGATCGTCGGACTGTAGAACTTTCAAGCCCTGTGACACGAAAGAATCAGGA
bait_398	ACAGAAACGGACATGGGGGAAGCGGGGATACCTTGGCACCCGAGAATTCCACCAGACGTCTCAAAGCCTGATCGTCGGACTGTAGAACTATTCAAGCCCTGTGACACGAAAGAATCAGGA
bait_399	ACAGAAACGGACATGGGGGAAGCGGGGATACTTGGCACCCGAGAATTCCACAGACTCTCAACTTCCAGTTGATCGTCGGACTGTAGAACTTTCAAGCCCTGTGACACGAAAGAATCAGGA
bait_400	ACAGAAACGGACATGGGGGAAGCGGGGACTTGGCACCCGAGAATTCCATCCCGGGACACCAGCGCGACGGGGATCGTCGGACTGTAGAACTTCAAGCCCTGTGACACGAAAGAATCAGGA
bait_401	ACAGAAACGGACATGGGGGAAGCGGGGACTTGGCACCCGAGAATTCCAATTTATGATGACCTAAAATCCTAGATCGTCGGACTGTAGAACTTCAAGCCCTGTGACACGAAAGAATCAGGA
bait_402	ACAGAAACGGACATGGGGGAAGCGGGGATACTTGGCACCCGAGAATTCCACCGGTCCGACTCTCAGGTGTGATCGTCGGACTGTAGAACTTTCAAGCCCTGTGACACGAAAGAATCAGGA
bait_403	ACAGAAACGGACATGGGGGAAGCGGGGATCTTGGCACCCGAGAATTCCAATTCCACTCTCAGAGGTGCAAAGATCGTCGGACTGTAGAACTTCAAGCCCTGTGACACGAAAGAATCAGGA
bait_404	ACAGAAACGGACATGGGGGAAGCGGGGACTTGGCACCCGAGAATTCCACTGGTCTGTTCAGGCGGCTGCGAGATCGTCGGACTGTAGAACTTCAAGCCCTGTGACACGAAAGAATCAGGA
bait_405	ACAGAAACGGACATGGGGGAAGCGGGGATACTTGGCACCCGAGAATTCCAACCAAACCGCAATTACTTTTGATCGTCGGACTGTAGAACTTTCAAGCCCTGTGACACGAAAGAATCAGGA
bait_406	ACAGAAACGGACATGGGGGAAGCGGGGACTTGGCACCCGAGAATTCCATCCTCTGTACAAGTCCTTAATCAGATCGTCGGACTGTAGAACTTCAAGCCCTGTGACACGAAAGAATCAGGA
bait_407	ACAGAAACGGACATGGGGGAAGCGGGGATACTTGGCACCCGAGAATTCCAGCAAAAACCACAAGTACGTGATCGTCGGACTGTAGAACTATTCAAGCCCTGTGACACGAAAGAATCAGGA
bait_408	ACAGAAACGGACATGGGGGAAGCGGGGACTTGGCACCCGAGAATTCCAACTCTACACTTTCAGAGAAACTTGATCGTCGGACTGTAGAACTTCAAGCCCTGTGACACGAAAGAATCAGGA
bait_409	ACAGAAACGGACATGGGGGAAGCGGGGATCTTGGCACCCGAGAATTCCACATGAGCTCAACCATCTCTGCGATCGTCGGACTGTAGAACTTTCAAGCCCTGTGACACGAAAGAATCAGGA
bait_410	ACAGAAACGGACATGGGGGAAGCGGGGATACCTTGGCACCCGAGAATTCCACATCCTACCCCTGCCTGCGATCGTCGGACTGTAGAACTATTCAAGCCCTGTGACACGAAAGAATCAGGA
bait_411	ACAGAAACGGACATGGGGGAAGCGGGGATACTAACTCTGAACCGAAGTCAGACGCCTTATCCATTAGGCCACGTGGTCCCTTGGCACCAATTCAAGCCCTGTGACACGAAAGAATCAGGA
bait_412	ACAGAAACGGACATGGGGGAAGCGGGGATACCGGACTGTAGAACTCTGAACTCTTCTGATCCGAAGTCACCTTGGCACCCGAGAATTCCATTCAAGCCCTGTGACACGAAAGAATCAGGA
bait_413	ACAGAAACGGACATGGGGGAAGCGGGGAGGCACCCGAGAATTCCACAGGCCCATTGAGTGCTTTTAAAAGGGGGGATCGTCGGACTGTAGATCAAGCCCTGTGACACGAAAGAATCAGGA
bait_414	ACAGAAACGGACATGGGGGAAGCGGGGATACGGACTGTAGAACTCTGAACCTGGGCCTCGATCAGAAGGCCTTGGCACCCGAGAATTCCATTCAAGCCCTGTGACACGAAAGAATCAGGA
bait_415	ACAGAAACGGACATGGGGGAAGCGGGCGGACTGTAGAACTCTGAACACCCGGGCCGCGGCGGTGAGAGCGCCGCCTTGGCACCCGAGAATTCCAAGCCCTGTGACACGAAAGAATCAGGA
bait_416	ACAGAAACGGACATGGGGGAAGCGGGGACGGACTGTAGAACTCTGAACGTAAAGCAGACGTGATAACCACTCCTTGGCACCCGAGAATTCCTCAAGCCCTGTGACACGAAAGAATCAGGA
bait_417	ACAGAAACGGACATGGGGGAAGCGGGGATATAGAACTCTGAACGATGATCAATGTGTCCTGCAATTCACATTAATTCCTTGGCACCCGAATTCAAGCCCTGTGACACGAAAGAATCAGGA
bait_418	ACAGAAACGGACATGGGGGAAGCGGGCGGACTGTAGAACTCTGAACACGAGATCGGGCGCGTTCAGGGTGGTACCTTGGCACCCGAGAATTCCAAGCCCTGTGACACGAAAGAATCAGGA
bait_419	ACAGAAACGGACATGGGGGAAGCGGGGACGGACTGTAGAACTCTGAACATCCTAGCCACTAGACCACCAGGGCCTTGGCACCCGAGAATTCCCAAGCCCTGTGACACGAAAGAATCAGGA
bait_420	ACAGAAACGGACATGGGGGAAGCGGGGAACTGTAGAACTCTGAACAGGAACCCGGGGCCGCAAGTGCGTTCGAACCTTGGCACCCGAGAATTCAAGCCCTGTGACACGAAAGAATCAGGA
bait_421	ACAGAAACGGACATGGGGGAAGCGGGGATACGGACTGTAGAACTCTGAACTTCCGACTTCCATGGCCACCCTTGGCACCCGAGAATTCCATTCAAGCCCTGTGACACGAAAGAATCAGGA
bait_422	ACAGAAACGGACATGGGGGAAGCGGGGATACGGACTGTAGAACTCTGAACAGACCAGTGCTCTAACCACTCCTTGGCACCCGAGAATTCCTTCAAGCCCTGTGACACGAAAGAATCAGGA
bait_423	ACAGAAACGGACATGGGGGAAGCGGGGATACGGACTGTAGAACTCTGAACCCTGCTTAGCTTCCGAGATCCCTTGGCACCCGAGAATTCCTTCAAGCCCTGTGACACGAAAGAATCAGGA
bait_424	ACAGAAACGGACATGGGGGAAGCGGGGATCGGACTGTAGAACTCTGAACGCAGTCAAATGCTCTACCACCTCCTTGGCACCCGAGAATTCCTCAAGCCCTGTGACACGAAAGAATCAGGA
bait_425	ACAGAAACGGACATGGGGGAAGCGGGGAGACTGTAGAACTCTGAACGTCCTCCGCTCTACCAGCTGAGCTATCGCCTTGGCACCCGAGAATTCAAGCCCTGTGACACGAAAGAATCAGGA
bait_426	ACAGAAACGGACATGGGGGAAGCGGGCGGACTGTAGAACTCTGAACGCTTAGCTTCCGAGATCAGACGAGATCCCTTGGCACCCGAGAATTCCAAGCCCTGTGACACGAAAGAATCAGGA
bait_427	ACAGAAACGGACATGGGGGAAGCGGGGCGGACTGTAGAACTCTGAACAAGTACTAACCAGGCCCGACCCTGCCCTTGGCACCCGAGAATTCCCAAGCCCTGTGACACGAAAGAATCAGGA
bait_428	ACAGAAACGGACATGGGGGAAGCGGGGAACTGTAGAACTCTGAACACACCGGGAGTCGAACCCGGGCCGCCTGGCCTTGGCACCCGAGAATTCAAGCCCTGTGACACGAAAGAATCAGGA
bait_429	ACAGAAACGGACATGGGGGAAGCGGGGATAGTAGAACTCTGAACCTAACCAGGCCCGACCCTGCTTAGCTTCCGAGCCTTGGCACCCGAGTTCAAGCCCTGTGACACGAAAGAATCAGGA
bait_430	ACAGAAACGGACATGGGGGAAGCGGGCGGACTGTAGAACTCTGAACGAGATCAGACGAGATCGGGCGCGTTCACCTTGGCACCCGAGAATTCCAAGCCCTGTGACACGAAAGAATCAGGA
bait_431	ACAGAAACGGACATGGGGGAAGCGGGGCGGACTGTAGAACTCTGAACTCAAAGTTCTTTTCAACTTTCCCTTCCTTGGCACCCGAGAATTCCCAAGCCCTGTGACACGAAAGAATCAGGA
bait_432	ACAGAAACGGACATGGGGGAAGCGGGGATCGGACTGTAGAACTCTGAACCCCATGGCTTTTAGCCCTACATCCTTGGCACCCGAGAATTCCTCAAGCCCTGTGACACGAAAGAATCAGGA
bait_433	ACAGAAACGGACATGGGGGAAGCGGGGATCGGACTGTAGAACTCTGAACAAGAGGTCGACCGTGTATTGGGCCTTGGCACCCGAGAATTCCTCAAGCCCTGTGACACGAAAGAATCAGGA
bait_434	ACAGAAACGGACATGGGGGAAGCGGGGATCGGACTGTAGAACTCTGAACGCCTGCCCCCTCCAACAGCCACCTTGGCACCCGAGAATTCCTTCAAGCCCTGTGACACGAAAGAATCAGGA
bait_435	ACAGAAACGGACATGGGGGAAGCGGGGATCGGACTGTAGAACTCTGAACCTAGGGAACACAGGGCTGGTGACCTTGGCACCCGAGAATTCCTCAAGCCCTGTGACACGAAAGAATCAGGA
bait_436	ACAGAAACGGACATGGGGGAAGCGGGGATCGGACTGTAGAACTCTGAACAAAGGAGAAAACAGGCAGGGCACCTTGGCACCCGAGAATTCCTCAAGCCCTGTGACACGAAAGAATCAGGA
bait_437	ACAGAAACGGACATGGGGGAAGCGGGGATCGGACTGTAGAACTCTGAACCACTGCAGGGCTCTGGCCACTGCCTTGGCACCCGAGAATTCCTCAAGCCCTGTGACACGAAAGAATCAGGA
bait_438	ACAGAAACGGACATGGGGGAAGCGGGGATCGGACTGTAGAACTCTGAACAGCAAATCCTCCCCAAACCTCCCTTGGCACCCGAGAATTCCTTCAAGCCCTGTGACACGAAAGAATCAGGA
bait_439	ACAGAAACGGACATGGGGGAAGCGGGGATCGGACTGTAGAACTCTGAACAGAACAGTATTTCCAGGAATCCCCTTGGCACCCGAGAATTCCTCAAGCCCTGTGACACGAAAGAATCAGGA
bait_440	ACAGAAACGGACATGGGGGAAGCGGGGATCGGACTGTAGAACTCTGAACCTGTGACCTATGGAATTGGCAGCCTTGGCACCCGAGAATTCCTCAAGCCCTGTGACACGAAAGAATCAGGA
bait_441	ACAGAAACGGACATGGGGGAAGCGGGGATCGGACTGTAGAACTCTGAACTCATCTCGCCCTCAAAACCCCGCCTTGGCACCCGAGAATTCCTCAAGCCCTGTGACACGAAAGAATCAGGA
bait_442	ACAGAAACGGACATGGGGGAAGCGGGGATCGGACTGTAGAACTCTGAACAAGCGGTTTACCATCCCACATACCTTGGCACCCGAGAATTCCTCAAGCCCTGTGACACGAAAGAATCAGGA
bait_443	ACAGAAACGGACATGGGGGAAGCGGGGACGGACTGTAGAACTCTGAACACGTCGCACGAACGCCTGTCCGGGCCTTGGCACCCGAGAATTCCCAAGCCCTGTGACACGAAAGAATCAGGA
bait_444	ACAGAAACGGACATGGGGGAAGCGGGGACGGACTGTAGAACTCTGAACGATCTGCAGTCAAATGCTCTACCCCCTTGGCACCCGAGAATTCCCAAGCCCTGTGACACGAAAGAATCAGGA
bait_445	ACAGAAACGGACATGGGGGAAGCGGGGACGGACTGTAGAACTCTGAACACTGCTGGTCTTCAGTCAGGGCCACCTTGGCACCCGAGAATTCCCAAGCCCTGTGACACGAAAGAATCAGGA
bait_446	ACAGAAACGGACATGGGGGAAGCGGGGACGGACTGTAGAACTCTGAACGTACCGAGTCTCCATCATCCACTCCTTGGCACCCGAGAATTCCTCAAGCCCTGTGACACGAAAGAATCAGGA
bait_447	ACAGAAACGGACATGGGGGAAGCGGGGATCGGACTGTAGAACTCTGAACAGGCTTCTGATCAAGATTTGGCCTTGGCACCCGAGAATTCCTTCAAGCCCTGTGACACGAAAGAATCAGGA
bait_448	ACAGAAACGGACATGGGGGAAGCGGGGATACCGGACTGTAGAACTCTGAACAGATTAAAAGTCTGATGCCCTTGGCACCCGAGAATTCCATTCAAGCCCTGTGACACGAAAGAATCAGGA
bait_449	ACAGAAACGGACATGGGGGAAGCGGGGATCGGACTGTAGAACTCTGAACCTGGAAGTGCCCATACTACAGTCCTTGGCACCCGAGAATTCCTCAAGCCCTGTGACACGAAAGAATCAGGA
bait_450	ACAGAAACGGACATGGGGGAAGCGGGGATACGGACTGTAGAACTCTGAACACCAACTAGTAAACCCATATCCTTGGCACCCGAGAATTCCTTCAAGCCCTGTGACACGAAAGAATCAGGA
bait_451	ACAGAAACGGACATGGGGGAAGCGGGGATCGGACTGTAGAACTCTGAACCCATTCTTTCTATCCTAGCATGCCTTGGCACCCGAGAATTCCTCAAGCCCTGTGACACGAAAGAATCAGGA
bait_452	ACAGAAACGGACATGGGGGAAGCGGGGATCGGACTGTAGAACTCTGAACCCCTCGGCGATCCCCGCGGCTCCTTGGCACCCGAGAATTCCTTCAAGCCCTGTGACACGAAAGAATCAGGA
bait_453	ACAGAAACGGACATGGGGGAAGCGGGGATCGGACTGTAGAACTCTGAACACGGGCCATCAGCAGTCCAATCCTTGGCACCCGAGAATTCCTTCAAGCCCTGTGACACGAAAGAATCAGGA
bait_454	ACAGAAACGGACATGGGGGAAGCGGGGATCGGACTGTAGAACTCTGAACAGATTAGCGCACAGTCTTCGGTCCTTGGCACCCGAGAATTCCTCAAGCCCTGTGACACGAAAGAATCAGGA
bait_455	ACAGAAACGGACATGGGGGAAGCGGGGATCGGACTGTAGAACTCTGAACATCCATGGGATCCAGAGAGAATCCTTGGCACCCGAGAATTCCTCAAGCCCTGTGACACGAAAGAATCAGGA
bait_456	ACAGAAACGGACATGGGGGAAGCGGGGATCGGACTGTAGAACTCTGAACTCAGTGGCTCAGGTTCGTTGCACCTTGGCACCCGAGAATTCCTCAAGCCCTGTGACACGAAAGAATCAGGA
bait_457	ACAGAAACGGACATGGGGGAAGCGGGGATCGGACTGTAGAACTCTGAACCCGGGGTACATCTACTTAGTCACCTTGGCACCCGAGAATTCCTCAAGCCCTGTGACACGAAAGAATCAGGA
bait_458	ACAGAAACGGACATGGGGGAAGCGGGGATACGGACTGTAGAACTCTGAACAGTGCCCCTTTAAATCCTGACCTTGGCACCCGAGAATTCCTTCAAGCCCTGTGACACGAAAGAATCAGGA
bait_459	ACAGAAACGGACATGGGGGAAGCGGGGATCGGACTGTAGAACTCTGAACAGATATTCAGCCTCAAAGTTCACCTTGGCACCCGAGAATTCCTCAAGCCCTGTGACACGAAAGAATCAGGA
bait_460	ACAGAAACGGACATGGGGGAAGCGGGGATACGGACTGTAGAACTCTGAACCACCAGGCCCGACCCTGCTTCCTTGGCACCCGAGAATTCCTTCAAGCCCTGTGACACGAAAGAATCAGGA
bait_461	ACAGAAACGGACATGGGGGAAGCGGGGATCGGACTGTAGAACTCTGAACCTGCTCCTCTGTCCAGTACCTACCTTGGCACCCGAGAATTCCTCAAGCCCTGTGACACGAAAGAATCAGGA
bait_462	ACAGAAACGGACATGGGGGAAGCGGGGATCGGACTGTAGAACTCTGAACACAAAATCAAACAAAGTAGTCACCTTGGCACCCGAGAATTCCTCAAGCCCTGTGACACGAAAGAATCAGGA
bait_463	ACAGAAACGGACATGGGGGAAGCGGGGATACCGGACTGTAGAACTCTGAACTTCTTTTTCATCACCCTACCTTGGCACCCGAGAATTCCATTCAAGCCCTGTGACACGAAAGAATCAGGA
bait_464	ACAGAAACGGACATGGGGGAAGCGGGGATCGGACTGTAGAACTCTGAACAAACATCACTGCAAGTCTTAACCTTGGCACCCGAGAATTCCTTCAAGCCCTGTGACACGAAAGAATCAGGA
bait_465	ACAGAAACGGACATGGGGGAAGCGGGGATCGGACTGTAGAACTCTGAACAAGTCACTGAAGGGTTTTGAGTCCTTGGCACCCGAGAATTCCTCAAGCCCTGTGACACGAAAGAATCAGGA
bait_466	ACAGAAACGGACATGGGGGAAGCGGGGATACCGGACTGTAGAACTCTGAACACGAGCGCGACTTGGCCTCCTTGGCACCCGAGAATTCCATTCAAGCCCTGTGACACGAAAGAATCAGGA
bait_467	ACAGAAACGGACATGGGGGAAGCGGGGATCGGACTGTAGAACTCTGAACAATGCTTACAGTCTAACACCTTCCTTGGCACCCGAGAATTCCTCAAGCCCTGTGACACGAAAGAATCAGGA
bait_468	ACAGAAACGGACATGGGGGAAGCGGGGACGGACTGTAGAACTCTGAACGTCGCTGAGAACAGAGTAAGACGCCCTTGGCACCCGAGAATTCCCAAGCCCTGTGACACGAAAGAATCAGGA
bait_469	ACAGAAACGGACATGGGGGAAGCGGGGATCGGACTGTAGAACTCTGAACTTACGAACTCCTACGACAATGACCTTGGCACCCGAGAATTCCTCAAGCCCTGTGACACGAAAGAATCAGGA
bait_470	ACAGAAACGGACATGGGGGAAGCGGGGATACGGACTGTAGAACTCTGAACAAACAGATACTACACTTGACCTTGGCACCCGAGAATTCCATTCAAGCCCTGTGACACGAAAGAATCAGGA
bait_471	ACAGAAACGGACATGGGGGAAGCGGGGACGGACTGTAGAACTCTGAACAGGCAAAAACCGCAGTTACTTTTCCTTGGCACCCGAGAATTCCTCAAGCCCTGTGACACGAAAGAATCAGGA
bait_472	ACAGAAACGGACATGGGGGAAGCGGGGATACCGGACTGTAGAACTCTGAACCAAAGGCCTCCAACACCTCCTTGGCACCCGAGAATTCCATTCAAGCCCTGTGACACGAAAGAATCAGGA
bait_473	ACAGAAACGGACATGGGGGAAGCGGGGCGGACTGTAGAACTCTGAACCGTTCAGGGTGGTATGGCCGTAGGCCCTTGGCACCCGAGAATTCCCAAGCCCTGTGACACGAAAGAATCAGGA
bait_474	ACAGAAACGGACATGGGGGAAGCGGGGATCGGACTGTAGAACTCTGAACTGAGGCAGAGATTCATCTTCTCCTTGGCACCCGAGAATTCCTTCAAGCCCTGTGACACGAAAGAATCAGGA
bait_475	ACAGAAACGGACATGGGGGAAGCGGGGATCGGACTGTAGAACTCTGAACTTCAGTAAGTGGCACTCTGTCCCTTGGCACCCGAGAATTCCTTCAAGCCCTGTGACACGAAAGAATCAGGA
bait_476	ACAGAAACGGACATGGGGGAAGCGGGGATACGGACTGTAGAACTCTGAACCAGTGCCTGAGGGAGTAAGACCTTGGCACCCGAGAATTCCTTCAAGCCCTGTGACACGAAAGAATCAGGA
bait_477	ACAGAAACGGACATGGGGGAAGCGGGGATCGGACTGTAGAACTCTGAACTGGAAACCAAGAGTGGGTCGCCCTTGGCACCCGAGAATTCCTTCAAGCCCTGTGACACGAAAGAATCAGGA
bait_478	ACAGAAACGGACATGGGGGAAGCGGGGATACCGGACTGTAGAACTCTGAACCCGATCTCCTTACAGCCGCCTTGGCACCCGAGAATTCCATTCAAGCCCTGTGACACGAAAGAATCAGGA
bait_479	ACAGAAACGGACATGGGGGAAGCGGGGCGGACTGTAGAACTCTGAACACTGCTGGCCTTGATTCAGGGCCAACCTTGGCACCCGAGAATTCCCAAGCCCTGTGACACGAAAGAATCAGGA
bait_480	ACAGAAACGGACATGGGGGAAGCGGGGATCGGACTGTAGAACTCTGAACATGCCAAGCTCAGCGTGGATTCCTTGGCACCCGAGAATTCCTTCAAGCCCTGTGACACGAAAGAATCAGGA
bait_481	ACAGAAACGGACATGGGGGAAGCGGGGATCGGACTGTAGAACTCTGAACAGCCAAAATAAGAAGTCCAGGCCTTGGCACCCGAGAATTCCTTCAAGCCCTGTGACACGAAAGAATCAGGA
bait_482	ACAGAAACGGACATGGGGGAAGCGGGGATCGGACTGTAGAACTCTGAACCCCCAACAACCTAGAAAAGTACCTTGGCACCCGAGAATTCCTTCAAGCCCTGTGACACGAAAGAATCAGGA
bait_483	ACAGAAACGGACATGGGGGAAGCGGGGATCGGACTGTAGAACTCTGAACGAACTTCTCCCTTTCCCAGCAACCTTGGCACCCGAGAATTCCTCAAGCCCTGTGACACGAAAGAATCAGGA
bait_484	ACAGAAACGGACATGGGGGAAGCGGGGATCGGACTGTAGAACTCTGAACATTAGTTCCATGGCAACATCAACCTTGGCACCCGAGAATTCCTCAAGCCCTGTGACACGAAAGAATCAGGA
bait_485	ACAGAAACGGACATGGGGGAAGCGGGGACGGACTGTAGAACTCTGAACACCTCAGGCTGCTTGTACGAGAACCTTGGCACCCGAGAATTCCTCAAGCCCTGTGACACGAAAGAATCAGGA
bait_486	ACAGAAACGGACATGGGGGAAGCGGGGACGGACTGTAGAACTCTGAACTCCAAACACAGCAACCTTTCCCGCCTTGGCACCCGAGAATTCCTCAAGCCCTGTGACACGAAAGAATCAGGA
bait_487	ACAGAAACGGACATGGGGGAAGCGGGGACGGACTGTAGAACTCTGAACTGCTGGCATACCAGATTTCTGGGCCTTGGCACCCGAGAATTCCTCAAGCCCTGTGACACGAAAGAATCAGGA
bait_488	ACAGAAACGGACATGGGGGAAGCGGGGATCGGACTGTAGAACTCTGAACATTCAAATGCAGATCCTGACTCCTTGGCACCCGAGAATTCCTTCAAGCCCTGTGACACGAAAGAATCAGGA
bait_489	ACAGAAACGGACATGGGGGAAGCGGGGATCGGACTGTAGAACTCTGAACCGCCCTCCGTGCTGCGTCCCTCCTTGGCACCCGAGAATTCCTTCAAGCCCTGTGACACGAAAGAATCAGGA
bait_490	ACAGAAACGGACATGGGGGAAGCGGGGACGGACTGTAGAACTCTGAACTGCAGATGCCTTTTGAATCCTTCCCCTTGGCACCCGAGAATTCCCAAGCCCTGTGACACGAAAGAATCAGGA
bait_491	ACAGAAACGGACATGGGGGAAGCGGGGACGGACTGTAGAACTCTGAACTCTCACCACACTCTTACACACCTCCTTGGCACCCGAGAATTCCTCAAGCCCTGTGACACGAAAGAATCAGGA
bait_492	ACAGAAACGGACATGGGGGAAGCGGGGATACGGACTGTAGAACTCTGAACATAGAGCTGCCATCTTTATACCTTGGCACCCGAGAATTCCTTCAAGCCCTGTGACACGAAAGAATCAGGA
bait_493	ACAGAAACGGACATGGGGGAAGCGGGGATACCGGACTGTAGAACTCTGAACCACTCCGGGACCGACTGCCCTTGGCACCCGAGAATTCCATTCAAGCCCTGTGACACGAAAGAATCAGGA
bait_494	ACAGAAACGGACATGGGGGAAGCGGGGATACCGGACTGTAGAACTCTGAACTCCGCAGTCGCAAGCAGCCCTTGGCACCCGAGAATTCCATTCAAGCCCTGTGACACGAAAGAATCAGGA
bait_495	ACAGAAACGGACATGGGGGAAGCGGGGATCGGACTGTAGAACTCTGAACTGGAAAGTGTGTGTGTGTGTACCTTGGCACCCGAGAATTCCTTCAAGCCCTGTGACACGAAAGAATCAGGA
bait_496	ACAGAAACGGACATGGGGGAAGCGGGGATCGGACTGTAGAACTCTGAACCCACAGGCACGACTGGTTTGGCCTTGGCACCCGAGAATTCCTTCAAGCCCTGTGACACGAAAGAATCAGGA
bait_497	ACAGAAACGGACATGGGGGAAGCGGGGATCGGACTGTAGAACTCTGAACTCTGTGCATGCATGTATGTATCCTTGGCACCCGAGAATTCCTTCAAGCCCTGTGACACGAAAGAATCAGGA
bait_498	ACAGAAACGGACATGGGGGAAGCGGGGATACGGACTGTAGAACTCTGAACAACTCATCACAGCTGTCCACCTTGGCACCCGAGAATTCCATTCAAGCCCTGTGACACGAAAGAATCAGGA
bait_499	ACAGAAACGGACATGGGGGAAGCGGGGATACCGGACTGTAGAACTCTGAACAAGGCAGCCCTGGCAACTCCTTGGCACCCGAGAATTCCATTCAAGCCCTGTGACACGAAAGAATCAGGA
bait_500	ACAGAAACGGACATGGGGGAAGCGGGGATACGGACTGTAGAACTCTGAACCTGCTCCACTGCCACCGCCACCTTGGCACCCGAGAATTCCTTCAAGCCCTGTGACACGAAAGAATCAGGA
bait_501	ACAGAAACGGACATGGGGGAAGCGGGGATCGGACTGTAGAACTCTGAACGAATGTGAGAGTTGTGCAATTTCCTTGGCACCCGAGAATTCCTCAAGCCCTGTGACACGAAAGAATCAGGA
bait_502	ACAGAAACGGACATGGGGGAAGCGGGGATCGGACTGTAGAACTCTGAACACATGTATGTGTACAGTGCACACCTTGGCACCCGAGAATTCCTCAAGCCCTGTGACACGAAAGAATCAGGA
bait_503	ACAGAAACGGACATGGGGGAAGCGGGGACGGACTGTAGAACTCTGAACATACCACTGCACTACAGCCTGGATCCTTGGCACCCGAGAATTCCCAAGCCCTGTGACACGAAAGAATCAGGA
bait_504	ACAGAAACGGACATGGGGGAAGCGGGGATACCGGACTGTAGAACTCTGAACCAATCTGTTGTTTCCGAGCCTTGGCACCCGAGAATTCCATTCAAGCCCTGTGACACGAAAGAATCAGGA
bait_505	ACAGAAACGGACATGGGGGAAGCGGGGATCGGACTGTAGAACTCTGAACGTCAACAATCTTTCTAGAGCTCCTTGGCACCCGAGAATTCCTTCAAGCCCTGTGACACGAAAGAATCAGGA
bait_506	ACAGAAACGGACATGGGGGAAGCGGGGATCGGACTGTAGAACTCTGAACTGCAAAAACCGCGATTACTTTTCCTTGGCACCCGAGAATTCCTCAAGCCCTGTGACACGAAAGAATCAGGA
bait_507	ACAGAAACGGACATGGGGGAAGCGGGGATCGGACTGTAGAACTCTGAACAGCAGCTCTCTTCCTCTCTCTGCCTTGGCACCCGAGAATTCCTCAAGCCCTGTGACACGAAAGAATCAGGA
bait_508	ACAGAAACGGACATGGGGGAAGCGGGGATACGGACTGTAGAACTCTGAACCCCCTAGTACCACCTCCTCCCTTGGCACCCGAGAATTCCATTCAAGCCCTGTGACACGAAAGAATCAGGA
bait_509	ACAGAAACGGACATGGGGGAAGCGGGGATACGGACTGTAGAACTCTGAACCGCCGCTCAGCACACCGTGCCTTGGCACCCGAGAATTCCATTCAAGCCCTGTGACACGAAAGAATCAGGA
bait_510	ACAGAAACGGACATGGGGGAAGCGGGGATCGGACTGTAGAACTCTGAACTCACTCTCTTACTTGTGACTATCCTTGGCACCCGAGAATTCCTCAAGCCCTGTGACACGAAAGAATCAGGA
bait_511	ACAGAAACGGACATGGGGGAAGCGGGGATACCGGACTGTAGAACTCTGAACCAGCCAGACCCAGGAAGCCCTTGGCACCCGAGAATTCCATTCAAGCCCTGTGACACGAAAGAATCAGGA
bait_512	ACAGAAACGGACATGGGGGAAGCGGGGATCGGACTGTAGAACTCTGAACAGTTGTCTCTACTGGCACATTCCTTGGCACCCGAGAATTCCTTCAAGCCCTGTGACACGAAAGAATCAGGA
bait_513	ACAGAAACGGACATGGGGGAAGCGGGGACGGACTGTAGAACTCTGAACACTACAACCTCCGCCTCTGGGCTCCTTGGCACCCGAGAATTCCTCAAGCCCTGTGACACGAAAGAATCAGGA
bait_514	ACAGAAACGGACATGGGGGAAGCGGGGATCGGACTGTAGAACTCTGAACAACCCGCTTCCAGCCCACCTCACCTTGGCACCCGAGAATTCCTCAAGCCCTGTGACACGAAAGAATCAGGA
bait_515	ACAGAAACGGACATGGGGGAAGCGGGGATCGGACTGTAGAACTCTGAACACCAGTGGGGGGATCTAAGCATCCTTGGCACCCGAGAATTCCTCAAGCCCTGTGACACGAAAGAATCAGGA
bait_516	ACAGAAACGGACATGGGGGAAGCGGGGATCGGACTGTAGAACTCTGAACGCTGAGGGCGGGAGCCCGGGCACCTTGGCACCCGAGAATTCCTCAAGCCCTGTGACACGAAAGAATCAGGA
bait_517	ACAGAAACGGACATGGGGGAAGCGGGGCGGACTGTAGAACTCTGAACTATGTTCCTACTAAGTCAACTGCATTCCTTGGCACCCGAGAATTCCAAGCCCTGTGACACGAAAGAATCAGGA
bait_518	ACAGAAACGGACATGGGGGAAGCGGGGATCGGACTGTAGAACTCTGAACAGACAGAACTTCACTCTTGTTCCTTGGCACCCGAGAATTCCTTCAAGCCCTGTGACACGAAAGAATCAGGA
bait_519	ACAGAAACGGACATGGGGGAAGCGGGGACGGACTGTAGAACTCTGAACGCCCGCAGGCGGTGCCGCGTCCTCCTTGGCACCCGAGAATTCCTCAAGCCCTGTGACACGAAAGAATCAGGA
bait_520	ACAGAAACGGACATGGGGGAAGCGGGGATCGGACTGTAGAACTCTGAACCCACTGCCGGCCCACACGGAACCTTGGCACCCGAGAATTCCTTCAAGCCCTGTGACACGAAAGAATCAGGA
bait_521	ACAGAAACGGACATGGGGGAAGCGGGGATACGGACTGTAGAACTCTGAACCGCCGGGTTCCTGCCGCCTCCTTGGCACCCGAGAATTCCATTCAAGCCCTGTGACACGAAAGAATCAGGA
bait_522	ACAGAAACGGACATGGGGGAAGCGGGGATCGGACTGTAGAACTCTGAACGCATCCCCGCAGTGATCAGACACCTTGGCACCCGAGAATTCCTCAAGCCCTGTGACACGAAAGAATCAGGA
bait_523	ACAGAAACGGACATGGGGGAAGCGGGGATACCGGACTGTAGAACTCTGAACAGCCATAATCATACCCCTCCTTGGCACCCGAGAATTCCATTCAAGCCCTGTGACACGAAAGAATCAGGA
bait_524	ACAGAAACGGACATGGGGGAAGCGGGGATCGGACTGTAGAACTCTGAACATTTTTTTTTTTTTTTTCTTCTCCTTGGCACCCGAGAATTCCTCAAGCCCTGTGACACGAAAGAATCAGGA
bait_525	ACAGAAACGGACATGGGGGAAGCGGGGATACGGACTGTAGAACTCTGAACGGTGCCTGGCCCCTGAGTTGCCTTGGCACCCGAGAATTCCTTCAAGCCCTGTGACACGAAAGAATCAGGA
bait_526	ACAGAAACGGACATGGGGGAAGCGGGGATACCGGACTGTAGAACTCTGAACTGGTGCTTCTGCCCCGTTCCTTGGCACCCGAGAATTCCATTCAAGCCCTGTGACACGAAAGAATCAGGA
bait_527	ACAGAAACGGACATGGGGGAAGCGGGGATCGGACTGTAGAACTCTGAACGCCCGCGAGTCCCCGCCCGGGACCTTGGCACCCGAGAATTCCTCAAGCCCTGTGACACGAAAGAATCAGGA
bait_528	ACAGAAACGGACATGGGGGAAGCGGGGATACGGACTGTAGAACTCTGAACACATGTTGACTATCCTACCTCCTTGGCACCCGAGAATTCCTTCAAGCCCTGTGACACGAAAGAATCAGGA
bait_529	ACAGAAACGGACATGGGGGAAGCGGGGATCGGACTGTAGAACTCTGAACTGGGATTCTGTGCCTACTGTACCTTGGCACCCGAGAATTCCTTCAAGCCCTGTGACACGAAAGAATCAGGA
bait_530	ACAGAAACGGACATGGGGGAAGCGGGGATCGGACTGTAGAACTCTGAACACAAGTCCAGAAAGGTCACTATCCTTGGCACCCGAGAATTCCTCAAGCCCTGTGACACGAAAGAATCAGGA
bait_531	ACAGAAACGGACATGGGGGAAGCGGGGATCGGACTGTAGAACTCTGAACTCATGCTTAGTGTTCCAATAACCTTGGCACCCGAGAATTCCTTCAAGCCCTGTGACACGAAAGAATCAGGA
bait_532	ACAGAAACGGACATGGGGGAAGCGGGGATACCGGACTGTAGAACTCTGAACCCACTAGACCAAAGAGCCCCTTGGCACCCGAGAATTCCATTCAAGCCCTGTGACACGAAAGAATCAGGA
bait_533	ACAGAAACGGACATGGGGGAAGCGGGGATCGGACTGTAGAACTCTGAACCTGCTCAGATACAGAATTCCAGCCTTGGCACCCGAGAATTCCTCAAGCCCTGTGACACGAAAGAATCAGGA
bait_534	ACAGAAACGGACATGGGGGAAGCGGGGATACGGACTGTAGAACTCTGAACGCGCGCGCCTCCAGCCCGCCCCTTGGCACCCGAGAATTCCTTCAAGCCCTGTGACACGAAAGAATCAGGA
bait_535	ACAGAAACGGACATGGGGGAAGCGGGGATCGGACTGTAGAACTCTGAACTGCAGCACCTTGCAGGATAAGCCTTGGCACCCGAGAATTCCTTCAAGCCCTGTGACACGAAAGAATCAGGA
bait_536	ACAGAAACGGACATGGGGGAAGCGGGGATCGGACTGTAGAACTCTGAACTCAAGTTCACTACTTCTGCTTACCTTGGCACCCGAGAATTCCTCAAGCCCTGTGACACGAAAGAATCAGGA
bait_537	ACAGAAACGGACATGGGGGAAGCGGGGATACCGGACTGTAGAACTCTGAACCACCCTTCTCCTCCCGGGCCTTGGCACCCGAGAATTCCATTCAAGCCCTGTGACACGAAAGAATCAGGA
bait_538	ACAGAAACGGACATGGGGGAAGCGGGGATCGGACTGTAGAACTCTGAACTAAACCCAGTCAGATTAGTTGTCCTTGGCACCCGAGAATTCCTCAAGCCCTGTGACACGAAAGAATCAGGA
bait_539	ACAGAAACGGACATGGGGGAAGCGGGGATCGGACTGTAGAACTCTGAACAATGGCAGAAATCACGATTAATCCTTGGCACCCGAGAATTCCTCAAGCCCTGTGACACGAAAGAATCAGGA
bait_540	ACAGAAACGGACATGGGGGAAGCGGGGATACCGGACTGTAGAACTCTGAACTTCTTCCCCCATTCGCCTCCTTGGCACCCGAGAATTCCATTCAAGCCCTGTGACACGAAAGAATCAGGA
bait_541	ACAGAAACGGACATGGGGGAAGCGGGGACGGACTGTAGAACTCTGAACTGGCTCCTGGCTCCTCCCTCAGACCTTGGCACCCGAGAATTCCTCAAGCCCTGTGACACGAAAGAATCAGGA
bait_542	ACAGAAACGGACATGGGGGAAGCGGGGATCGGACTGTAGAACTCTGAACATCATCTGCTCCTGACATCCAGCCTTGGCACCCGAGAATTCCTCAAGCCCTGTGACACGAAAGAATCAGGA
bait_543	ACAGAAACGGACATGGGGGAAGCGGGGATCGGACTGTAGAACTCTGAACCGATAGAATCTAAGCTGTTTCACCTTGGCACCCGAGAATTCCTCAAGCCCTGTGACACGAAAGAATCAGGA
bait_544	ACAGAAACGGACATGGGGGAAGCGGGGATCGGACTGTAGAACTCTGAACAACAGTCGAACTTTATACCTCACCTTGGCACCCGAGAATTCCTCAAGCCCTGTGACACGAAAGAATCAGGA
bait_545	ACAGAAACGGACATGGGGGAAGCGGGGATCGGACTGTAGAACTCTGAACTCAACTATTACCTCTATTAGTCCTTGGCACCCGAGAATTCCTTCAAGCCCTGTGACACGAAAGAATCAGGA
bait_546	ACAGAAACGGACATGGGGGAAGCGGGGACGGACTGTAGAACTCTGAACTTTTTTTTTTTTTTTTAATCCCCCCTTGGCACCCGAGAATTCCTCAAGCCCTGTGACACGAAAGAATCAGGA
bait_547	ACAGAAACGGACATGGGGGAAGCGGGGACGGACTGTAGAACTCTGAACGCACTCCTACCTCCTTCCTGTCACCTTGGCACCCGAGAATTCCTCAAGCCCTGTGACACGAAAGAATCAGGA
bait_548	ACAGAAACGGACATGGGGGAAGCGGGGATACCGGACTGTAGAACTCTGAACTGTTCACAGTCATCCTCTCCTTGGCACCCGAGAATTCCATTCAAGCCCTGTGACACGAAAGAATCAGGA
bait_549	ACAGAAACGGACATGGGGGAAGCGGGGATCGGACTGTAGAACTCTGAACGCTCTGACAGGAGCCCTGCCCGCCTTGGCACCCGAGAATTCCTCAAGCCCTGTGACACGAAAGAATCAGGA
bait_550	ACAGAAACGGACATGGGGGAAGCGGGGACGGACTGTAGAACTCTGAACTGTCTCCTGTGTCCTCAGTCTCTCCTTGGCACCCGAGAATTCCTCAAGCCCTGTGACACGAAAGAATCAGGA
bait_551	ACAGAAACGGACATGGGGGAAGCGGGGATCGGACTGTAGAACTCTGAACCGGAGTCTCCCCATGTTGCCCACCTTGGCACCCGAGAATTCCTCAAGCCCTGTGACACGAAAGAATCAGGA
bait_552	ACAGAAACGGACATGGGGGAAGCGGGGATCGGACTGTAGAACTCTGAACCTCTAGAATCCATCCTCCACCACCTTGGCACCCGAGAATTCCTCAAGCCCTGTGACACGAAAGAATCAGGA
bait_553	ACAGAAACGGACATGGGGGAAGCGGGGATCGGACTGTAGAACTCTGAACGCACTGAGTTATAATGCCAAACCTTGGCACCCGAGAATTCCTTCAAGCCCTGTGACACGAAAGAATCAGGA
bait_554	ACAGAAACGGACATGGGGGAAGCGGGGATCGGACTGTAGAACTCTGAACGCCTCCTGACTCCAAGTCCACTCCTTGGCACCCGAGAATTCCTCAAGCCCTGTGACACGAAAGAATCAGGA
bait_555	ACAGAAACGGACATGGGGGAAGCGGGGATCGGACTGTAGAACTCTGAACTATTTTTCTTCCCAGCTAACAACCTTGGCACCCGAGAATTCCTCAAGCCCTGTGACACGAAAGAATCAGGA
bait_556	ACAGAAACGGACATGGGGGAAGCGGGGCGGACTGTAGAACTCTGAACCTTCCTCCTCCTCCTCCTCCTCCGCCCTTGGCACCCGAGAATTCCCAAGCCCTGTGACACGAAAGAATCAGGA
bait_557	ACAGAAACGGACATGGGGGAAGCGGGGATCGGACTGTAGAACTCTGAACACCAATTAATTTTTCTGTCCATCCTTGGCACCCGAGAATTCCTCAAGCCCTGTGACACGAAAGAATCAGGA
bait_558	ACAGAAACGGACATGGGGGAAGCGGGGATCGGACTGTAGAACTCTGAACGGCAAAAACCGCAATTCCTTTTCCTTGGCACCCGAGAATTCCTCAAGCCCTGTGACACGAAAGAATCAGGA
bait_559	ACAGAAACGGACATGGGGGAAGCGGGGATCGGACTGTAGAACTCTGAACCCACAATCACTGTACTCCCCACCTTGGCACCCGAGAATTCCTTCAAGCCCTGTGACACGAAAGAATCAGGA
bait_560	ACAGAAACGGACATGGGGGAAGCGGGGATACCGGACTGTAGAACTCTGAACAGTGCTTCATCTCAGATCCCTTGGCACCCGAGAATTCCATTCAAGCCCTGTGACACGAAAGAATCAGGA
bait_561	ACAGAAACGGACATGGGGGAAGCGGGGATCGGACTGTAGAACTCTGAACACATAAACTGCATGCCTGCACACCTTGGCACCCGAGAATTCCTCAAGCCCTGTGACACGAAAGAATCAGGA
bait_562	ACAGAAACGGACATGGGGGAAGCGGGGACGGACTGTAGAACTCTGAACACTGCAACCTCCACCACCCGGGTGCCTTGGCACCCGAGAATTCCCAAGCCCTGTGACACGAAAGAATCAGGA
bait_563	ACAGAAACGGACATGGGGGAAGCGGGGATACCGGACTGTAGAACTCTGAACTATTCTCCTTCTCACTCACCTTGGCACCCGAGAATTCCATTCAAGCCCTGTGACACGAAAGAATCAGGA
bait_564	ACAGAAACGGACATGGGGGAAGCGGGGATACTAACTCTGAACCACACAGAATTTTTTTTTTTTTTTTTTTTTTTTTTTCCTTGGCACCAATTCAAGCCCTGTGACACGAAAGAATCAGGA
bait_565	ACAGAAACGGACATGGGGGAAGCGGGGATACCGGACTGTAGAACTCTGAACAAGAGTAAGCCACCGCATCCTTGGCACCCGAGAATTCCATTCAAGCCCTGTGACACGAAAGAATCAGGA
bait_566	ACAGAAACGGACATGGGGGAAGCGGGGATCGGACTGTAGAACTCTGAACCAGATGCGAACATACTCTCACACCTTGGCACCCGAGAATTCCTCAAGCCCTGTGACACGAAAGAATCAGGA
bait_567	ACAGAAACGGACATGGGGGAAGCGGGGATCGGACTGTAGAACTCTGAACCTCCTGACTGATTGCACTACATCCTTGGCACCCGAGAATTCCTCAAGCCCTGTGACACGAAAGAATCAGGA
bait_568	ACAGAAACGGACATGGGGGAAGCGGGGATCGGACTGTAGAACTCTGAACTCTGTCATCCATCATACCAGCTCCTTGGCACCCGAGAATTCCTCAAGCCCTGTGACACGAAAGAATCAGGA
bait_569	ACAGAAACGGACATGGGGGAAGCGGGGATCGGACTGTAGAACTCTGAACAAATGTCTACCAAGGTCTCTGCCTTGGCACCCGAGAATTCCTTCAAGCCCTGTGACACGAAAGAATCAGGA
bait_570	ACAGAAACGGACATGGGGGAAGCGGGGATCGGACTGTAGAACTCTGAACTCACTTCTCTGTCTTCTTTCCTCCTTGGCACCCGAGAATTCCTCAAGCCCTGTGACACGAAAGAATCAGGA
bait_571	ACAGAAACGGACATGGGGGAAGCGGGGCGGACTGTAGAACTCTGAACAGCAGTATCATTCAGACTTAGTCCACCCTTGGCACCCGAGAATTCCAAGCCCTGTGACACGAAAGAATCAGGA
bait_572	ACAGAAACGGACATGGGGGAAGCGGGGATCGGACTGTAGAACTCTGAACAGAGGAAGCATCTGAGCCCCACCTTGGCACCCGAGAATTCCTTCAAGCCCTGTGACACGAAAGAATCAGGA
bait_573	ACAGAAACGGACATGGGGGAAGCGGGGATCGGACTGTAGAACTCTGAACAACCTTTCACTGGTGTGCTCCACCTTGGCACCCGAGAATTCCTCAAGCCCTGTGACACGAAAGAATCAGGA
bait_574	ACAGAAACGGACATGGGGGAAGCGGGGATCGGACTGTAGAACTCTGAACTGCAAAAGTAACTGTGGTATTTCCTTGGCACCCGAGAATTCCTCAAGCCCTGTGACACGAAAGAATCAGGA
bait_575	ACAGAAACGGACATGGGGGAAGCGGGGATACCGGACTGTAGAACTCTGAACCTCACTCATCCTCCTCAGCCTTGGCACCCGAGAATTCCATTCAAGCCCTGTGACACGAAAGAATCAGGA
bait_576	ACAGAAACGGACATGGGGGAAGCGGGGATCGGACTGTAGAACTCTGAACAATTAGGTAGTGGCAGTGGAACCTTGGCACCCGAGAATTCCTTCAAGCCCTGTGACACGAAAGAATCAGGA
bait_577	ACAGAAACGGACATGGGGGAAGCGGGGATACCGGACTGTAGAACTCTGAACATCAAAGCTTCAGTCTAGCCTTGGCACCCGAGAATTCCATTCAAGCCCTGTGACACGAAAGAATCAGGA
bait_578	ACAGAAACGGACATGGGGGAAGCGGGGATCGGACTGTAGAACTCTGAACGCTTCTCCCCGCCAGCCCTCGCCTTGGCACCCGAGAATTCCTTCAAGCCCTGTGACACGAAAGAATCAGGA
bait_579	ACAGAAACGGACATGGGGGAAGCGGGGATCGGACTGTAGAACTCTGAACGACAGAATGGAAGACACCTGGCCTTGGCACCCGAGAATTCCTTCAAGCCCTGTGACACGAAAGAATCAGGA
bait_580	ACAGAAACGGACATGGGGGAAGCGGGGATACCGGACTGTAGAACTCTGAACTGCCCCCACTCCAATCCTCCTTGGCACCCGAGAATTCCATTCAAGCCCTGTGACACGAAAGAATCAGGA
bait_581	ACAGAAACGGACATGGGGGAAGCGGGGATCGGACTGTAGAACTCTGAACCATACTTACATATATATATATACCTTGGCACCCGAGAATTCCTCAAGCCCTGTGACACGAAAGAATCAGGA
bait_582	ACAGAAACGGACATGGGGGAAGCGGGGATACGGACTGTAGAACTCTGAACTGATGTTGTTCTGCTAGTTTCCTTGGCACCCGAGAATTCCTTCAAGCCCTGTGACACGAAAGAATCAGGA
bait_583	ACAGAAACGGACATGGGGGAAGCGGGGACGGACTGTAGAACTCTGAACATGCCCAACAAGCTCTGATATTTCCTTGGCACCCGAGAATTCCTCAAGCCCTGTGACACGAAAGAATCAGGA
bait_584	ACAGAAACGGACATGGGGGAAGCGGGGATACGGACTGTAGAACTCTGAACTGCATAATCCTCGTACCAGCCTTGGCACCCGAGAATTCCATTCAAGCCCTGTGACACGAAAGAATCAGGA
bait_585	ACAGAAACGGACATGGGGGAAGCGGGGATACGGACTGTAGAACTCTGAACACCAAGTCCATCTTCTCCCCCTTGGCACCCGAGAATTCCATTCAAGCCCTGTGACACGAAAGAATCAGGA
bait_586	ACAGAAACGGACATGGGGGAAGCGGGGATACCGGACTGTAGAACTCTGAACAGTAATCGCGGTTTTTGACCTTGGCACCCGAGAATTCCATTCAAGCCCTGTGACACGAAAGAATCAGGA
bait_587	ACAGAAACGGACATGGGGGAAGCGGGGATCGGACTGTAGAACTCTGAACACAGAAACATCCTTCCCTTTGTCCTTGGCACCCGAGAATTCCTCAAGCCCTGTGACACGAAAGAATCAGGA
bait_588	ACAGAAACGGACATGGGGGAAGCGGGGATCGGACTGTAGAACTCTGAACTCAGAGTATATATATATGCGCACCTTGGCACCCGAGAATTCCTCAAGCCCTGTGACACGAAAGAATCAGGA
bait_589	ACAGAAACGGACATGGGGGAAGCGGGGACGGACTGTAGAACTCTGAACACTAGAAATGCCAGCCCTCAGTGCCTTGGCACCCGAGAATTCCTCAAGCCCTGTGACACGAAAGAATCAGGA
bait_590	ACAGAAACGGACATGGGGGAAGCGGGGATCGGACTGTAGAACTCTGAACCTCTACACTTTCAGAGAAACTTCCTTGGCACCCGAGAATTCCTCAAGCCCTGTGACACGAAAGAATCAGGA
bait_591	ACAGAAACGGACATGGGGGAAGCGGGGATCGGACTGTAGAACTCTGAACATTCCACACTGCCTCCCCCATTCCTTGGCACCCGAGAATTCCTCAAGCCCTGTGACACGAAAGAATCAGGA
bait_592	ACAGAAACGGACATGGGGGAAGCGGGGACGGACTGTAGAACTCTGAACGATGAGTAAGATCCAGCAGCAGACCTTGGCACCCGAGAATTCCTCAAGCCCTGTGACACGAAAGAATCAGGA
bait_593	ACAGAAACGGACATGGGGGAAGCGGGGATACGGACTGTAGAACTCTGAACAGCATTCTTAATCCATCTCTCCTTGGCACCCGAGAATTCCTTCAAGCCCTGTGACACGAAAGAATCAGGA
bait_594	ACAGAAACGGACATGGGGGAAGCGGGGATCGGACTGTAGAACTCTGAACCAACTCCCCTGGCGAGCCTCACCTTGGCACCCGAGAATTCCTTCAAGCCCTGTGACACGAAAGAATCAGGA
bait_595	ACAGAAACGGACATGGGGGAAGCGGGGATACCGGACTGTAGAACTCTGAACCACCTCCGCGATGGTGGCCCTTGGCACCCGAGAATTCCATTCAAGCCCTGTGACACGAAAGAATCAGGA
bait_596	ACAGAAACGGACATGGGGGAAGCGGGGACGGACTGTAGAACTCTGAACAGACAGGAAGCAGTTTAGTGGTTCCTTGGCACCCGAGAATTCCTCAAGCCCTGTGACACGAAAGAATCAGGA
bait_597	ACAGAAACGGACATGGGGGAAGCGGGGATCGGACTGTAGAACTCTGAACCTTATCTGCCTGAATCCCACTACCTTGGCACCCGAGAATTCCTCAAGCCCTGTGACACGAAAGAATCAGGA
bait_598	ACAGAAACGGACATGGGGGAAGCGGGGATCGGACTGTAGAACTCTGAACCAAGCCAAGCAGGGTAGCACATCCTTGGCACCCGAGAATTCCTCAAGCCCTGTGACACGAAAGAATCAGGA
bait_599	ACAGAAACGGACATGGGGGAAGCGGGGACGGACTGTAGAACTCTGAACGCTTCCTCAGGTCCTGTCTCTACCCTTGGCACCCGAGAATTCCTCAAGCCCTGTGACACGAAAGAATCAGGA
bait_600	ACAGAAACGGACATGGGGGAAGCGGGGACGGACTGTAGAACTCTGAACTGCCAGCTCTTTTCCTTCTCTTACCTTGGCACCCGAGAATTCCTCAAGCCCTGTGACACGAAAGAATCAGGA
bait_601	ACAGAAACGGACATGGGGGAAGCGGGGATACGGACTGTAGAACTCTGAACGGACACAGCCCCCACCTCCACCTTGGCACCCGAGAATTCCTTCAAGCCCTGTGACACGAAAGAATCAGGA
bait_602	ACAGAAACGGACATGGGGGAAGCGGGGATACGGACTGTAGAACTCTGAACCCAGGTTCCGTCAGGGCCAGCCTTGGCACCCGAGAATTCCTTCAAGCCCTGTGACACGAAAGAATCAGGA
bait_603	ACAGAAACGGACATGGGGGAAGCGGGGATACCGGACTGTAGAACTCTGAACCAGCCCGAGGCTCTCGTTCCTTGGCACCCGAGAATTCCATTCAAGCCCTGTGACACGAAAGAATCAGGA
bait_604	ACAGAAACGGACATGGGGGAAGCGGGGATACCGGACTGTAGAACTCTGAACTACCTCTCTCATGCCCCACCTTGGCACCCGAGAATTCCATTCAAGCCCTGTGACACGAAAGAATCAGGA
bait_605	ACAGAAACGGACATGGGGGAAGCGGGGATCGGACTGTAGAACTCTGAACGCAGTCTTCAGATATAACTCCCCTTGGCACCCGAGAATTCCTTCAAGCCCTGTGACACGAAAGAATCAGGA
bait_606	ACAGAAACGGACATGGGGGAAGCGGGGATCGGACTGTAGAACTCTGAACCCGCCTGGGGTCGGTCCGGCCCCCTTGGCACCCGAGAATTCCTCAAGCCCTGTGACACGAAAGAATCAGGA
bait_607	ACAGAAACGGACATGGGGGAAGCGGGGATCGGACTGTAGAACTCTGAACCAGAATATGGGTATATTAGTTTCCTTGGCACCCGAGAATTCCTCAAGCCCTGTGACACGAAAGAATCAGGA
bait_608	ACAGAAACGGACATGGGGGAAGCGGGCGGACTGTAGAACTCTGAACGCTCAGAACAATGCTCTCATCAGTGAACCTTGGCACCCGAGAATTCCAAGCCCTGTGACACGAAAGAATCAGGA
bait_609	ACAGAAACGGACATGGGGGAAGCGGGGATACGGACTGTAGAACTCTGAACCTGCTGTTCCTTCTACCTGTCCTTGGCACCCGAGAATTCCTTCAAGCCCTGTGACACGAAAGAATCAGGA
bait_610	ACAGAAACGGACATGGGGGAAGCGGGGATCGGACTGTAGAACTCTGAACACTGCACCTGTCAGTCCCAGGACCTTGGCACCCGAGAATTCCTCAAGCCCTGTGACACGAAAGAATCAGGA
bait_611	ACAGAAACGGACATGGGGGAAGCGGGGCGGACTGTAGAACTCTGAACCATGTAGTGTGCATCAGTTTCCTCTCCTTGGCACCCGAGAATTCCCAAGCCCTGTGACACGAAAGAATCAGGA
bait_612	ACAGAAACGGACATGGGGGAAGCGGGGACGGACTGTAGAACTCTGAACTCACTGCAGTCTCCAACTCTGGTCCTTGGCACCCGAGAATTCCTCAAGCCCTGTGACACGAAAGAATCAGGA
bait_613	ACAGAAACGGACATGGGGGAAGCGGGGATCGGACTGTAGAACTCTGAACTGCCCCCGATCTTGAAGAAGACCTTGGCACCCGAGAATTCCTTCAAGCCCTGTGACACGAAAGAATCAGGA
bait_614	ACAGAAACGGACATGGGGGAAGCGGGGATCGGACTGTAGAACTCTGAACACTACTAAATGGCCTCTAAGGTCCTTGGCACCCGAGAATTCCTCAAGCCCTGTGACACGAAAGAATCAGGA
bait_615	ACAGAAACGGACATGGGGGAAGCGGGGATACCGGACTGTAGAACTCTGAACGCCTTCACTCACCCGCCTCCTTGGCACCCGAGAATTCCATTCAAGCCCTGTGACACGAAAGAATCAGGA
bait_616	ACAGAAACGGACATGGGGGAAGCGGGGATCGGACTGTAGAACTCTGAACAATCAGAATCAAAGTGCTTGTTCCTTGGCACCCGAGAATTCCTCAAGCCCTGTGACACGAAAGAATCAGGA
bait_617	ACAGAAACGGACATGGGGGAAGCGGGGATACGGACTGTAGAACTCTGAACTCTTCCTCGTCATCTACCTCCTTGGCACCCGAGAATTCCATTCAAGCCCTGTGACACGAAAGAATCAGGA
bait_618	ACAGAAACGGACATGGGGGAAGCGGGGATCGGACTGTAGAACTCTGAACCTGACTTACTGCAGAGCCTGTACCTTGGCACCCGAGAATTCCTCAAGCCCTGTGACACGAAAGAATCAGGA
bait_619	ACAGAAACGGACATGGGGGAAGCGGGGATACCGGACTGTAGAACTCTGAACCCGTGTCCCTGTCCAAGTCCTTGGCACCCGAGAATTCCATTCAAGCCCTGTGACACGAAAGAATCAGGA
bait_620	ACAGAAACGGACATGGGGGAAGCGGGGATACCGGACTGTAGAACTCTGAACACAGCCCAGCCTCCTCCACCTTGGCACCCGAGAATTCCATTCAAGCCCTGTGACACGAAAGAATCAGGA
bait_621	ACAGAAACGGACATGGGGGAAGCGGGGATACGGACTGTAGAACTCTGAACTAGATCCCTCCTCTCCGGCCCTTGGCACCCGAGAATTCCATTCAAGCCCTGTGACACGAAAGAATCAGGA
bait_622	ACAGAAACGGACATGGGGGAAGCGGGGATCGGACTGTAGAACTCTGAACATCCATTGATCTCTCAGAGCACCTTGGCACCCGAGAATTCCTTCAAGCCCTGTGACACGAAAGAATCAGGA
bait_623	ACAGAAACGGACATGGGGGAAGCGGGGATCGGACTGTAGAACTCTGAACCTGGGCTCATGCGATCCTCCACCTTGGCACCCGAGAATTCCTTCAAGCCCTGTGACACGAAAGAATCAGGA
bait_624	ACAGAAACGGACATGGGGGAAGCGGGGATACGGACTGTAGAACTCTGAACCTTCAGTTTCATCATCTACACCTTGGCACCCGAGAATTCCTTCAAGCCCTGTGACACGAAAGAATCAGGA
bait_625	ACAGAAACGGACATGGGGGAAGCGGGGATCGGACTGTAGAACTCTGAACCAGCCAACTCCTTATAATAAACCTTGGCACCCGAGAATTCCTTCAAGCCCTGTGACACGAAAGAATCAGGA
bait_626	ACAGAAACGGACATGGGGGAAGCGGGGATACCGGACTGTAGAACTCTGAACCCCTCCTCCTTTCTCGTTCCTTGGCACCCGAGAATTCCATTCAAGCCCTGTGACACGAAAGAATCAGGA
bait_627	ACAGAAACGGACATGGGGGAAGCGGGGCGGACTGTAGAACTCTGAACCGTGCCACTACACTCCATCCTGGGCACCTTGGCACCCGAGAATTCCAAGCCCTGTGACACGAAAGAATCAGGA
bait_628	ACAGAAACGGACATGGGGGAAGCGGGGATCGGACTGTAGAACTCTGAACCAATACTGAGTCTTCTAATCTACCTTGGCACCCGAGAATTCCTCAAGCCCTGTGACACGAAAGAATCAGGA
bait_629	ACAGAAACGGACATGGGGGAAGCGGGGATCGGACTGTAGAACTCTGAACGTATTCATAGTTAAGAAATCCACCTTGGCACCCGAGAATTCCTCAAGCCCTGTGACACGAAAGAATCAGGA
bait_630	ACAGAAACGGACATGGGGGAAGCGGGGATCGGACTGTAGAACTCTGAACCTATGGTTCTCTGGTGTCCTGACCTTGGCACCCGAGAATTCCTCAAGCCCTGTGACACGAAAGAATCAGGA
bait_631	ACAGAAACGGACATGGGGGAAGCGGGGATACGGACTGTAGAACTCTGAACATGCAGATTACTGAGCCCCACCTTGGCACCCGAGAATTCCTTCAAGCCCTGTGACACGAAAGAATCAGGA
bait_632	ACAGAAACGGACATGGGGGAAGCGGGGATCGGACTGTAGAACTCTGAACTTACCACCATGCCCAGCCAATTCCTTGGCACCCGAGAATTCCTCAAGCCCTGTGACACGAAAGAATCAGGA
bait_633	ACAGAAACGGACATGGGGGAAGCGGGGACGGACTGTAGAACTCTGAACTCACCTCACTTGCTTAAGACAAACCTTGGCACCCGAGAATTCCTCAAGCCCTGTGACACGAAAGAATCAGGA
bait_634	ACAGAAACGGACATGGGGGAAGCGGGGACGGACTGTAGAACTCTGAACCTACTTTAAATTCATCAATGCCATCCTTGGCACCCGAGAATTCCCAAGCCCTGTGACACGAAAGAATCAGGA
bait_635	ACAGAAACGGACATGGGGGAAGCGGGGATCGGACTGTAGAACTCTGAACCGACTGATGCACATGGCCCGCTCCTTGGCACCCGAGAATTCCTCAAGCCCTGTGACACGAAAGAATCAGGA
bait_636	ACAGAAACGGACATGGGGGAAGCGGGGATACGGACTGTAGAACTCTGAACAACCAAAATCCGAATTGCCCCTTGGCACCCGAGAATTCCATTCAAGCCCTGTGACACGAAAGAATCAGGA
bait_637	ACAGAAACGGACATGGGGGAAGCGGGGATACCGGACTGTAGAACTCTGAACAAATCCTCTTGTTCAGGTCCTTGGCACCCGAGAATTCCATTCAAGCCCTGTGACACGAAAGAATCAGGA
bait_638	ACAGAAACGGACATGGGGGAAGCGGGGATCGGACTGTAGAACTCTGAACTGGAGAATGCAAAGTAATCCCTCCTTGGCACCCGAGAATTCCTCAAGCCCTGTGACACGAAAGAATCAGGA
bait_639	ACAGAAACGGACATGGGGGAAGCGGGGACGGACTGTAGAACTCTGAACTCTGGAAAGAAAACAGTTAGATGCCCTTGGCACCCGAGAATTCCCAAGCCCTGTGACACGAAAGAATCAGGA
bait_640	ACAGAAACGGACATGGGGGAAGCGGGGATACCGGACTGTAGAACTCTGAACCACTTCCACTTCCACCTGCCTTGGCACCCGAGAATTCCATTCAAGCCCTGTGACACGAAAGAATCAGGA
bait_641	ACAGAAACGGACATGGGGGAAGCGGGGATACGGACTGTAGAACTCTGAACCACCCAGCCCTCAAACCCCGCCTTGGCACCCGAGAATTCCTTCAAGCCCTGTGACACGAAAGAATCAGGA
bait_642	ACAGAAACGGACATGGGGGAAGCGGGGACGGACTGTAGAACTCTGAACTCAGGATACTCCTCAATAGCCATCCCTTGGCACCCGAGAATTCCCAAGCCCTGTGACACGAAAGAATCAGGA
bait_643	ACAGAAACGGACATGGGGGAAGCGGGGATACGGACTGTAGAACTCTGAACAAAGCCTACAGCACCCGTTCCTTGGCACCCGAGAATTCCATTCAAGCCCTGTGACACGAAAGAATCAGGA
bait_644	ACAGAAACGGACATGGGGGAAGCGGGGATCGGACTGTAGAACTCTGAACAGATAGTGGCTTACTGAGTTTACCTTGGCACCCGAGAATTCCTCAAGCCCTGTGACACGAAAGAATCAGGA
bait_645	ACAGAAACGGACATGGGGGAAGCGGGGATCGGACTGTAGAACTCTGAACAGCCAAACAACCCACTGCCTCACCTTGGCACCCGAGAATTCCTCAAGCCCTGTGACACGAAAGAATCAGGA
bait_646	ACAGAAACGGACATGGGGGAAGCGGGGATCGGACTGTAGAACTCTGAACTTTTCTCCTGTCTCAGCCTCCTCCTTGGCACCCGAGAATTCCTCAAGCCCTGTGACACGAAAGAATCAGGA
bait_647	ACAGAAACGGACATGGGGGAAGCGGGGCGGACTGTAGAACTCTGAACCGCTTCCTCCGGTGAGTCTCAGCCTCCTTGGCACCCGAGAATTCCCAAGCCCTGTGACACGAAAGAATCAGGA
bait_648	ACAGAAACGGACATGGGGGAAGCGGGGATACGGACTGTAGAACTCTGAACAGTTCTGCCTTCTACTGTGCCTTGGCACCCGAGAATTCCATTCAAGCCCTGTGACACGAAAGAATCAGGA
bait_649	ACAGAAACGGACATGGGGGAAGCGGGGATCGGACTGTAGAACTCTGAACATAGGGCTGAAAGTTCTAGGCTCCTTGGCACCCGAGAATTCCTCAAGCCCTGTGACACGAAAGAATCAGGA
bait_650	ACAGAAACGGACATGGGGGAAGCGGGGATCGGACTGTAGAACTCTGAACGGCAAAAACCTCAGTTACTTTTCCTTGGCACCCGAGAATTCCTCAAGCCCTGTGACACGAAAGAATCAGGA
bait_651	ACAGAAACGGACATGGGGGAAGCGGGGATCGGACTGTAGAACTCTGAACCTTAATAGTCAACAACTAGCCACCTTGGCACCCGAGAATTCCTCAAGCCCTGTGACACGAAAGAATCAGGA
bait_652	ACAGAAACGGACATGGGGGAAGCGGGGATACCGGACTGTAGAACTCTGAACAAAACAGCAGGCCCCCCCCCTTGGCACCCGAGAATTCCATTCAAGCCCTGTGACACGAAAGAATCAGGA
bait_653	ACAGAAACGGACATGGGGGAAGCGGGGATCGGACTGTAGAACTCTGAACAGCCTCAGAGTTGAAATTTTTACCTTGGCACCCGAGAATTCCTCAAGCCCTGTGACACGAAAGAATCAGGA
bait_654	ACAGAAACGGACATGGGGGAAGCGGGGATCGGACTGTAGAACTCTGAACCAGTCTGTGAACATGGGATGTCCTTGGCACCCGAGAATTCCTTCAAGCCCTGTGACACGAAAGAATCAGGA
bait_655	ACAGAAACGGACATGGGGGAAGCGGGGATCGGACTGTAGAACTCTGAACTAATTCTTAAGCCACCTGTCTTCCTTGGCACCCGAGAATTCCTCAAGCCCTGTGACACGAAAGAATCAGGA
bait_656	ACAGAAACGGACATGGGGGAAGCGGGGATACGGACTGTAGAACTCTGAACCCCACTGCCACAAATTATGCCCTTGGCACCCGAGAATTCCTTCAAGCCCTGTGACACGAAAGAATCAGGA
bait_657	ACAGAAACGGACATGGGGGAAGCGGGGATACCGGACTGTAGAACTCTGAACTCAGCACGCATCCTACCCCCTTGGCACCCGAGAATTCCATTCAAGCCCTGTGACACGAAAGAATCAGGA
bait_658	ACAGAAACGGACATGGGGGAAGCGGGGATCGGACTGTAGAACTCTGAACTCCTGCCATTGCCGGCGCCAACCTTGGCACCCGAGAATTCCTTCAAGCCCTGTGACACGAAAGAATCAGGA
bait_659	ACAGAAACGGACATGGGGGAAGCGGGGATCGGACTGTAGAACTCTGAACCTGCCAGGATGGAAAGGGAAACCTTGGCACCCGAGAATTCCTTCAAGCCCTGTGACACGAAAGAATCAGGA
bait_660	ACAGAAACGGACATGGGGGAAGCGGGGATCGGACTGTAGAACTCTGAACGAAATGCCTGTGACCATGACACCTTGGCACCCGAGAATTCCTTCAAGCCCTGTGACACGAAAGAATCAGGA
bait_661	ACAGAAACGGACATGGGGGAAGCGGGGATCGGACTGTAGAACTCTGAACTACCTGTCCTTTGCTCTTCAACCTTGGCACCCGAGAATTCCTTCAAGCCCTGTGACACGAAAGAATCAGGA
bait_662	ACAGAAACGGACATGGGGGAAGCGGGGATCGGACTGTAGAACTCTGAACTATTCAGCTACCATCACCAGGGCCTTGGCACCCGAGAATTCCTCAAGCCCTGTGACACGAAAGAATCAGGA
bait_663	ACAGAAACGGACATGGGGGAAGCGGGGATCGGACTGTAGAACTCTGAACGTGTGTGTGTGTATATTGTGTCCTTGGCACCCGAGAATTCCTTCAAGCCCTGTGACACGAAAGAATCAGGA
bait_664	ACAGAAACGGACATGGGGGAAGCGGGGATCGGACTGTAGAACTCTGAACATGAAAGTAATTGCTGTTTTAGCCTTGGCACCCGAGAATTCCTCAAGCCCTGTGACACGAAAGAATCAGGA
bait_665	ACAGAAACGGACATGGGGGAAGCGGGGATCGGACTGTAGAACTCTGAACAAGGGACCACCCGACTCGCCGCCTTGGCACCCGAGAATTCCTTCAAGCCCTGTGACACGAAAGAATCAGGA
bait_666	ACAGAAACGGACATGGGGGAAGCGGGGATACCGGACTGTAGAACTCTGAACAAAGCCACCTACCTCCAACCTTGGCACCCGAGAATTCCATTCAAGCCCTGTGACACGAAAGAATCAGGA
bait_667	ACAGAAACGGACATGGGGGAAGCGGGGATACGGACTGTAGAACTCTGAACAGAACTAATCCACCGTACACCTTGGCACCCGAGAATTCCATTCAAGCCCTGTGACACGAAAGAATCAGGA
bait_668	ACAGAAACGGACATGGGGGAAGCGGGGATACGGACTGTAGAACTCTGAACCTTCTGGCTCCAAATCCAGTCCTTGGCACCCGAGAATTCCTTCAAGCCCTGTGACACGAAAGAATCAGGA
bait_669	ACAGAAACGGACATGGGGGAAGCGGGGCGGACTGTAGAACTCTGAACTCACTGCAAGTTCCGCTTCCCAGGTTCCTTGGCACCCGAGAATTCCAAGCCCTGTGACACGAAAGAATCAGGA
bait_670	ACAGAAACGGACATGGGGGAAGCGGGGATACCGGACTGTAGAACTCTGAACTCATGCCCCAGACCTGGACCTTGGCACCCGAGAATTCCATTCAAGCCCTGTGACACGAAAGAATCAGGA
bait_671	ACAGAAACGGACATGGGGGAAGCGGGGATACGGACTGTAGAACTCTGAACATATATTATTAGTTCTGTCTCCTTGGCACCCGAGAATTCCTTCAAGCCCTGTGACACGAAAGAATCAGGA
bait_672	ACAGAAACGGACATGGGGGAAGCGGGGACGGACTGTAGAACTCTGAACTTAGAGAAGGGGTCTCGCTATGTTCCTTGGCACCCGAGAATTCCCAAGCCCTGTGACACGAAAGAATCAGGA
bait_673	ACAGAAACGGACATGGGGGAAGCGGGGATCGGACTGTAGAACTCTGAACTACCTGATACATAACAGATCCCCTTGGCACCCGAGAATTCCTTCAAGCCCTGTGACACGAAAGAATCAGGA
bait_674	ACAGAAACGGACATGGGGGAAGCGGGGACGGACTGTAGAACTCTGAACTCTCCCTTCCAATCTACCCTCCACCTTGGCACCCGAGAATTCCTCAAGCCCTGTGACACGAAAGAATCAGGA
bait_675	ACAGAAACGGACATGGGGGAAGCGGGGATCGGACTGTAGAACTCTGAACATCTAGCTCTTCTGCCAGCCCCCTTGGCACCCGAGAATTCCTTCAAGCCCTGTGACACGAAAGAATCAGGA
bait_676	ACAGAAACGGACATGGGGGAAGCGGGGATACGGACTGTAGAACTCTGAACTTAACCTCCACCTCCCGGGCCTTGGCACCCGAGAATTCCATTCAAGCCCTGTGACACGAAAGAATCAGGA
bait_677	ACAGAAACGGACATGGGGGAAGCGGGGATCGGACTGTAGAACTCTGAACTAAGAATTCTGAGAAGTGTCAGCCTTGGCACCCGAGAATTCCTCAAGCCCTGTGACACGAAAGAATCAGGA
bait_678	ACAGAAACGGACATGGGGGAAGCGGGGATACCGGACTGTAGAACTCTGAACCTGTTCCCACGACTGCGCCCTTGGCACCCGAGAATTCCATTCAAGCCCTGTGACACGAAAGAATCAGGA
bait_679	ACAGAAACGGACATGGGGGAAGCGGGGACGGACTGTAGAACTCTGAACTACACTGCACTCCAGCCTGGGTACCTTGGCACCCGAGAATTCCTCAAGCCCTGTGACACGAAAGAATCAGGA
bait_680	ACAGAAACGGACATGGGGGAAGCGGGGATCGGACTGTAGAACTCTGAACATCCCCAATCATAATGTTAAATCCTTGGCACCCGAGAATTCCTCAAGCCCTGTGACACGAAAGAATCAGGA
bait_681	ACAGAAACGGACATGGGGGAAGCGGGGATACCGGACTGTAGAACTCTGAACCACCACAACCTGCTTCCTCCTTGGCACCCGAGAATTCCATTCAAGCCCTGTGACACGAAAGAATCAGGA
bait_682	ACAGAAACGGACATGGGGGAAGCGGGGATACCGGACTGTAGAACTCTGAACGCCTCCGCTCCACGCCGTCCTTGGCACCCGAGAATTCCATTCAAGCCCTGTGACACGAAAGAATCAGGA
bait_683	ACAGAAACGGACATGGGGGAAGCGGGGATACCGGACTGTAGAACTCTGAACAATCTCAGCCAGGTCCCTCCTTGGCACCCGAGAATTCCATTCAAGCCCTGTGACACGAAAGAATCAGGA
bait_684	ACAGAAACGGACATGGGGGAAGCGGGGATCGGACTGTAGAACTCTGAACAGCCCCTCCATGCAGAGATCCTCCTTGGCACCCGAGAATTCCTCAAGCCCTGTGACACGAAAGAATCAGGA
bait_685	ACAGAAACGGACATGGGGGAAGCGGGGATCGGACTGTAGAACTCTGAACAGACTGACCCAGAGTCTCAAGCCTTGGCACCCGAGAATTCCTTCAAGCCCTGTGACACGAAAGAATCAGGA
bait_686	ACAGAAACGGACATGGGGGAAGCGGGGATCGGACTGTAGAACTCTGAACTTACCACCCACATGCTCCTGACCTTGGCACCCGAGAATTCCTTCAAGCCCTGTGACACGAAAGAATCAGGA
bait_687	ACAGAAACGGACATGGGGGAAGCGGGGATCGGACTGTAGAACTCTGAACAAAGTTACCTATCTATACGCAACCTTGGCACCCGAGAATTCCTCAAGCCCTGTGACACGAAAGAATCAGGA
bait_688	ACAGAAACGGACATGGGGGAAGCGGGGATCGGACTGTAGAACTCTGAACCTTCAGATGCCCATCATGTTGACCTTGGCACCCGAGAATTCCTCAAGCCCTGTGACACGAAAGAATCAGGA
bait_689	ACAGAAACGGACATGGGGGAAGCGGGGATACGGACTGTAGAACTCTGAACAGTCCATCTAAGCATTCCACCTTGGCACCCGAGAATTCCATTCAAGCCCTGTGACACGAAAGAATCAGGA
bait_690	ACAGAAACGGACATGGGGGAAGCGGGGATCGGACTGTAGAACTCTGAACAATGCTACACAGTCCCACTTCTCCTTGGCACCCGAGAATTCCTCAAGCCCTGTGACACGAAAGAATCAGGA
bait_691	ACAGAAACGGACATGGGGGAAGCGGGGATACGGACTGTAGAACTCTGAACGGTCAGCAGCCATTGTTCATCCTTGGCACCCGAGAATTCCTTCAAGCCCTGTGACACGAAAGAATCAGGA
bait_692	ACAGAAACGGACATGGGGGAAGCGGGGATACGGACTGTAGAACTCTGAACATTGAGATAACTCCCTACCTCCTTGGCACCCGAGAATTCCTTCAAGCCCTGTGACACGAAAGAATCAGGA
bait_693	ACAGAAACGGACATGGGGGAAGCGGGGACGGACTGTAGAACTCTGAACAAAGTCTATAAGAGCAGTCTGCTCCTTGGCACCCGAGAATTCCTCAAGCCCTGTGACACGAAAGAATCAGGA
bait_694	ACAGAAACGGACATGGGGGAAGCGGGGATACGAACTCTGAACAAAAAAAAAAAAAAAAAAAAAAAAAAAAAACCCCTCCTTGGCACCCAATTCAAGCCCTGTGACACGAAAGAATCAGGA
bait_695	ACAGAAACGGACATGGGGGAAGCGGGGATCGGACTGTAGAACTCTGAACGATATTCAGGGCTTAATGCATCCTTGGCACCCGAGAATTCCTTCAAGCCCTGTGACACGAAAGAATCAGGA
bait_696	ACAGAAACGGACATGGGGGAAGCGGGGATACGGACTGTAGAACTCTGAACAAATTTAAATGCAGTCCACCCTTGGCACCCGAGAATTCCATTCAAGCCCTGTGACACGAAAGAATCAGGA
bait_697	ACAGAAACGGACATGGGGGAAGCGGGGACGGACTGTAGAACTCTGAACGATGCGATCGTACAGCTTCCCCTCCCTTGGCACCCGAGAATTCCCAAGCCCTGTGACACGAAAGAATCAGGA
bait_698	ACAGAAACGGACATGGGGGAAGCGGGGATACGGACTGTAGAACTCTGAACAACCGTTCATCCTTCGTGCCCTTGGCACCCGAGAATTCCATTCAAGCCCTGTGACACGAAAGAATCAGGA
bait_699	ACAGAAACGGACATGGGGGAAGCGGGGATCGGACTGTAGAACTCTGAACTCTGCCCCGTATCTGTCCGTTACCTTGGCACCCGAGAATTCCTCAAGCCCTGTGACACGAAAGAATCAGGA
bait_700	ACAGAAACGGACATGGGGGAAGCGGGGACGGACTGTAGAACTCTGAACCATACACTCTTCCAGACTCTCCACCTTGGCACCCGAGAATTCCTCAAGCCCTGTGACACGAAAGAATCAGGA
bait_701	ACAGAAACGGACATGGGGGAAGCGGGGATACGGACTGTAGAACTCTGAACTCCAGCGCCTTCACAATTTCCTTGGCACCCGAGAATTCCATTCAAGCCCTGTGACACGAAAGAATCAGGA
bait_702	ACAGAAACGGACATGGGGGAAGCGGGGATACGGACTGTAGAACTCTGAACCACCAAGTCCCCAGAATCTACCTTGGCACCCGAGAATTCCTTCAAGCCCTGTGACACGAAAGAATCAGGA
bait_703	ACAGAAACGGACATGGGGGAAGCGGGGATCGGACTGTAGAACTCTGAACGCGGGGTGGGAGCAGGCCCTGACCTTGGCACCCGAGAATTCCTCAAGCCCTGTGACACGAAAGAATCAGGA
bait_704	ACAGAAACGGACATGGGGGAAGCGGGGATCGGACTGTAGAACTCTGAACTCATGTCTCAGAGACATCCTTTCCTTGGCACCCGAGAATTCCTCAAGCCCTGTGACACGAAAGAATCAGGA
bait_705	ACAGAAACGGACATGGGGGAAGCGGGGATCGGACTGTAGAACTCTGAACTCAGGTCAGAGCAGAAAGGAAACCTTGGCACCCGAGAATTCCTCAAGCCCTGTGACACGAAAGAATCAGGA
bait_706	ACAGAAACGGACATGGGGGAAGCGGGGATACCGGACTGTAGAACTCTGAACAAATCCGCAAGTACTTTTCCTTGGCACCCGAGAATTCCATTCAAGCCCTGTGACACGAAAGAATCAGGA
bait_707	ACAGAAACGGACATGGGGGAAGCGGGGATCGGACTGTAGAACTCTGAACGCCAGCTCTGACCAGTGTCCTCCTTGGCACCCGAGAATTCCTTCAAGCCCTGTGACACGAAAGAATCAGGA
bait_708	ACAGAAACGGACATGGGGGAAGCGGGGACGGACTGTAGAACTCTGAACGCGGCCGAGGACGCGAGCCCAAGTCCTTGGCACCCGAGAATTCCCAAGCCCTGTGACACGAAAGAATCAGGA
bait_709	ACAGAAACGGACATGGGGGAAGCGGGGCGGACTGTAGAACTCTGAACTTCCGTCTGGCTTCCAGCACCCGCCCCTTGGCACCCGAGAATTCCCAAGCCCTGTGACACGAAAGAATCAGGA
bait_710	ACAGAAACGGACATGGGGGAAGCGGGGATACGGACTGTAGAACTCTGAACAGCTTAACCACCTTTCCCCCCTTGGCACCCGAGAATTCCATTCAAGCCCTGTGACACGAAAGAATCAGGA
bait_711	ACAGAAACGGACATGGGGGAAGCGGGGATACGGACTGTAGAACTCTGAACTTGGTGCCCCGTGTGAGGACCTTGGCACCCGAGAATTCCATTCAAGCCCTGTGACACGAAAGAATCAGGA
bait_712	ACAGAAACGGACATGGGGGAAGCGGGGATACGGACTGTAGAACTCTGAACCTGTCCTCCCCCCAGTCGGTCCTTGGCACCCGAGAATTCCTTCAAGCCCTGTGACACGAAAGAATCAGGA
bait_713	ACAGAAACGGACATGGGGGAAGCGGGGACGGACTGTAGAACTCTGAACACTCGCGCATCTTTCCTCCTGGTCCTTGGCACCCGAGAATTCCTCAAGCCCTGTGACACGAAAGAATCAGGA
bait_714	ACAGAAACGGACATGGGGGAAGCGGGGATACCGGACTGTAGAACTCTGAACCACCATCATCCTTGCCCACCTTGGCACCCGAGAATTCCATTCAAGCCCTGTGACACGAAAGAATCAGGA
bait_715	ACAGAAACGGACATGGGGGAAGCGGGGATCGGACTGTAGAACTCTGAACACCTAATCCTCAAGCCTGCACACCTTGGCACCCGAGAATTCCTCAAGCCCTGTGACACGAAAGAATCAGGA
bait_716	ACAGAAACGGACATGGGGGAAGCGGGGACGGACTGTAGAACTCTGAACAGAGGATGTCAAGTGGCCGCCCACCTTGGCACCCGAGAATTCCTCAAGCCCTGTGACACGAAAGAATCAGGA
bait_717	ACAGAAACGGACATGGGGGAAGCGGGGATCGGACTGTAGAACTCTGAACTGAATGGTACTATTTATGCATCCTTGGCACCCGAGAATTCCTTCAAGCCCTGTGACACGAAAGAATCAGGA
bait_718	ACAGAAACGGACATGGGGGAAGCGGGGATACGGACTGTAGAACTCTGAACCAATAGACTGTGAGCTGCTTCCTTGGCACCCGAGAATTCCTTCAAGCCCTGTGACACGAAAGAATCAGGA
bait_719	ACAGAAACGGACATGGGGGAAGCGGGGATACGGACTGTAGAACTCTGAACTGCTGTTTCCTGTCCGTCTACCTTGGCACCCGAGAATTCCTTCAAGCCCTGTGACACGAAAGAATCAGGA
bait_720	ACAGAAACGGACATGGGGGAAGCGGGGATCGGACTGTAGAACTCTGAACGCAAGTCACAAGCTGAATCCTCCTTGGCACCCGAGAATTCCTTCAAGCCCTGTGACACGAAAGAATCAGGA
bait_721	ACAGAAACGGACATGGGGGAAGCGGGGATCGGACTGTAGAACTCTGAACATAAGTGTGAGTCACTGTGCCTCCTTGGCACCCGAGAATTCCTCAAGCCCTGTGACACGAAAGAATCAGGA
bait_722	ACAGAAACGGACATGGGGGAAGCGGGGATACGGACTGTAGAACTCTGAACGGTGCAGTTCCAGGCTCTTGCCTTGGCACCCGAGAATTCCTTCAAGCCCTGTGACACGAAAGAATCAGGA
bait_723	ACAGAAACGGACATGGGGGAAGCGGGGCGGACTGTAGAACTCTGAACGATTCTCTACTCTACTTCTCCTACTTCCTTGGCACCCGAGAATTCCAAGCCCTGTGACACGAAAGAATCAGGA
bait_724	ACAGAAACGGACATGGGGGAAGCGGGGATACGGACTGTAGAACTCTGAACGACTCCTTGTTCACTTCTCCCCTTGGCACCCGAGAATTCCTTCAAGCCCTGTGACACGAAAGAATCAGGA
bait_725	ACAGAAACGGACATGGGGGAAGCGGGGATACGGACTGTAGAACTCTGAACAGACAGAACCAATAATATACCTTGGCACCCGAGAATTCCATTCAAGCCCTGTGACACGAAAGAATCAGGA
bait_726	ACAGAAACGGACATGGGGGAAGCGGGGCGGACTGTAGAACTCTGAACTGTTCCTGCACATTCCCTCTCCTTTCCTTGGCACCCGAGAATTCCCAAGCCCTGTGACACGAAAGAATCAGGA
bait_727	ACAGAAACGGACATGGGGGAAGCGGGGATACGGACTGTAGAACTCTGAACAATGAGACCGAGAGCCCTCTCCTTGGCACCCGAGAATTCCTTCAAGCCCTGTGACACGAAAGAATCAGGA
bait_728	ACAGAAACGGACATGGGGGAAGCGGGGATCGGACTGTAGAACTCTGAACTCAGAGCTTAAGAAGCACTGCTCCTTGGCACCCGAGAATTCCTCAAGCCCTGTGACACGAAAGAATCAGGA
bait_729	ACAGAAACGGACATGGGGGAAGCGGGGATCGGACTGTAGAACTCTGAACATACATGCACATATACTATATACCTTGGCACCCGAGAATTCCTCAAGCCCTGTGACACGAAAGAATCAGGA
bait_730	ACAGAAACGGACATGGGGGAAGCGGGGATCGGACTGTAGAACTCTGAACACAAAAACCACGATTACTTTTCCTTGGCACCCGAGAATTCCTTCAAGCCCTGTGACACGAAAGAATCAGGA
bait_731	ACAGAAACGGACATGGGGGAAGCGGGGATACCGGACTGTAGAACTCTGAACCAGCTGCAGCCGCCGCCCCCTTGGCACCCGAGAATTCCATTCAAGCCCTGTGACACGAAAGAATCAGGA
bait_732	ACAGAAACGGACATGGGGGAAGCGGGGATACCGGACTGTAGAACTCTGAACACCAAACAGACCACCAACCCTTGGCACCCGAGAATTCCATTCAAGCCCTGTGACACGAAAGAATCAGGA
bait_733	ACAGAAACGGACATGGGGGAAGCGGGGACGGACTGTAGAACTCTGAACTACGCCACTGCACTCCAACCTGCTCCTTGGCACCCGAGAATTCCCAAGCCCTGTGACACGAAAGAATCAGGA
bait_734	ACAGAAACGGACATGGGGGAAGCGGGGACGGACTGTAGAACTCTGAACCTGTCCTCCTCCTTCTCATCGCCACCTTGGCACCCGAGAATTCCCAAGCCCTGTGACACGAAAGAATCAGGA
bait_735	ACAGAAACGGACATGGGGGAAGCGGGGATACCGGACTGTAGAACTCTGAACTCCAGTCTTGCATTTCCTCCTTGGCACCCGAGAATTCCATTCAAGCCCTGTGACACGAAAGAATCAGGA
bait_736	ACAGAAACGGACATGGGGGAAGCGGGGATACCGGACTGTAGAACTCTGAACTTAGCCTACAATCTGCCTCCTTGGCACCCGAGAATTCCATTCAAGCCCTGTGACACGAAAGAATCAGGA
bait_737	ACAGAAACGGACATGGGGGAAGCGGGGATCGGACTGTAGAACTCTGAACGGAAACAGAGTTTTGCCTTTGCCTTGGCACCCGAGAATTCCTTCAAGCCCTGTGACACGAAAGAATCAGGA
bait_738	ACAGAAACGGACATGGGGGAAGCGGGGATACGGACTGTAGAACTCTGAACACAGGCCTAGCACAGTGCCTCCTTGGCACCCGAGAATTCCTTCAAGCCCTGTGACACGAAAGAATCAGGA
bait_739	ACAGAAACGGACATGGGGGAAGCGGGGATCGGACTGTAGAACTCTGAACATACTGTATTGTCAGGTAGTGACCTTGGCACCCGAGAATTCCTCAAGCCCTGTGACACGAAAGAATCAGGA
bait_740	ACAGAAACGGACATGGGGGAAGCGGGGCGGACTGTAGAACTCTGAACGGTTTGTGGTAATGCCAGCAGTCACCCTTGGCACCCGAGAATTCCCAAGCCCTGTGACACGAAAGAATCAGGA
bait_741	ACAGAAACGGACATGGGGGAAGCGGGGATACGGACTGTAGAACTCTGAACCACTCACCTTCACCTTTCCGCCTTGGCACCCGAGAATTCCTTCAAGCCCTGTGACACGAAAGAATCAGGA
bait_742	ACAGAAACGGACATGGGGGAAGCGGGGATACGGACTGTAGAACTCTGAACCGGGACGTCCTTAGCTCCTGCCTTGGCACCCGAGAATTCCTTCAAGCCCTGTGACACGAAAGAATCAGGA
bait_743	ACAGAAACGGACATGGGGGAAGCGGGGAACTGTAGAACTCTGAACTCCCATCCACAGGTTTAAATATAGTGCTGCCTTGGCACCCGAGAATTCAAGCCCTGTGACACGAAAGAATCAGGA
bait_744	ACAGAAACGGACATGGGGGAAGCGGGGATCGGACTGTAGAACTCTGAACAACATTCATAATCTTTCCTCTTCCTTGGCACCCGAGAATTCCTCAAGCCCTGTGACACGAAAGAATCAGGA
bait_745	ACAGAAACGGACATGGGGGAAGCGGGGATACCGGACTGTAGAACTCTGAACCTGGCCTCCCGCAGCCCTCCTTGGCACCCGAGAATTCCATTCAAGCCCTGTGACACGAAAGAATCAGGA
bait_746	ACAGAAACGGACATGGGGGAAGCGGGGATACGGACTGTAGAACTCTGAACTCACTACCTGACAATACAGCCTTGGCACCCGAGAATTCCATTCAAGCCCTGTGACACGAAAGAATCAGGA
bait_747	ACAGAAACGGACATGGGGGAAGCGGGGATACCGGACTGTAGAACTCTGAACAGTCCCCTCCCACCACCACCTTGGCACCCGAGAATTCCATTCAAGCCCTGTGACACGAAAGAATCAGGA
bait_748	ACAGAAACGGACATGGGGGAAGCGGGGATACCGGACTGTAGAACTCTGAACCCAGCTCCAACTCTTCAGCCTTGGCACCCGAGAATTCCATTCAAGCCCTGTGACACGAAAGAATCAGGA
bait_749	ACAGAAACGGACATGGGGGAAGCGGGGACGGACTGTAGAACTCTGAACAACCTGGATCATCAAACCGTTTTCCTTGGCACCCGAGAATTCCTCAAGCCCTGTGACACGAAAGAATCAGGA
bait_750	ACAGAAACGGACATGGGGGAAGCGGGGATACGGACTGTAGAACTCTGAACGAAAAGTAATCACAGTTTTTCCTTGGCACCCGAGAATTCCTTCAAGCCCTGTGACACGAAAGAATCAGGA
bait_751	ACAGAAACGGACATGGGGGAAGCGGGGATACCGGACTGTAGAACTCTGAACCAATCTTCAGCCCCTTTCCCTTGGCACCCGAGAATTCCATTCAAGCCCTGTGACACGAAAGAATCAGGA
bait_752	ACAGAAACGGACATGGGGGAAGCGGGGATACCGGACTGTAGAACTCTGAACAAGTTCTCCTGTTCCAGCCCTTGGCACCCGAGAATTCCATTCAAGCCCTGTGACACGAAAGAATCAGGA
bait_753	ACAGAAACGGACATGGGGGAAGCGGGGATCGGACTGTAGAACTCTGAACTCACTGCAGAATTTCAGAATTGCCTTGGCACCCGAGAATTCCTCAAGCCCTGTGACACGAAAGAATCAGGA
bait_754	ACAGAAACGGACATGGGGGAAGCGGGGATCGGACTGTAGAACTCTGAACAACCTGCTCCTGTTCTTACACTCCTTGGCACCCGAGAATTCCTCAAGCCCTGTGACACGAAAGAATCAGGA
bait_755	ACAGAAACGGACATGGGGGAAGCGGGGATCGGACTGTAGAACTCTGAACCTATACACGTTCAGAGAAACTTCCTTGGCACCCGAGAATTCCTCAAGCCCTGTGACACGAAAGAATCAGGA
bait_756	ACAGAAACGGACATGGGGGAAGCGGGGATCGGACTGTAGAACTCTGAACTCCATCTACTAAAATTTCCTAGCCTTGGCACCCGAGAATTCCTCAAGCCCTGTGACACGAAAGAATCAGGA
bait_757	ACAGAAACGGACATGGGGGAAGCGGGGATACCGGACTGTAGAACTCTGAACTCTACTGCCTCATCTTTTCCTTGGCACCCGAGAATTCCATTCAAGCCCTGTGACACGAAAGAATCAGGA
bait_758	ACAGAAACGGACATGGGGGAAGCGGGGATCGGACTGTAGAACTCTGAACTCTTTTGCATGAATTCTCAGGACCTTGGCACCCGAGAATTCCTCAAGCCCTGTGACACGAAAGAATCAGGA
bait_759	ACAGAAACGGACATGGGGGAAGCGGGGATCGGACTGTAGAACTCTGAACAGGTAGAATCGCTTGAGCCCACCTTGGCACCCGAGAATTCCTTCAAGCCCTGTGACACGAAAGAATCAGGA
bait_760	ACAGAAACGGACATGGGGGAAGCGGGGATACGGACTGTAGAACTCTGAACACATATCTATCTATTCACACCCTTGGCACCCGAGAATTCCTTCAAGCCCTGTGACACGAAAGAATCAGGA
bait_761	ACAGAAACGGACATGGGGGAAGCGGGGATCGGACTGTAGAACTCTGAACCAGCACCAGCTCCTTGGCAGACCTTGGCACCCGAGAATTCCTTCAAGCCCTGTGACACGAAAGAATCAGGA
bait_762	ACAGAAACGGACATGGGGGAAGCGGGGATCGGACTGTAGAACTCTGAACTGCCTGGCTCACACATGTCCTTCCTTGGCACCCGAGAATTCCTCAAGCCCTGTGACACGAAAGAATCAGGA
bait_763	ACAGAAACGGACATGGGGGAAGCGGGGATACGGACTGTAGAACTCTGAACCCTTCTTCTTCTCCACAGTTCCTTGGCACCCGAGAATTCCTTCAAGCCCTGTGACACGAAAGAATCAGGA
bait_764	ACAGAAACGGACATGGGGGAAGCGGGGATACCGGACTGTAGAACTCTGAACTTTTTTTTCCCACAGCCTCCTTGGCACCCGAGAATTCCATTCAAGCCCTGTGACACGAAAGAATCAGGA
bait_765	ACAGAAACGGACATGGGGGAAGCGGGGATACGGACTGTAGAACTCTGAACGGAACATACTTCTACTACAACCTTGGCACCCGAGAATTCCTTCAAGCCCTGTGACACGAAAGAATCAGGA
bait_766	ACAGAAACGGACATGGGGGAAGCGGGGATCGGACTGTAGAACTCTGAACAACCTTCTGAGTGTGCACAGCTCCTTGGCACCCGAGAATTCCTCAAGCCCTGTGACACGAAAGAATCAGGA
bait_767	ACAGAAACGGACATGGGGGAAGCGGGGATCGGACTGTAGAACTCTGAACTACAACTTAATAGGCACTGCTCCTTGGCACCCGAGAATTCCTTCAAGCCCTGTGACACGAAAGAATCAGGA
bait_768	ACAGAAACGGACATGGGGGAAGCGGGGATCGGACTGTAGAACTCTGAACTGCATGACAGATCTTTTCCCAACCTTGGCACCCGAGAATTCCTCAAGCCCTGTGACACGAAAGAATCAGGA
bait_769	ACAGAAACGGACATGGGGGAAGCGGGGATCGGACTGTAGAACTCTGAACAGAGATCAGGGTTCCTCACTGCCTTGGCACCCGAGAATTCCTTCAAGCCCTGTGACACGAAAGAATCAGGA
bait_770	ACAGAAACGGACATGGGGGAAGCGGGGCGGACTGTAGAACTCTGAACCACTGCAGCCCCTGCCTTCTGGGTTCCTTGGCACCCGAGAATTCCCAAGCCCTGTGACACGAAAGAATCAGGA
bait_771	ACAGAAACGGACATGGGGGAAGCGGGGATCGGACTGTAGAACTCTGAACAACCATGGTATGTCTGTCCACACCTTGGCACCCGAGAATTCCTCAAGCCCTGTGACACGAAAGAATCAGGA
bait_772	ACAGAAACGGACATGGGGGAAGCGGGGATCGGACTGTAGAACTCTGAACATGGCCTCCAGTTGTATTCATCCTTGGCACCCGAGAATTCCTTCAAGCCCTGTGACACGAAAGAATCAGGA
bait_773	ACAGAAACGGACATGGGGGAAGCGGGGACGGACTGTAGAACTCTGAACACCAGCCATCCAGACAAAACAGGTCCTTGGCACCCGAGAATTCCCAAGCCCTGTGACACGAAAGAATCAGGA
bait_774	ACAGAAACGGACATGGGGGAAGCGGGGACGGACTGTAGAACTCTGAACTCTGGCTGGCCATTCTGGACACGCCTTGGCACCCGAGAATTCCTCAAGCCCTGTGACACGAAAGAATCAGGA
bait_775	ACAGAAACGGACATGGGGGAAGCGGGGATACCGGACTGTAGAACTCTGAACCCGCTCCAGCTGCCGCCACCTTGGCACCCGAGAATTCCATTCAAGCCCTGTGACACGAAAGAATCAGGA
bait_776	ACAGAAACGGACATGGGGGAAGCGGGGACGGACTGTAGAACTCTGAACTCTAGTCCAGTGACACTACATCTCCTTGGCACCCGAGAATTCCTCAAGCCCTGTGACACGAAAGAATCAGGA
bait_777	ACAGAAACGGACATGGGGGAAGCGGGGAGACTGTAGAACTCTGAACAAAAGAAAGTCTTAAACATGTTAATTTGCCTTGGCACCCGAGAATTCAAGCCCTGTGACACGAAAGAATCAGGA
bait_778	ACAGAAACGGACATGGGGGAAGCGGGGACGGACTGTAGAACTCTGAACAAATCTCCTGTTGATAGAGTCTCTCCTTGGCACCCGAGAATTCCCAAGCCCTGTGACACGAAAGAATCAGGA
bait_779	ACAGAAACGGACATGGGGGAAGCGGGGATCGGACTGTAGAACTCTGAACCTCAGATCTGTAAACCTCTGCTCCTTGGCACCCGAGAATTCCTCAAGCCCTGTGACACGAAAGAATCAGGA
bait_780	ACAGAAACGGACATGGGGGAAGCGGGCGGACTGTAGAACTCTGAACCTAGAGAAATGATCCCTGAAAGTATAGCCTTGGCACCCGAGAATTCCAAGCCCTGTGACACGAAAGAATCAGGA
bait_781	ACAGAAACGGACATGGGGGAAGCGGGGACGGACTGTAGAACTCTGAACTGGGGATGCCCTGCCCAGCTCCGCCTTGGCACCCGAGAATTCCTCAAGCCCTGTGACACGAAAGAATCAGGA
bait_782	ACAGAAACGGACATGGGGGAAGCGGGGACGGACTGTAGAACTCTGAACAGCTATTCCTACATTTTTTCCGTACCTTGGCACCCGAGAATTCCCAAGCCCTGTGACACGAAAGAATCAGGA
bait_783	ACAGAAACGGACATGGGGGAAGCGGGGATCGGACTGTAGAACTCTGAACTTTTTTTTTTACTGCCAGCCACCTTGGCACCCGAGAATTCCTTCAAGCCCTGTGACACGAAAGAATCAGGA
bait_784	ACAGAAACGGACATGGGGGAAGCGGGGATACCGGACTGTAGAACTCTGAACCAGCTCCGCCCTCGCAGTCCTTGGCACCCGAGAATTCCATTCAAGCCCTGTGACACGAAAGAATCAGGA
bait_785	ACAGAAACGGACATGGGGGAAGCGGGGATACCGGACTGTAGAACTCTGAACTCCAGCCGCCGCCGTGGCCCTTGGCACCCGAGAATTCCATTCAAGCCCTGTGACACGAAAGAATCAGGA
bait_786	ACAGAAACGGACATGGGGGAAGCGGGGATCGGACTGTAGAACTCTGAACAAATGCTATATGGTTCCATTCACCTTGGCACCCGAGAATTCCTCAAGCCCTGTGACACGAAAGAATCAGGA
bait_787	ACAGAAACGGACATGGGGGAAGCGGGGATCGGACTGTAGAACTCTGAACACAAAAGTAATTGTCGTTTTTGCCTTGGCACCCGAGAATTCCTCAAGCCCTGTGACACGAAAGAATCAGGA
bait_788	ACAGAAACGGACATGGGGGAAGCGGGGATACCGGACTGTAGAACTCTGAACCCAAGTCTTCCATCTCCACCTTGGCACCCGAGAATTCCATTCAAGCCCTGTGACACGAAAGAATCAGGA
bait_789	ACAGAAACGGACATGGGGGAAGCGGGGATACCGGACTGTAGAACTCTGAACAAGCCCAGCATGTCGCCTCCTTGGCACCCGAGAATTCCATTCAAGCCCTGTGACACGAAAGAATCAGGA
bait_790	ACAGAAACGGACATGGGGGAAGCGGGGACGGACTGTAGAACTCTGAACTCAAGGCCACCACTGCCCAAGAACCTTGGCACCCGAGAATTCCTCAAGCCCTGTGACACGAAAGAATCAGGA
bait_791	ACAGAAACGGACATGGGGGAAGCGGGGATCGGACTGTAGAACTCTGAACAAAGGACTTCATAAGCCAGTCTCCTTGGCACCCGAGAATTCCTCAAGCCCTGTGACACGAAAGAATCAGGA
bait_792	ACAGAAACGGACATGGGGGAAGCGGGGATCGGACTGTAGAACTCTGAACCATTTAGTGCCTATCCTGTTTCCTTGGCACCCGAGAATTCCTTCAAGCCCTGTGACACGAAAGAATCAGGA
bait_793	ACAGAAACGGACATGGGGGAAGCGGGGATACCGGACTGTAGAACTCTGAACTCTTCCTTCCCGCCCTGCCCTTGGCACCCGAGAATTCCATTCAAGCCCTGTGACACGAAAGAATCAGGA
bait_794	ACAGAAACGGACATGGGGGAAGCGGGGATACGGACTGTAGAACTCTGAACCCTCCCTGCCACCCTCCCAGCCTTGGCACCCGAGAATTCCTTCAAGCCCTGTGACACGAAAGAATCAGGA
bait_795	ACAGAAACGGACATGGGGGAAGCGGGGATACGGACTGTAGAACTCTGAACTTACACCAAGTCCTAATGAACCTTGGCACCCGAGAATTCCTTCAAGCCCTGTGACACGAAAGAATCAGGA
bait_796	ACAGAAACGGACATGGGGGAAGCGGGGATACCGGACTGTAGAACTCTGAACCAGCCCTGCTCCACAGCACCTTGGCACCCGAGAATTCCATTCAAGCCCTGTGACACGAAAGAATCAGGA
bait_797	ACAGAAACGGACATGGGGGAAGCGGGGATCGGACTGTAGAACTCTGAACCTGGTGCAAAAGTAACTGCCACCTTGGCACCCGAGAATTCCTTCAAGCCCTGTGACACGAAAGAATCAGGA
bait_798	ACAGAAACGGACATGGGGGAAGCGGGGATACGGACTGTAGAACTCTGAACGGAAGGAGTTCTCCGCCTCTCCTTGGCACCCGAGAATTCCTTCAAGCCCTGTGACACGAAAGAATCAGGA
bait_799	ACAGAAACGGACATGGGGGAAGCGGGGATCGGACTGTAGAACTCTGAACTGCTCATGTGTCCTCTCTCTGTCCTTGGCACCCGAGAATTCCTCAAGCCCTGTGACACGAAAGAATCAGGA
bait_800	ACAGAAACGGACATGGGGGAAGCGGGGATCGGACTGTAGAACTCTGAACAAGTCTTTCAGTCCATGAACATCCTTGGCACCCGAGAATTCCTCAAGCCCTGTGACACGAAAGAATCAGGA
bait_801	ACAGAAACGGACATGGGGGAAGCGGGGACGGACTGTAGAACTCTGAACCCGCTGCACTCCAGCTTGGGTAACCTTGGCACCCGAGAATTCCTCAAGCCCTGTGACACGAAAGAATCAGGA
bait_802	ACAGAAACGGACATGGGGGAAGCGGGGATACCGGACTGTAGAACTCTGAACACTGCACTCCACACTCCTCCTTGGCACCCGAGAATTCCATTCAAGCCCTGTGACACGAAAGAATCAGGA
bait_803	ACAGAAACGGACATGGGGGAAGCGGGGATACCGGACTGTAGAACTCTGAACTGGGTTCATCTGCCATTTCCTTGGCACCCGAGAATTCCATTCAAGCCCTGTGACACGAAAGAATCAGGA
bait_804	ACAGAAACGGACATGGGGGAAGCGGGGATCGGACTGTAGAACTCTGAACTAAGCAGTACTTCCCCCTTTTCCTTGGCACCCGAGAATTCCTTCAAGCCCTGTGACACGAAAGAATCAGGA
bait_805	ACAGAAACGGACATGGGGGAAGCGGGGATCGGACTGTAGAACTCTGAACAAACCCCACCCTCAACCCCACCCTTGGCACCCGAGAATTCCTTCAAGCCCTGTGACACGAAAGAATCAGGA
bait_806	ACAGAAACGGACATGGGGGAAGCGGGGATACCGGACTGTAGAACTCTGAACTGCCCCACAGCCCCTCGCCCTTGGCACCCGAGAATTCCATTCAAGCCCTGTGACACGAAAGAATCAGGA
bait_807	ACAGAAACGGACATGGGGGAAGCGGGGATTGTAGAACTCTGAACCGTTCTGCAGCATAGGACATCATCATAGAACCCTTGGCACCCGAGATTCAAGCCCTGTGACACGAAAGAATCAGGA
bait_808	ACAGAAACGGACATGGGGGAAGCGGGGATACGGACTGTAGAACTCTGAACTTGAACTTCCACATCTCCTCCTTGGCACCCGAGAATTCCATTCAAGCCCTGTGACACGAAAGAATCAGGA
bait_809	ACAGAAACGGACATGGGGGAAGCGGGGATCGGACTGTAGAACTCTGAACGCAAAGAACAGAGGAGATGGCCCTTGGCACCCGAGAATTCCTTCAAGCCCTGTGACACGAAAGAATCAGGA
bait_810	ACAGAAACGGACATGGGGGAAGCGGGGATACGGACTGTAGAACTCTGAACTCCACTTCCACATCATCTCCCCTTGGCACCCGAGAATTCCTTCAAGCCCTGTGACACGAAAGAATCAGGA
bait_811	ACAGAAACGGACATGGGGGAAGCGGGGATACGGACTGTAGAACTCTGAACAACGCCTCCAGCTCCTTGTCCCTTGGCACCCGAGAATTCCTTCAAGCCCTGTGACACGAAAGAATCAGGA
bait_812	ACAGAAACGGACATGGGGGAAGCGGGGATACGGACTGTAGAACTCTGAACAATTGTCCTCTCGTGCCTTCCTTGGCACCCGAGAATTCCATTCAAGCCCTGTGACACGAAAGAATCAGGA
bait_813	ACAGAAACGGACATGGGGGAAGCGGGGATACCGGACTGTAGAACTCTGAACTACCACAGCTCCACTCCTCCTTGGCACCCGAGAATTCCATTCAAGCCCTGTGACACGAAAGAATCAGGA
bait_814	ACAGAAACGGACATGGGGGAAGCGGGGATACCGGACTGTAGAACTCTGAACCACCCATCCCTGACAGTGCCTTGGCACCCGAGAATTCCATTCAAGCCCTGTGACACGAAAGAATCAGGA
bait_815	ACAGAAACGGACATGGGGGAAGCGGGGATACGGACTGTAGAACTCTGAACCAGTACATGTCCTCTTCATCCTTGGCACCCGAGAATTCCATTCAAGCCCTGTGACACGAAAGAATCAGGA
bait_816	ACAGAAACGGACATGGGGGAAGCGGGGATCGGACTGTAGAACTCTGAACACCACTCTAAGACAGTCCGCCTCCTTGGCACCCGAGAATTCCTCAAGCCCTGTGACACGAAAGAATCAGGA
bait_817	ACAGAAACGGACATGGGGGAAGCGGGGATCGGACTGTAGAACTCTGAACCCATCTCGAAATCCTCCATAGTCCTTGGCACCCGAGAATTCCTCAAGCCCTGTGACACGAAAGAATCAGGA
bait_818	ACAGAAACGGACATGGGGGAAGCGGGGATCGGACTGTAGAACTCTGAACCAAAAACCATAACTACTTTCGCCTTGGCACCCGAGAATTCCTTCAAGCCCTGTGACACGAAAGAATCAGGA
bait_819	ACAGAAACGGACATGGGGGAAGCGGGGATACGGACTGTAGAACTCTGAACAGCCATCCAGCCCAGCCAAGCCTTGGCACCCGAGAATTCCTTCAAGCCCTGTGACACGAAAGAATCAGGA
bait_820	ACAGAAACGGACATGGGGGAAGCGGGGATACGGACTGTAGAACTCTGAACTTATTCCAGATGTAGCTTTACCTTGGCACCCGAGAATTCCTTCAAGCCCTGTGACACGAAAGAATCAGGA
bait_821	ACAGAAACGGACATGGGGGAAGCGGGGATACCGGACTGTAGAACTCTGAACTGAGTTTTCATCACTTCTCCTTGGCACCCGAGAATTCCATTCAAGCCCTGTGACACGAAAGAATCAGGA
bait_822	ACAGAAACGGACATGGGGGAAGCGGGGATCGGACTGTAGAACTCTGAACAAAGAATTCTTGCCACATCTTCCCTTGGCACCCGAGAATTCCTCAAGCCCTGTGACACGAAAGAATCAGGA
bait_823	ACAGAAACGGACATGGGGGAAGCGGGGACGGACTGTAGAACTCTGAACATTTCGCCACTGCACTCTACCCTGCCTTGGCACCCGAGAATTCCCAAGCCCTGTGACACGAAAGAATCAGGA
bait_824	ACAGAAACGGACATGGGGGAAGCGGGGATACCGGACTGTAGAACTCTGAACCTTCACTAGTTTCTTTTTCCTTGGCACCCGAGAATTCCATTCAAGCCCTGTGACACGAAAGAATCAGGA
bait_825	ACAGAAACGGACATGGGGGAAGCGGGGATCGGACTGTAGAACTCTGAACTCTTCAAATCACTCTACTCTGACCTTGGCACCCGAGAATTCCTCAAGCCCTGTGACACGAAAGAATCAGGA
bait_826	ACAGAAACGGACATGGGGGAAGCGGGGCGGACTGTAGAACTCTGAACAGCACCACCCTGCAGGCTCCAACAACCTTGGCACCCGAGAATTCCCAAGCCCTGTGACACGAAAGAATCAGGA
bait_827	ACAGAAACGGACATGGGGGAAGCGGGGATCGGACTGTAGAACTCTGAACCTTAACAGGCATTTTATATATACCTTGGCACCCGAGAATTCCTCAAGCCCTGTGACACGAAAGAATCAGGA
bait_828	ACAGAAACGGACATGGGGGAAGCGGGGATCGGACTGTAGAACTCTGAACCTTCAGCAGGTCCTTTTCTAGACCTTGGCACCCGAGAATTCCTCAAGCCCTGTGACACGAAAGAATCAGGA
bait_829	ACAGAAACGGACATGGGGGAAGCGGGGATCGGACTGTAGAACTCTGAACTGACAGTTTTTCAGGGTAAAAACCTTGGCACCCGAGAATTCCTCAAGCCCTGTGACACGAAAGAATCAGGA
bait_830	ACAGAAACGGACATGGGGGAAGCGGGGATACCGGACTGTAGAACTCTGAACCACTTGTCACTGTCCTGTCCTTGGCACCCGAGAATTCCATTCAAGCCCTGTGACACGAAAGAATCAGGA
bait_831	ACAGAAACGGACATGGGGGAAGCGGGGCTTGGCACCCGAGAATTCCACGAAAGAAGCGCTTTACAATGTTATGATCGTCGGACTGTAGAACTCAAGCCCTGTGACACGAAAGAATCAGGA
bait_832	ACAGAAACGGACATGGGGGAAGCGGGGATCTTGGCACCCGAGAATTCCAGCCCAGCACGCTTCCGCTGCGGATCGTCGGACTGTAGAACTTTCAAGCCCTGTGACACGAAAGAATCAGGA
bait_833	ACAGAAACGGACATGGGGGAAGCGGGCTTGGCACCCGAGAATTCCAGAGATCAGACGAGATCGGGCGCGTTCAGATCGTCGGACTGTAGAACTAAGCCCTGTGACACGAAAGAATCAGGA
bait_834	ACAGAAACGGACATGGGGGAAGCGGGGACTTGGCACCCGAGAATTCCAAGCCCTGTTCTACAGCCCTGAGGGATCGTCGGACTGTAGAACTTCAAGCCCTGTGACACGAAAGAATCAGGA
bait_835	ACAGAAACGGACATGGGGGAAGCGGGGATCTTGGCACCCGAGAATTCCAAAGAGGTCGACCGTGTATTGGGGATCGTCGGACTGTAGAACTTCAAGCCCTGTGACACGAAAGAATCAGGA
bait_836	ACAGAAACGGACATGGGGGAAGCGGGGATCTTGGCACCCGAGAATTCCATGGCCTGCCTATTTCCTCCTTTGATCGTCGGACTGTAGAACTTCAAGCCCTGTGACACGAAAGAATCAGGA
bait_837	ACAGAAACGGACATGGGGGAAGCGGGGACTTGGCACCCGAGAATTCCATTCCTCAGCACAGCACCATCTTCGATCGTCGGACTGTAGAACTTCAAGCCCTGTGACACGAAAGAATCAGGA
bait_838	ACAGAAACGGACATGGGGGAAGCGGGGATCTTGGCACCCGAGAATTCCACTGTTCTCTTCCTTTGGCCTTGGATCGTCGGACTGTAGAACTTCAAGCCCTGTGACACGAAAGAATCAGGA
bait_839	ACAGAAACGGACATGGGGGAAGCGGGGATCTTGGCACCCGAGAATTCCAAGCATTCATTCTGCAAGCCTGTGATCGTCGGACTGTAGAACTTCAAGCCCTGTGACACGAAAGAATCAGGA
bait_840	ACAGAAACGGACATGGGGGAAGCGGGGATCTTGGCACCCGAGAATTCCATGGAAACCAAGAGTGGGTCGCGATCGTCGGACTGTAGAACTTTCAAGCCCTGTGACACGAAAGAATCAGGA
bait_841	ACAGAAACGGACATGGGGGAAGCGGGGATACTTGGCACCCGAGAATTCCAAGGCACTACACATCTTCTTTGATCGTCGGACTGTAGAACTTTCAAGCCCTGTGACACGAAAGAATCAGGA
bait_842	ACAGAAACGGACATGGGGGAAGCGGGGATCTTGGCACCCGAGAATTCCATGTGAGTTACTCTGCCTCATCGATCGTCGGACTGTAGAACTTTCAAGCCCTGTGACACGAAAGAATCAGGA
bait_843	ACAGAAACGGACATGGGGGAAGCGGGGATCTTGGCACCCGAGAATTCCATCATTGTCATCCAAATCTTGGTGATCGTCGGACTGTAGAACTTCAAGCCCTGTGACACGAAAGAATCAGGA
bait_844	ACAGAAACGGACATGGGGGAAGCGGGGATCTTGGCACCCGAGAATTCCAACTTCAAGGATCTTAAACTTTGGATCGTCGGACTGTAGAACTTCAAGCCCTGTGACACGAAAGAATCAGGA
bait_845	ACAGAAACGGACATGGGGGAAGCGGGGCTTGGCACCCGAGAATTCCAACTTGCTGCATACTTCCCACCACCTGATCGTCGGACTGTAGAACTCAAGCCCTGTGACACGAAAGAATCAGGA
bait_846	ACAGAAACGGACATGGGGGAAGCGGGGATCTTGGCACCCGAGAATTCCACTCTAGCGAGGATTCCAACATTGATCGTCGGACTGTAGAACTTCAAGCCCTGTGACACGAAAGAATCAGGA
bait_847	ACAGAAACGGACATGGGGGAAGCGGGGATACCTTGGCACCCGAGAATTCCATACTGCTCACACGCTCCGGATCGTCGGACTGTAGAACTATTCAAGCCCTGTGACACGAAAGAATCAGGA
bait_848	ACAGAAACGGACATGGGGGAAGCGGGGATCTTGGCACCCGAGAATTCCAAAGCTGGTTCCGAGGCCGGGCAGATCGTCGGACTGTAGAACTTCAAGCCCTGTGACACGAAAGAATCAGGA
bait_849	ACAGAAACGGACATGGGGGAAGCGGGGATCTTGGCACCCGAGAATTCCAAGATACAGCCTGCATTCCCGTTGATCGTCGGACTGTAGAACTTCAAGCCCTGTGACACGAAAGAATCAGGA
bait_850	ACAGAAACGGACATGGGGGAAGCGGGGATCTTGGCACCCGAGAATTCCAGATCCGAGCACCGGGGACCCCCGATCGTCGGACTGTAGAACTTCAAGCCCTGTGACACGAAAGAATCAGGA
bait_851	ACAGAAACGGACATGGGGGAAGCGGGGATCTTGGCACCCGAGAATTCCACTGGAGGACGGCAACAGTCAGGATCGTCGGACTGTAGAACTTTCAAGCCCTGTGACACGAAAGAATCAGGA
bait_852	ACAGAAACGGACATGGGGGAAGCGGGGCTTGGCACCCGAGAATTCCACATCAGTGTCATTATCATCATCATCGATCGTCGGACTGTAGAACTCAAGCCCTGTGACACGAAAGAATCAGGA
bait_853	ACAGAAACGGACATGGGGGAAGCGGGGATCTTGGCACCCGAGAATTCCAGGCCCCCACCATGTCTCCTCAAGATCGTCGGACTGTAGAACTTCAAGCCCTGTGACACGAAAGAATCAGGA
bait_854	ACAGAAACGGACATGGGGGAAGCGGGGATACTTGGCACCCGAGAATTCCACCTCAGGAACCATCACCATAGATCGTCGGACTGTAGAACTTTCAAGCCCTGTGACACGAAAGAATCAGGA
bait_855	ACAGAAACGGACATGGGGGAAGCGGGGACTTGGCACCCGAGAATTCCATCTCCAGTGTTTCTTTAGTGCCTGATCGTCGGACTGTAGAACTTCAAGCCCTGTGACACGAAAGAATCAGGA
bait_856	ACAGAAACGGACATGGGGGAAGCGGGGATCTTGGCACCCGAGAATTCCAAAACAGAGTCTCTTCTGTCACTGATCGTCGGACTGTAGAACTTCAAGCCCTGTGACACGAAAGAATCAGGA
bait_857	ACAGAAACGGACATGGGGGAAGCGGGGATCTTGGCACCCGAGAATTCCAATACATATATACACATTCCATGATCGTCGGACTGTAGAACTTTCAAGCCCTGTGACACGAAAGAATCAGGA
bait_858	ACAGAAACGGACATGGGGGAAGCGGGGATCTTGGCACCCGAGAATTCCATGTGTGTGTGCATGGATATATAGATCGTCGGACTGTAGAACTTCAAGCCCTGTGACACGAAAGAATCAGGA
bait_859	ACAGAAACGGACATGGGGGAAGCGGGGATCTTGGCACCCGAGAATTCCAACCTTAGCCCTCTCTGTCTGTGATCGTCGGACTGTAGAACTTTCAAGCCCTGTGACACGAAAGAATCAGGA
bait_860	ACAGAAACGGACATGGGGGAAGCGGGGACTTGGCACCCGAGAATTCCAATACCACTGCACTACAGCCTGGATGATCGTCGGACTGTAGAACTCAAGCCCTGTGACACGAAAGAATCAGGA
bait_861	ACAGAAACGGACATGGGGGAAGCGGGGATCTTGGCACCCGAGAATTCCAGACAAAAACTGCGATTACTTTTGATCGTCGGACTGTAGAACTTCAAGCCCTGTGACACGAAAGAATCAGGA
bait_862	ACAGAAACGGACATGGGGGAAGCGGGGATACTTGGCACCCGAGAATTCCAAGTAAAGTGGCCAACGCAATGATCGTCGGACTGTAGAACTTTCAAGCCCTGTGACACGAAAGAATCAGGA
bait_863	ACAGAAACGGACATGGGGGAAGCGGGGATCTTGGCACCCGAGAATTCCATAAGTCACTGTGCTAGGCCTGTGATCGTCGGACTGTAGAACTTCAAGCCCTGTGACACGAAAGAATCAGGA
bait_864	ACAGAAACGGACATGGGGGAAGCGGGGATCTTGGCACCCGAGAATTCCAGTCCGATGACTCCTGGGCGACGATCGTCGGACTGTAGAACTTTCAAGCCCTGTGACACGAAAGAATCAGGA
bait_865	ACAGAAACGGACATGGGGGAAGCGGGGATACTTGGCACCCGAGAATTCCACCCCTAGTACCACCTCCTCGATCGTCGGACTGTAGAACTATTCAAGCCCTGTGACACGAAAGAATCAGGA
bait_866	ACAGAAACGGACATGGGGGAAGCGGGGATACCTTGGCACCCGAGAATTCCACCATCCTCTTTAGTCCACGATCGTCGGACTGTAGAACTATTCAAGCCCTGTGACACGAAAGAATCAGGA
bait_867	ACAGAAACGGACATGGGGGAAGCGGGGATCTTGGCACCCGAGAATTCCAAGCGCACGGCTTCGGGGAGCAGGATCGTCGGACTGTAGAACTTCAAGCCCTGTGACACGAAAGAATCAGGA
bait_868	ACAGAAACGGACATGGGGGAAGCGGGGATCTTGGCACCCGAGAATTCCAGGCCCTTCCTCCCTCCCTCCAGATCGTCGGACTGTAGAACTTTCAAGCCCTGTGACACGAAAGAATCAGGA
bait_869	ACAGAAACGGACATGGGGGAAGCGGGGATCTTGGCACCCGAGAATTCCATCACTCTCTTACTTGTGACTATGATCGTCGGACTGTAGAACTTCAAGCCCTGTGACACGAAAGAATCAGGA
bait_870	ACAGAAACGGACATGGGGGAAGCGGGGACTTGGCACCCGAGAATTCCATTGCAAAAGTAATTGCAGTCTTTGGATCGTCGGACTGTAGAACTCAAGCCCTGTGACACGAAAGAATCAGGA
bait_871	ACAGAAACGGACATGGGGGAAGCGGGGATCTTGGCACCCGAGAATTCCAAAAACTGTCCCATCCCTCTAAGATCGTCGGACTGTAGAACTTTCAAGCCCTGTGACACGAAAGAATCAGGA
bait_872	ACAGAAACGGACATGGGGGAAGCGGGGATCTTGGCACCCGAGAATTCCACACCCGCTGGCCAGATTCCGGTGATCGTCGGACTGTAGAACTTCAAGCCCTGTGACACGAAAGAATCAGGA
bait_873	ACAGAAACGGACATGGGGGAAGCGGGGATCTTGGCACCCGAGAATTCCAAGACAGAACTTCACTCTTGTTGATCGTCGGACTGTAGAACTTTCAAGCCCTGTGACACGAAAGAATCAGGA
bait_874	ACAGAAACGGACATGGGGGAAGCGGGGATACTTGGCACCCGAGAATTCCACGCCGGGTTCCTGCCGCCTGATCGTCGGACTGTAGAACTATTCAAGCCCTGTGACACGAAAGAATCAGGA
bait_875	ACAGAAACGGACATGGGGGAAGCGGGGACTTGGCACCCGAGAATTCCAAGTGGCTGCGGCGCGGCCTCCTCGATCGTCGGACTGTAGAACTTCAAGCCCTGTGACACGAAAGAATCAGGA
bait_876	ACAGAAACGGACATGGGGGAAGCGGGGACTTGGCACCCGAGAATTCCACAAGCTCTTCTACCATGTTGATTGATCGTCGGACTGTAGAACTTCAAGCCCTGTGACACGAAAGAATCAGGA
bait_877	ACAGAAACGGACATGGGGGAAGCGGGGATCTTGGCACCCGAGAATTCCACAGGATCTGCCAGGAGCTCAGGATCGTCGGACTGTAGAACTTTCAAGCCCTGTGACACGAAAGAATCAGGA
bait_878	ACAGAAACGGACATGGGGGAAGCGGGGATACTTGGCACCCGAGAATTCCAAGCCGTAATAAAATGTTCTGGATCGTCGGACTGTAGAACTTTCAAGCCCTGTGACACGAAAGAATCAGGA
bait_879	ACAGAAACGGACATGGGGGAAGCGGGGACTTGGCACCCGAGAATTCCAATATTGTAGTCTGAATCCTGCTTGATCGTCGGACTGTAGAACTTCAAGCCCTGTGACACGAAAGAATCAGGA
bait_880	ACAGAAACGGACATGGGGGAAGCGGGGATCTTGGCACCCGAGAATTCCAATGTAATGTAATCAGTCAGGAGATCGTCGGACTGTAGAACTTTCAAGCCCTGTGACACGAAAGAATCAGGA
bait_881	ACAGAAACGGACATGGGGGAAGCGGGGATCTTGGCACCCGAGAATTCCAAGAGGCTGAATTCCCAGCGAATGATCGTCGGACTGTAGAACTTCAAGCCCTGTGACACGAAAGAATCAGGA
bait_882	ACAGAAACGGACATGGGGGAAGCGGGGATACCTTGGCACCCGAGAATTCCAGCGTTCCCCCTAGCGCCTGATCGTCGGACTGTAGAACTATTCAAGCCCTGTGACACGAAAGAATCAGGA
bait_883	ACAGAAACGGACATGGGGGAAGCGGGGATCTTGGCACCCGAGAATTCCATATGCTTGATAGAGTCCCAGAGGATCGTCGGACTGTAGAACTTCAAGCCCTGTGACACGAAAGAATCAGGA
bait_884	ACAGAAACGGACATGGGGGAAGCGGGGATCTTGGCACCCGAGAATTCCATTAGAGCAAAAGTCTCAGGGCAGATCGTCGGACTGTAGAACTTCAAGCCCTGTGACACGAAAGAATCAGGA
bait_885	ACAGAAACGGACATGGGGGAAGCGGGGATCTTGGCACCCGAGAATTCCACTGCAGGGAGGGAAGTGGCGAAGATCGTCGGACTGTAGAACTTCAAGCCCTGTGACACGAAAGAATCAGGA
bait_886	ACAGAAACGGACATGGGGGAAGCGGGGATCTTGGCACCCGAGAATTCCACAGCCCATTCCACAAACCCATGATCGTCGGACTGTAGAACTTTCAAGCCCTGTGACACGAAAGAATCAGGA
bait_887	ACAGAAACGGACATGGGGGAAGCGGGGATCTTGGCACCCGAGAATTCCAATAATACAAAGCTTTCTGCCTGATCGTCGGACTGTAGAACTTTCAAGCCCTGTGACACGAAAGAATCAGGA
bait_888	ACAGAAACGGACATGGGGGAAGCGGGGATCTTGGCACCCGAGAATTCCACTCCTGACTGATTGCACTACATGATCGTCGGACTGTAGAACTTCAAGCCCTGTGACACGAAAGAATCAGGA
bait_889	ACAGAAACGGACATGGGGGAAGCGGGGATACCTTGGCACCCGAGAATTCCACCCGGGGTGGAGTCTCCGGATCGTCGGACTGTAGAACTATTCAAGCCCTGTGACACGAAAGAATCAGGA
bait_890	ACAGAAACGGACATGGGGGAAGCGGGGATCTTGGCACCCGAGAATTCCAACACGCTCACCGGTGCCACACGGATCGTCGGACTGTAGAACTTCAAGCCCTGTGACACGAAAGAATCAGGA
bait_891	ACAGAAACGGACATGGGGGAAGCGGGGATCTTGGCACCCGAGAATTCCATCACTTCTCTGTCTTCTTTCCTGATCGTCGGACTGTAGAACTTCAAGCCCTGTGACACGAAAGAATCAGGA
bait_892	ACAGAAACGGACATGGGGGAAGCGGGGATCTTGGCACCCGAGAATTCCACCCCTAGAGACTCTAATTTGCAGATCGTCGGACTGTAGAACTTCAAGCCCTGTGACACGAAAGAATCAGGA
bait_893	ACAGAAACGGACATGGGGGAAGCGGGGATACCTTGGCACCCGAGAATTCCACCCTCGTCCAAAAATCCAGATCGTCGGACTGTAGAACTATTCAAGCCCTGTGACACGAAAGAATCAGGA
bait_894	ACAGAAACGGACATGGGGGAAGCGGGGATACCTTGGCACCCGAGAATTCCATACTTCTGCACCAGCCTAGATCGTCGGACTGTAGAACTATTCAAGCCCTGTGACACGAAAGAATCAGGA
bait_895	ACAGAAACGGACATGGGGGAAGCGGGGATACCTTGGCACCCGAGAATTCCACGCGGCCACCTACAGCTAGATCGTCGGACTGTAGAACTATTCAAGCCCTGTGACACGAAAGAATCAGGA
bait_896	ACAGAAACGGACATGGGGGAAGCGGGGATACCTTGGCACCCGAGAATTCCATTTACAAACAAACCTTTAGATCGTCGGACTGTAGAACTATTCAAGCCCTGTGACACGAAAGAATCAGGA
bait_897	ACAGAAACGGACATGGGGGAAGCGGGGCTTGGCACCCGAGAATTCCAAGCATTGCCAGTGCACGACATTCATGATCGTCGGACTGTAGAACTCAAGCCCTGTGACACGAAAGAATCAGGA
bait_898	ACAGAAACGGACATGGGGGAAGCGGGGATCTTGGCACCCGAGAATTCCACTCCTGGTAACAGCCCTGCAGGGATCGTCGGACTGTAGAACTTCAAGCCCTGTGACACGAAAGAATCAGGA
bait_899	ACAGAAACGGACATGGGGGAAGCGGGGATCTTGGCACCCGAGAATTCCAGCAGATGTTCCAGTTTGATGTTGATCGTCGGACTGTAGAACTTCAAGCCCTGTGACACGAAAGAATCAGGA
bait_900	ACAGAAACGGACATGGGGGAAGCGGGGATCTTGGCACCCGAGAATTCCACACACCTGTAATCCTAGTCCTGATCGTCGGACTGTAGAACTTTCAAGCCCTGTGACACGAAAGAATCAGGA
bait_901	ACAGAAACGGACATGGGGGAAGCGGGGATACTTGGCACCCGAGAATTCCACACCTTCTCAGTCCTCCACGATCGTCGGACTGTAGAACTATTCAAGCCCTGTGACACGAAAGAATCAGGA
bait_902	ACAGAAACGGACATGGGGGAAGCGGGGACTTGGCACCCGAGAATTCCACGTCCACGCATCCAGCTCATCACGATCGTCGGACTGTAGAACTTCAAGCCCTGTGACACGAAAGAATCAGGA
bait_903	ACAGAAACGGACATGGGGGAAGCGGGGATCTTGGCACCCGAGAATTCCAAGCCTGGGCCATCCCATAGTCAGATCGTCGGACTGTAGAACTTCAAGCCCTGTGACACGAAAGAATCAGGA
bait_904	ACAGAAACGGACATGGGGGAAGCGGGGATCTTGGCACCCGAGAATTCCAACCAGAATTCCAGGGCTGTTCAGATCGTCGGACTGTAGAACTTCAAGCCCTGTGACACGAAAGAATCAGGA
bait_905	ACAGAAACGGACATGGGGGAAGCGGGGATCTTGGCACCCGAGAATTCCAAACAGGCTTGGAGTTCTAGGTTGATCGTCGGACTGTAGAACTTCAAGCCCTGTGACACGAAAGAATCAGGA
bait_906	ACAGAAACGGACATGGGGGAAGCGGGGATACTTGGCACCCGAGAATTCCACTCCTGTCTCTTTCCACATGATCGTCGGACTGTAGAACTATTCAAGCCCTGTGACACGAAAGAATCAGGA
bait_907	ACAGAAACGGACATGGGGGAAGCGGGGATCTTGGCACCCGAGAATTCCATTCCTTCCACCCACAGCCATCGATCGTCGGACTGTAGAACTTTCAAGCCCTGTGACACGAAAGAATCAGGA
bait_908	ACAGAAACGGACATGGGGGAAGCGGGGATACTTGGCACCCGAGAATTCCACCAGCGATCAGCTCTCACACGATCGTCGGACTGTAGAACTTTCAAGCCCTGTGACACGAAAGAATCAGGA
bait_909	ACAGAAACGGACATGGGGGAAGCGGGGATCTTGGCACCCGAGAATTCCAAACTCTACAGTGGACAGCTTTTGATCGTCGGACTGTAGAACTTCAAGCCCTGTGACACGAAAGAATCAGGA
bait_910	ACAGAAACGGACATGGGGGAAGCGGGGATCTTGGCACCCGAGAATTCCACAACTCCCCTGGCGAGCCTCAGATCGTCGGACTGTAGAACTTTCAAGCCCTGTGACACGAAAGAATCAGGA
bait_911	ACAGAAACGGACATGGGGGAAGCGGGGATCTTGGCACCCGAGAATTCCAAATGACAGTTTCTGCACAGGGGATCGTCGGACTGTAGAACTTTCAAGCCCTGTGACACGAAAGAATCAGGA
bait_912	ACAGAAACGGACATGGGGGAAGCGGGGATCTTGGCACCCGAGAATTCCAGTGTGTTTGTTTGTATGTGTGCGATCGTCGGACTGTAGAACTTCAAGCCCTGTGACACGAAAGAATCAGGA
bait_913	ACAGAAACGGACATGGGGGAAGCGGGGATGGCACCCGAGAATTCCAACTCAGACCCACAGGCCTCAGCACAGTGGATCGTCGGACTGTAGAACAAGCCCTGTGACACGAAAGAATCAGGA
bait_914	ACAGAAACGGACATGGGGGAAGCGGGGATCTTGGCACCCGAGAATTCCACGCCTCCTCCTCCACCTCCTCCGATCGTCGGACTGTAGAACTTCAAGCCCTGTGACACGAAAGAATCAGGA
bait_915	ACAGAAACGGACATGGGGGAAGCGGGGATCTTGGCACCCGAGAATTCCAACCACAGATGCGAGCCACCACAGATCGTCGGACTGTAGAACTTCAAGCCCTGTGACACGAAAGAATCAGGA
bait_916	ACAGAAACGGACATGGGGGAAGCGGGGATACCTTGGCACCCGAGAATTCCACGTCTCCAGCTCCCGCAGGATCGTCGGACTGTAGAACTATTCAAGCCCTGTGACACGAAAGAATCAGGA
bait_917	ACAGAAACGGACATGGGGGAAGCGGGGCTTGGCACCCGAGAATTCCAAAAAAAATTCTCCAGTCTTCTACCTGATCGTCGGACTGTAGAACTCAAGCCCTGTGACACGAAAGAATCAGGA
bait_918	ACAGAAACGGACATGGGGGAAGCGGGGATCTTGGCACCCGAGAATTCCACCCAATCCAAGTTTCCCCTCCAGATCGTCGGACTGTAGAACTTCAAGCCCTGTGACACGAAAGAATCAGGA
bait_919	ACAGAAACGGACATGGGGGAAGCGGGGATACCTTGGCACCCGAGAATTCCATAGTCTCAGCTACTCGCAGATCGTCGGACTGTAGAACTATTCAAGCCCTGTGACACGAAAGAATCAGGA
bait_920	ACAGAAACGGACATGGGGGAAGCGGGGACTTGGCACCCGAGAATTCCAGAACTCATACATGCTCCTAGCATGATCGTCGGACTGTAGAACTTCAAGCCCTGTGACACGAAAGAATCAGGA
bait_921	ACAGAAACGGACATGGGGGAAGCGGGGACTTGGCACCCGAGAATTCCATCATTCTAGACTCTTCCTTCCCCGATCGTCGGACTGTAGAACTTCAAGCCCTGTGACACGAAAGAATCAGGA
bait_922	ACAGAAACGGACATGGGGGAAGCGGGGATCTTGGCACCCGAGAATTCCACAGAATATGGGTATATTAGTTTGATCGTCGGACTGTAGAACTTCAAGCCCTGTGACACGAAAGAATCAGGA
bait_923	ACAGAAACGGACATGGGGGAAGCGGGGATACTTGGCACCCGAGAATTCCATCTCAGTTATCTTTCCCTGAGATCGTCGGACTGTAGAACTTTCAAGCCCTGTGACACGAAAGAATCAGGA
bait_924	ACAGAAACGGACATGGGGGAAGCGGGGATACTTGGCACCCGAGAATTCCACTGCTGTTCCTTCTACCTGTGATCGTCGGACTGTAGAACTTTCAAGCCCTGTGACACGAAAGAATCAGGA
bait_925	ACAGAAACGGACATGGGGGAAGCGGGGATACTTGGCACCCGAGAATTCCATCCTCTCTTCACTGTCCAGAGATCGTCGGACTGTAGAACTTTCAAGCCCTGTGACACGAAAGAATCAGGA
bait_926	ACAGAAACGGACATGGGGGAAGCGGGGATCTTGGCACCCGAGAATTCCACTCCTCCCCAGCCTCATCCTCTGATCGTCGGACTGTAGAACTTCAAGCCCTGTGACACGAAAGAATCAGGA
bait_927	ACAGAAACGGACATGGGGGAAGCGGGGATCTTGGCACCCGAGAATTCCAATTAGGTAGTGGCAGTGGAAAGATCGTCGGACTGTAGAACTTTCAAGCCCTGTGACACGAAAGAATCAGGA
bait_928	ACAGAAACGGACATGGGGGAAGCGGGGATACTTGGCACCCGAGAATTCCAGCTGCTCCTGAGATCCGGAGATCGTCGGACTGTAGAACTATTCAAGCCCTGTGACACGAAAGAATCAGGA
bait_929	ACAGAAACGGACATGGGGGAAGCGGGGACTTGGCACCCGAGAATTCCATGACAAGAACTACAATTACTTTTGATCGTCGGACTGTAGAACTTCAAGCCCTGTGACACGAAAGAATCAGGA
bait_930	ACAGAAACGGACATGGGGGAAGCGGGGATACCTTGGCACCCGAGAATTCCAATCTGGCTCAGGGTCCGGGATCGTCGGACTGTAGAACTATTCAAGCCCTGTGACACGAAAGAATCAGGA
bait_931	ACAGAAACGGACATGGGGGAAGCGGGGATCTTGGCACCCGAGAATTCCAGTGTGTGTGCTTGTATATATAGATCGTCGGACTGTAGAACTTTCAAGCCCTGTGACACGAAAGAATCAGGA
bait_932	ACAGAAACGGACATGGGGGAAGCGGGGATACTTGGCACCCGAGAATTCCATAGAGACGGGGTCTCGCTACGATCGTCGGACTGTAGAACTTTCAAGCCCTGTGACACGAAAGAATCAGGA
bait_933	ACAGAAACGGACATGGGGGAAGCGGGGATACCTTGGCACCCGAGAATTCCAGACCTCCCCAGCTGCCTCGATCGTCGGACTGTAGAACTATTCAAGCCCTGTGACACGAAAGAATCAGGA
bait_934	ACAGAAACGGACATGGGGGAAGCGGGGCTTGGCACCCGAGAATTCCAGAAACCTTTAGCTCACAACACCTACGATCGTCGGACTGTAGAACTCAAGCCCTGTGACACGAAAGAATCAGGA
bait_935	ACAGAAACGGACATGGGGGAAGCGGGGATCTTGGCACCCGAGAATTCCAGGCTGGCAGGCGCCGTGACCTGATCGTCGGACTGTAGAACTTTCAAGCCCTGTGACACGAAAGAATCAGGA
bait_936	ACAGAAACGGACATGGGGGAAGCGGGGATCTTGGCACCCGAGAATTCCACAGCCAACTCCTTATAATAAAGATCGTCGGACTGTAGAACTTTCAAGCCCTGTGACACGAAAGAATCAGGA
bait_937	ACAGAAACGGACATGGGGGAAGCGGGGACTTGGCACCCGAGAATTCCAGCTTCCTCAGGTCCTGTCTCTACGATCGTCGGACTGTAGAACTTCAAGCCCTGTGACACGAAAGAATCAGGA
bait_938	ACAGAAACGGACATGGGGGAAGCGGGGATACCTTGGCACCCGAGAATTCCAATCAAAGCTTCAGTCTAGGATCGTCGGACTGTAGAACTATTCAAGCCCTGTGACACGAAAGAATCAGGA
bait_939	ACAGAAACGGACATGGGGGAAGCGGGGATACTTGGCACCCGAGAATTCCAGCTGTGCCTCGGATCGGGGGGATCGTCGGACTGTAGAACTTTCAAGCCCTGTGACACGAAAGAATCAGGA
bait_940	ACAGAAACGGACATGGGGGAAGCGGGGCTTGGCACCCGAGAATTCCACGCTTCCTCCGGTGAGTCTCAGCCTGATCGTCGGACTGTAGAACTCAAGCCCTGTGACACGAAAGAATCAGGA
bait_941	ACAGAAACGGACATGGGGGAAGCGGGGATACCTTGGCACCCGAGAATTCCAACAAAAGCCACAGAGAATGATCGTCGGACTGTAGAACTATTCAAGCCCTGTGACACGAAAGAATCAGGA
bait_942	ACAGAAACGGACATGGGGGAAGCGGGGATCTTGGCACCCGAGAATTCCAGCAGAAGTGACATCAGAACCCTGATCGTCGGACTGTAGAACTTCAAGCCCTGTGACACGAAAGAATCAGGA
bait_943	ACAGAAACGGACATGGGGGAAGCGGGGCTTGGCACCCGAGAATTCCACCGATTCCACCTGGCCAGGCCATTAGATCGTCGGACTGTAGAACTCAAGCCCTGTGACACGAAAGAATCAGGA
bait_944	ACAGAAACGGACATGGGGGAAGCGGGGATACTTGGCACCCGAGAATTCCACCATCTCCACCATTCCTTTGGATCGTCGGACTGTAGAACTTTCAAGCCCTGTGACACGAAAGAATCAGGA
bait_945	ACAGAAACGGACATGGGGGAAGCGGGGACTTGGCACCCGAGAATTCCAACATCCAATTTCTCTGGTCTTGTCGATCGTCGGACTGTAGAACTCAAGCCCTGTGACACGAAAGAATCAGGA
bait_946	ACAGAAACGGACATGGGGGAAGCGGGGACTTGGCACCCGAGAATTCCAATCCCTCCCAGGCAGAGGAATCCAGATCGTCGGACTGTAGAACTCAAGCCCTGTGACACGAAAGAATCAGGA
bait_947	ACAGAAACGGACATGGGGGAAGCGGGGACTTGGCACCCGAGAATTCCATTACACACATACACATACACATAGATCGTCGGACTGTAGAACTTCAAGCCCTGTGACACGAAAGAATCAGGA
bait_948	ACAGAAACGGACATGGGGGAAGCGGGGACTTGGCACCCGAGAATTCCAGTTCCAATCCTCATCAACACCTTGATCGTCGGACTGTAGAACTTCAAGCCCTGTGACACGAAAGAATCAGGA
bait_949	ACAGAAACGGACATGGGGGAAGCGGGGACTTGGCACCCGAGAATTCCAAGTCACTGCAGCCTCTTCATTTTGATCGTCGGACTGTAGAACTTCAAGCCCTGTGACACGAAAGAATCAGGA
bait_950	ACAGAAACGGACATGGGGGAAGCGGGGATACTTGGCACCCGAGAATTCCACGCCGCTCACAAGGACCCCTGATCGTCGGACTGTAGAACTTTCAAGCCCTGTGACACGAAAGAATCAGGA
bait_951	ACAGAAACGGACATGGGGGAAGCGGGGCTTGGCACCCGAGAATTCCAGCCACCTCCTCTTCGAAATTCGCAGGATCGTCGGACTGTAGAACTCAAGCCCTGTGACACGAAAGAATCAGGA
bait_952	ACAGAAACGGACATGGGGGAAGCGGGGATCTTGGCACCCGAGAATTCCAGGCAAGGACTGCAATTACTTTTGATCGTCGGACTGTAGAACTTCAAGCCCTGTGACACGAAAGAATCAGGA
bait_953	ACAGAAACGGACATGGGGGAAGCGGGGATACTTGGCACCCGAGAATTCCACTTTTTCCTTCCTCTGCCCTGATCGTCGGACTGTAGAACTTTCAAGCCCTGTGACACGAAAGAATCAGGA
bait_954	ACAGAAACGGACATGGGGGAAGCGGGGATACTTGGCACCCGAGAATTCCATCGCCCTCTCTTCCACACAGATCGTCGGACTGTAGAACTATTCAAGCCCTGTGACACGAAAGAATCAGGA
bait_955	ACAGAAACGGACATGGGGGAAGCGGGGATACTTGGCACCCGAGAATTCCACTAGCAGCAGCAGGCAAATGATCGTCGGACTGTAGAACTATTCAAGCCCTGTGACACGAAAGAATCAGGA
bait_956	ACAGAAACGGACATGGGGGAAGCGGGGATCTTGGCACCCGAGAATTCCAAATCTGACAATCTTTGTTTTAGATCGTCGGACTGTAGAACTTTCAAGCCCTGTGACACGAAAGAATCAGGA
bait_957	ACAGAAACGGACATGGGGGAAGCGGGGATACCTTGGCACCCGAGAATTCCACTGTTCCCACGACTGCGCGATCGTCGGACTGTAGAACTATTCAAGCCCTGTGACACGAAAGAATCAGGA
bait_958	ACAGAAACGGACATGGGGGAAGCGGGGATACTTGGCACCCGAGAATTCCACCCGCTCCGCTCCACTCCGCGATCGTCGGACTGTAGAACTTTCAAGCCCTGTGACACGAAAGAATCAGGA
bait_959	ACAGAAACGGACATGGGGGAAGCGGGGACTTGGCACCCGAGAATTCCATGCTGTGTCTTCAGTTTATCCCTGATCGTCGGACTGTAGAACTTCAAGCCCTGTGACACGAAAGAATCAGGA
bait_960	ACAGAAACGGACATGGGGGAAGCGGGGATCTTGGCACCCGAGAATTCCAAGAGACCACAATTACTTTTGTGATCGTCGGACTGTAGAACTTTCAAGCCCTGTGACACGAAAGAATCAGGA
bait_961	ACAGAAACGGACATGGGGGAAGCGGGGATACCTTGGCACCCGAGAATTCCAAATCTCAGCCAGGTCCCTGATCGTCGGACTGTAGAACTATTCAAGCCCTGTGACACGAAAGAATCAGGA
bait_962	ACAGAAACGGACATGGGGGAAGCGGGGATCTTGGCACCCGAGAATTCCAAGCAGGTCTTTGGCAAAGTCTTGATCGTCGGACTGTAGAACTTCAAGCCCTGTGACACGAAAGAATCAGGA
bait_963	ACAGAAACGGACATGGGGGAAGCGGGGATACCTTGGCACCCGAGAATTCCACCTGCCTCACAGTCCGAGGATCGTCGGACTGTAGAACTATTCAAGCCCTGTGACACGAAAGAATCAGGA
bait_964	ACAGAAACGGACATGGGGGAAGCGGGGATCTTGGCACCCGAGAATTCCATATTGCCAAATTCCGTTCCAGAGATCGTCGGACTGTAGAACTTCAAGCCCTGTGACACGAAAGAATCAGGA
bait_965	ACAGAAACGGACATGGGGGAAGCGGGGATACTTGGCACCCGAGAATTCCACAAAAGTAATTGCAATCTTTGATCGTCGGACTGTAGAACTTTCAAGCCCTGTGACACGAAAGAATCAGGA
bait_966	ACAGAAACGGACATGGGGGAAGCGGGGACTTGGCACCCGAGAATTCCAATATACATATATACACATTCCCTGATCGTCGGACTGTAGAACTTCAAGCCCTGTGACACGAAAGAATCAGGA
bait_967	ACAGAAACGGACATGGGGGAAGCGGGGATCTTGGCACCCGAGAATTCCAATCTAGCTCTTCTGCCAGCCCGATCGTCGGACTGTAGAACTTTCAAGCCCTGTGACACGAAAGAATCAGGA
bait_968	ACAGAAACGGACATGGGGGAAGCGGGGATCTTGGCACCCGAGAATTCCAAGCATATGCTCACAAATCCCATGATCGTCGGACTGTAGAACTTCAAGCCCTGTGACACGAAAGAATCAGGA
bait_969	ACAGAAACGGACATGGGGGAAGCGGGGATACTTGGCACCCGAGAATTCCATGCCCAAACCCACAGAATGTGATCGTCGGACTGTAGAACTTTCAAGCCCTGTGACACGAAAGAATCAGGA
bait_970	ACAGAAACGGACATGGGGGAAGCGGGGATACTTGGCACCCGAGAATTCCATCTTCTTCCCTCTCAATCCTGATCGTCGGACTGTAGAACTTTCAAGCCCTGTGACACGAAAGAATCAGGA
bait_971	ACAGAAACGGACATGGGGGAAGCGGGGCTTGGCACCCGAGAATTCCAGGAAATTCTGCTCAACTACAACCAGGATCGTCGGACTGTAGAACTCAAGCCCTGTGACACGAAAGAATCAGGA
bait_972	ACAGAAACGGACATGGGGGAAGCGGGGATACTTGGCACCCGAGAATTCCATGTCTCCCCACCCTCCTCCCGATCGTCGGACTGTAGAACTTTCAAGCCCTGTGACACGAAAGAATCAGGA
bait_973	ACAGAAACGGACATGGGGGAAGCGGGGATCTTGGCACCCGAGAATTCCACTGCTCTTTGTCCCTAAGCTAGATCGTCGGACTGTAGAACTTTCAAGCCCTGTGACACGAAAGAATCAGGA
bait_974	ACAGAAACGGACATGGGGGAAGCGGGGATCTTGGCACCCGAGAATTCCAATGGCCAAAACCGCGATGACTTGATCGTCGGACTGTAGAACTTCAAGCCCTGTGACACGAAAGAATCAGGA
bait_975	ACAGAAACGGACATGGGGGAAGCGGGGACTTGGCACCCGAGAATTCCAATTTTCCTGTTCTACTCATGAATGATCGTCGGACTGTAGAACTTCAAGCCCTGTGACACGAAAGAATCAGGA
bait_976	ACAGAAACGGACATGGGGGAAGCGGGGATCTTGGCACCCGAGAATTCCACATCCACCTTCTCCAAAACCTTGATCGTCGGACTGTAGAACTTCAAGCCCTGTGACACGAAAGAATCAGGA
bait_977	ACAGAAACGGACATGGGGGAAGCGGGGATACCTTGGCACCCGAGAATTCCACATGTCGATCTTCTACCTGATCGTCGGACTGTAGAACTATTCAAGCCCTGTGACACGAAAGAATCAGGA
bait_978	ACAGAAACGGACATGGGGGAAGCGGGGATCTTGGCACCCGAGAATTCCATCGATGTTGCCACAGAACTAAGATCGTCGGACTGTAGAACTTTCAAGCCCTGTGACACGAAAGAATCAGGA
bait_979	ACAGAAACGGACATGGGGGAAGCGGGGATACTTGGCACCCGAGAATTCCAACAGACCCTCACTGCCCCAAGATCGTCGGACTGTAGAACTTTCAAGCCCTGTGACACGAAAGAATCAGGA
bait_980	ACAGAAACGGACATGGGGGAAGCGGGGATACTTGGCACCCGAGAATTCCATGGAACTCCGAACAATGACTGATCGTCGGACTGTAGAACTTTCAAGCCCTGTGACACGAAAGAATCAGGA
bait_981	ACAGAAACGGACATGGGGGAAGCGGGGCTTGGCACCCGAGAATTCCAGACGACCTGAGGATCGGGGGATCCCGGATCGTCGGACTGTAGAACTAAGCCCTGTGACACGAAAGAATCAGGA
bait_982	ACAGAAACGGACATGGGGGAAGCGGGGATACTTGGCACCCGAGAATTCCAAGTGCTTTCTTCTTTGTGGAGATCGTCGGACTGTAGAACTTTCAAGCCCTGTGACACGAAAGAATCAGGA
bait_983	ACAGAAACGGACATGGGGGAAGCGGGGATACCTTGGCACCCGAGAATTCCACTCGGGTCTCAGCCGCCTGATCGTCGGACTGTAGAACTATTCAAGCCCTGTGACACGAAAGAATCAGGA
bait_984	ACAGAAACGGACATGGGGGAAGCGGGGATCTTGGCACCCGAGAATTCCACGCTGCTACGTGAGTTCACCAAGATCGTCGGACTGTAGAACTTCAAGCCCTGTGACACGAAAGAATCAGGA
bait_985	ACAGAAACGGACATGGGGGAAGCGGGGACTTGGCACCCGAGAATTCCATCTTCCTCCTCCTCCTCCTCATCCGATCGTCGGACTGTAGAACTCAAGCCCTGTGACACGAAAGAATCAGGA
bait_986	ACAGAAACGGACATGGGGGAAGCGGGGATACCTTGGCACCCGAGAATTCCAATCTGGTTCCTACTGCCTGATCGTCGGACTGTAGAACTATTCAAGCCCTGTGACACGAAAGAATCAGGA
bait_987	ACAGAAACGGACATGGGGGAAGCGGGGACTTGGCACCCGAGAATTCCATCACTGCTTTCACTGTTCCTTTAGATCGTCGGACTGTAGAACTTCAAGCCCTGTGACACGAAAGAATCAGGA
bait_988	ACAGAAACGGACATGGGGGAAGCGGGGACTTGGCACCCGAGAATTCCATACCATTGTCTCCTCCTCCAAAAGGATCGTCGGACTGTAGAACTCAAGCCCTGTGACACGAAAGAATCAGGA
bait_989	ACAGAAACGGACATGGGGGAAGCGGGGACTTGGCACCCGAGAATTCCATCAGCAAGATTCAAAAGTATTCATGATCGTCGGACTGTAGAACTCAAGCCCTGTGACACGAAAGAATCAGGA
bait_990	ACAGAAACGGACATGGGGGAAGCGGGGATCTTGGCACCCGAGAATTCCACTCCGGCCAAACTAAGTTCCAAGATCGTCGGACTGTAGAACTTCAAGCCCTGTGACACGAAAGAATCAGGA
bait_991	ACAGAAACGGACATGGGGGAAGCGGGGACTTGGCACCCGAGAATTCCAACTCTGACAGGTTGGGATATGGAGATCGTCGGACTGTAGAACTTCAAGCCCTGTGACACGAAAGAATCAGGA
bait_992	ACAGAAACGGACATGGGGGAAGCGGGGATCTTGGCACCCGAGAATTCCACTGCGGGGAGGGGAGAGCTTCGATCGTCGGACTGTAGAACTTTCAAGCCCTGTGACACGAAAGAATCAGGA
bait_993	ACAGAAACGGACATGGGGGAAGCGGGGATACTTGGCACCCGAGAATTCCAAGGTCCAGCTCTTCATCTTGATCGTCGGACTGTAGAACTATTCAAGCCCTGTGACACGAAAGAATCAGGA
bait_994	ACAGAAACGGACATGGGGGAAGCGGGGATACTTGGCACCCGAGAATTCCAAATCCTTACAACAAACCTAGATCGTCGGACTGTAGAACTATTCAAGCCCTGTGACACGAAAGAATCAGGA
bait_995	ACAGAAACGGACATGGGGGAAGCGGGGATACCTTGGCACCCGAGAATTCCACTCTCTGCTCTAGCCGATGATCGTCGGACTGTAGAACTATTCAAGCCCTGTGACACGAAAGAATCAGGA
bait_996	ACAGAAACGGACATGGGGGAAGCGGGGATCTTGGCACCCGAGAATTCCATGAATGACACTCCCTTGAGTTAGATCGTCGGACTGTAGAACTTCAAGCCCTGTGACACGAAAGAATCAGGA
bait_997	ACAGAAACGGACATGGGGGAAGCGGGGATCTTGGCACCCGAGAATTCCATTTCCTACGATATATTAAAATGATCGTCGGACTGTAGAACTTTCAAGCCCTGTGACACGAAAGAATCAGGA
bait_998	ACAGAAACGGACATGGGGGAAGCGGGGATCTTGGCACCCGAGAATTCCAAAAGCCTTCCACAGGGGTGATTGATCGTCGGACTGTAGAACTTCAAGCCCTGTGACACGAAAGAATCAGGA
bait_999	ACAGAAACGGACATGGGGGAAGCGGGGACTTGGCACCCGAGAATTCCAACTAGCAACCAGGTCTCCAACTAGATCGTCGGACTGTAGAACTTCAAGCCCTGTGACACGAAAGAATCAGGA
bait_1000	ACAGAAACGGACATGGGGGAAGCGGGGATCTTGGCACCCGAGAATTCCACCTGGAGAGTGAAGAGCCCCAAGATCGTCGGACTGTAGAACTTCAAGCCCTGTGACACGAAAGAATCAGGA
bait_1001	ACAGAAACGGACATGGGGGAAGCGGGGCTTGGCACCCGAGAATTCCATGGGTGTCTCCCTTCCCCCACAGCCTGATCGTCGGACTGTAGAACTAAGCCCTGTGACACGAAAGAATCAGGA
bait_1002	ACAGAAACGGACATGGGGGAAGCGGGGACTTGGCACCCGAGAATTCCATATTCTTGGGTTCCACTGCTTTCAGATCGTCGGACTGTAGAACTCAAGCCCTGTGACACGAAAGAATCAGGA
bait_1003	ACAGAAACGGACATGGGGGAAGCGGGGATACTTGGCACCCGAGAATTCCACACCAGTACTTCTTTTCCTGATCGTCGGACTGTAGAACTATTCAAGCCCTGTGACACGAAAGAATCAGGA
bait_1004	ACAGAAACGGACATGGGGGAAGCGGGGATCTTGGCACCCGAGAATTCCAAATTACTTTTGCACCAACCCATGATCGTCGGACTGTAGAACTTCAAGCCCTGTGACACGAAAGAATCAGGA
bait_1005	ACAGAAACGGACATGGGGGAAGCGGGGACTTGGCACCCGAGAATTCCAACCGGGCCTCAGCTCTACAGCATGATCGTCGGACTGTAGAACTTCAAGCCCTGTGACACGAAAGAATCAGGA
bait_1006	ACAGAAACGGACATGGGGGAAGCGGGGATCTTGGCACCCGAGAATTCCATCACTGCAGAATTTCAGAATTGGATCGTCGGACTGTAGAACTTCAAGCCCTGTGACACGAAAGAATCAGGA
bait_1007	ACAGAAACGGACATGGGGGAAGCGGGGATACCTTGGCACCCGAGAATTCCATGCATCTCAAGTCTTCAAGATCGTCGGACTGTAGAACTATTCAAGCCCTGTGACACGAAAGAATCAGGA
bait_1008	ACAGAAACGGACATGGGGGAAGCGGGGATCTTGGCACCCGAGAATTCCATTCTCTGCATTCACCATCCTTGATCGTCGGACTGTAGAACTTTCAAGCCCTGTGACACGAAAGAATCAGGA
bait_1009	ACAGAAACGGACATGGGGGAAGCGGGGATACTTGGCACCCGAGAATTCCAGAAACCCATACAGCCTGGACGATCGTCGGACTGTAGAACTTTCAAGCCCTGTGACACGAAAGAATCAGGA
bait_1010	ACAGAAACGGACATGGGGGAAGCGGGGATCTTGGCACCCGAGAATTCCATCAGAGCTCGGAAAGTCCACAGATCGTCGGACTGTAGAACTTTCAAGCCCTGTGACACGAAAGAATCAGGA
bait_1011	ACAGAAACGGACATGGGGGAAGCGGGGATCTTGGCACCCGAGAATTCCAAGTACATAGTCCCAATCTTGTAGATCGTCGGACTGTAGAACTTCAAGCCCTGTGACACGAAAGAATCAGGA
bait_1012	ACAGAAACGGACATGGGGGAAGCGGGGATCTTGGCACCCGAGAATTCCAAAAAACCTTCCCCACCCTTGATGATCGTCGGACTGTAGAACTTCAAGCCCTGTGACACGAAAGAATCAGGA
bait_1013	ACAGAAACGGACATGGGGGAAGCGGGGACTTGGCACCCGAGAATTCCATCTAAGCGCAGAGTATGTTGTTTGATCGTCGGACTGTAGAACTTCAAGCCCTGTGACACGAAAGAATCAGGA
bait_1014	ACAGAAACGGACATGGGGGAAGCGGGGATCTTGGCACCCGAGAATTCCATCATTCCACCAGCTGACTGCTCGATCGTCGGACTGTAGAACTTCAAGCCCTGTGACACGAAAGAATCAGGA
bait_1015	ACAGAAACGGACATGGGGGAAGCGGGGATACTTGGCACCCGAGAATTCCACGTACCTCCCCGCTGTCCTGATCGTCGGACTGTAGAACTATTCAAGCCCTGTGACACGAAAGAATCAGGA
bait_1016	ACAGAAACGGACATGGGGGAAGCGGGGACTTGGCACCCGAGAATTCCAAAATCCAGTCCACCGGCCTGCTTTGATCGTCGGACTGTAGAACTCAAGCCCTGTGACACGAAAGAATCAGGA
bait_1017	ACAGAAACGGACATGGGGGAAGCGGGGATACCTTGGCACCCGAGAATTCCACCCCAGTCTCCAAGCCTGGATCGTCGGACTGTAGAACTATTCAAGCCCTGTGACACGAAAGAATCAGGA
bait_1018	ACAGAAACGGACATGGGGGAAGCGGGGATACTTGGCACCCGAGAATTCCATCATCCCAGCTCAGCCCAGCGATCGTCGGACTGTAGAACTTTCAAGCCCTGTGACACGAAAGAATCAGGA
bait_1019	ACAGAAACGGACATGGGGGAAGCGGGGATACTTGGCACCCGAGAATTCCATAGAACTCTCCATTTCTCCTGATCGTCGGACTGTAGAACTTTCAAGCCCTGTGACACGAAAGAATCAGGA
bait_1020	ACAGAAACGGACATGGGGGAAGCGGGGATACCTTGGCACCCGAGAATTCCATGCCCCACAGCCCCTCGCGATCGTCGGACTGTAGAACTATTCAAGCCCTGTGACACGAAAGAATCAGGA
bait_1021	ACAGAAACGGACATGGGGGAAGCGGGGATCTTGGCACCCGAGAATTCCAGGCAATACTACATTTCACTACAGATCGTCGGACTGTAGAACTTCAAGCCCTGTGACACGAAAGAATCAGGA
bait_1022	ACAGAAACGGACATGGGGGAAGCGGGCTTGGCACCCGAGAATTCCAACCTCCTTCTTCTTCTCTTCTACACCCGATCGTCGGACTGTAGAACTAAGCCCTGTGACACGAAAGAATCAGGA
bait_1023	ACAGAAACGGACATGGGGGAAGCGGGGATACTTGGCACCCGAGAATTCCATAGATCTGCATGCCTTCCGTGATCGTCGGACTGTAGAACTTTCAAGCCCTGTGACACGAAAGAATCAGGA
bait_1024	ACAGAAACGGACATGGGGGAAGCGGGGACTTGGCACCCGAGAATTCCAGCAAACTTTAATGTACACATGAAGATCGTCGGACTGTAGAACTTCAAGCCCTGTGACACGAAAGAATCAGGA
bait_1025	ACAGAAACGGACATGGGGGAAGCGGGGATACCTTGGCACCCGAGAATTCCAATCAATTCATCACTTCTGGATCGTCGGACTGTAGAACTATTCAAGCCCTGTGACACGAAAGAATCAGGA
bait_1026	ACAGAAACGGACATGGGGGAAGCGGGGATCTTGGCACCCGAGAATTCCAAGCTTCAGCATGTTATCCAGAAGATCGTCGGACTGTAGAACTTCAAGCCCTGTGACACGAAAGAATCAGGA
bait_1027	ACAGAAACGGACATGGGGGAAGCGGGGATACTTGGCACCCGAGAATTCCAGAGCTATTTCCTGGAACCGGATCGTCGGACTGTAGAACTATTCAAGCCCTGTGACACGAAAGAATCAGGA
bait_1028	ACAGAAACGGACATGGGGGAAGCGGGGCTTGGCACCCGAGAATTCCATGAGGTAGAAGTCGTCCTGCAGCTCGATCGTCGGACTGTAGAACTCAAGCCCTGTGACACGAAAGAATCAGGA
bait_1029	ACAGAAACGGACATGGGGGAAGCGGGGATACCTTGGCACCCGAGAATTCCAACACGCTCACCTCCTCATGATCGTCGGACTGTAGAACTATTCAAGCCCTGTGACACGAAAGAATCAGGA
bait_1030	ACAGAAACGGACATGGGGGAAGCGGGGATACTTGGCACCCGAGAATTCCACAAAGCCCACTTCACTCTTGATCGTCGGACTGTAGAACTATTCAAGCCCTGTGACACGAAAGAATCAGGA
bait_1031	ACAGAAACGGACATGGGGGAAGCGGGGATACTTGGCACCCGAGAATTCCATCCATAGTCATCATCCTGTGATCGTCGGACTGTAGAACTATTCAAGCCCTGTGACACGAAAGAATCAGGA
bait_1032	ACAGAAACGGACATGGGGGAAGCGGGGATCACCCGAGAATTCCATTTCAGTACAGACAGAGTTTCATCATGTTGGGATCGTCGGACTGTATTCAAGCCCTGTGACACGAAAGAATCAGGA
bait_1033	ACAGAAACGGACATGGGGGAAGCGGGGCTTGGCACCCGAGAATTCCAACTCCATCGCCGGCAGACCTACTGCGATCGTCGGACTGTAGAACTCAAGCCCTGTGACACGAAAGAATCAGGA
bait_1034	ACAGAAACGGACATGGGGGAAGCGGGGATCTTGGCACCCGAGAATTCCACCTCCCAGCCAGCCATTAATTCGATCGTCGGACTGTAGAACTTCAAGCCCTGTGACACGAAAGAATCAGGA
bait_1035	ACAGAAACGGACATGGGGGAAGCGGGGATACCTTGGCACCCGAGAATTCCACTCCGCCGCCGAGCAGGCGATCGTCGGACTGTAGAACTATTCAAGCCCTGTGACACGAAAGAATCAGGA
bait_1036	ACAGAAACGGACATGGGGGAAGCGGGGATCTTGGCACCCGAGAATTCCACTACTGCGCCCAGGCTCTAAGAGATCGTCGGACTGTAGAACTTCAAGCCCTGTGACACGAAAGAATCAGGA
bait_1037	ACAGAAACGGACATGGGGGAAGCGGGGACTTGGCACCCGAGAATTCCATAGGTTCAAGGCATTCACTGATTGATCGTCGGACTGTAGAACTTCAAGCCCTGTGACACGAAAGAATCAGGA
bait_1038	ACAGAAACGGACATGGGGGAAGCGGGGATCTTGGCACCCGAGAATTCCAAATCCCAGAATCCACTATATATGATCGTCGGACTGTAGAACTTCAAGCCCTGTGACACGAAAGAATCAGGA
bait_1039	ACAGAAACGGACATGGGGGAAGCGGGGACGGACTGTAGAACTCTGAACAGAATAGGTTGAGATCGTTTCGGCCTTGGCACCCGAGAATTCCTCAAGCCCTGTGACACGAAAGAATCAGGA
bait_1040	ACAGAAACGGACATGGGGGAAGCGGGGATCGGACTGTAGAACTCTGAACTCCGGGGGCGGGGAGCGGGGCCCTTGGCACCCGAGAATTCCTTCAAGCCCTGTGACACGAAAGAATCAGGA
bait_1041	ACAGAAACGGACATGGGGGAAGCGGGGATCTGTAGAACTCTGAACGGAAGGCAGCTATGCTCACCACTATACCACCCTTGGCACCCGAGAATCAAGCCCTGTGACACGAAAGAATCAGGA
bait_1042	ACAGAAACGGACATGGGGGAAGCGGGGCGGACTGTAGAACTCTGAACGACCCTGCTTAGCTTCCGAGATCAGACCTTGGCACCCGAGAATTCCAAGCCCTGTGACACGAAAGAATCAGGA
bait_1043	ACAGAAACGGACATGGGGGAAGCGGGGAACTGTAGAACTCTGAACATCGGGCGCGTTCAGGGTGGTATGGCCGTCCTTGGCACCCGAGAATTCAAGCCCTGTGACACGAAAGAATCAGGA
bait_1044	ACAGAAACGGACATGGGGGAAGCGGGGACGGACTGTAGAACTCTGAACGCGTTCGAAGTGTCGATGATCAACCTTGGCACCCGAGAATTCCTCAAGCCCTGTGACACGAAAGAATCAGGA
bait_1045	ACAGAAACGGACATGGGGGAAGCGGGGATCGGACTGTAGAACTCTGAACGAGATTAAGAGTCTCATGCTCCCTTGGCACCCGAGAATTCCTTCAAGCCCTGTGACACGAAAGAATCAGGA
bait_1046	ACAGAAACGGACATGGGGGAAGCGGGGATCTTGGCACCCGAGAATTCCAAGTCAGCCAATCATCACTCAGGATCGTCGGACTGTAGAACTTTCAAGCCCTGTGACACGAAAGAATCAGGA
bait_1047	ACAGAAACGGACATGGGGGAAGCGGGGATAGTAGAACTCTGAACAGGCCCCAGCGAGAATTGAACTCGCGACCCCTCCTTGGCACCCGAGTTCAAGCCCTGTGACACGAAAGAATCAGGA
bait_1048	ACAGAAACGGACATGGGGGAAGCGGGGATTGTAGAACTCTGAACCTTCATCGACGCACGAGCCGAGTGATCCACCCCTTGGCACCCGAGATTCAAGCCCTGTGACACGAAAGAATCAGGA
bait_1049	ACAGAAACGGACATGGGGGAAGCGGGGATACGGACTGTAGAACTCTGAACCGGACGCCGCCGGAACCGCCCTTGGCACCCGAGAATTCCATTCAAGCCCTGTGACACGAAAGAATCAGGA
bait_1050	ACAGAAACGGACATGGGGGAAGCGGGGACGGACTGTAGAACTCTGAACGATCCGAGGGCCTCACTAAACCATCCTTGGCACCCGAGAATTCCCAAGCCCTGTGACACGAAAGAATCAGGA
bait_1051	ACAGAAACGGACATGGGGGAAGCGGGGATACGGACTGTAGAACTCTGAACCTAGCGGCGCAATACGAATGCCTTGGCACCCGAGAATTCCTTCAAGCCCTGTGACACGAAAGAATCAGGA
bait_1052	ACAGAAACGGACATGGGGGAAGCGGGGAGACTGTAGAACTCTGAACGGTACTGGGGATCGAACCCAGGACCTCGCCTTGGCACCCGAGAATTCAAGCCCTGTGACACGAAAGAATCAGGA
bait_1053	ACAGAAACGGACATGGGGGAAGCGGGGATACTAACTCTGAACCCCTCCCGAGGGAGGACGCGGGGCCGGGGGGCGGAGCCTTGGCACCAATTCAAGCCCTGTGACACGAAAGAATCAGGA
bait_1054	ACAGAAACGGACATGGGGGAAGCGGGGATCGGACTGTAGAACTCTGAACACTTCACGGGAGTGAGGAAAGTCCTTGGCACCCGAGAATTCCTCAAGCCCTGTGACACGAAAGAATCAGGA
bait_1055	ACAGAAACGGACATGGGGGAAGCGGGGACGGACTGTAGAACTCTGAACAACTTTCTCCTAAGGCAGTCCCTCCTTGGCACCCGAGAATTCCTCAAGCCCTGTGACACGAAAGAATCAGGA
bait_1056	ACAGAAACGGACATGGGGGAAGCGGGGATCGGACTGTAGAACTCTGAACACCTTGTGCGCCTTCTCAGATTCCTTGGCACCCGAGAATTCCTCAAGCCCTGTGACACGAAAGAATCAGGA
bait_1057	ACAGAAACGGACATGGGGGAAGCGGGGATACCGGACTGTAGAACTCTGAACCTTCAGTCAACTTCTTAGCCTTGGCACCCGAGAATTCCATTCAAGCCCTGTGACACGAAAGAATCAGGA
bait_1058	ACAGAAACGGACATGGGGGAAGCGGGGATCGGACTGTAGAACTCTGAACAGATACAGCCTGCATTCCCGTTCCTTGGCACCCGAGAATTCCTCAAGCCCTGTGACACGAAAGAATCAGGA
bait_1059	ACAGAAACGGACATGGGGGAAGCGGGGATCGGACTGTAGAACTCTGAACCTCTAGCGAGGATTCCAACATTCCTTGGCACCCGAGAATTCCTCAAGCCCTGTGACACGAAAGAATCAGGA
bait_1060	ACAGAAACGGACATGGGGGAAGCGGGGATCGGACTGTAGAACTCTGAACCCAACCAATGAAAGAATGCTTCCTTGGCACCCGAGAATTCCTTCAAGCCCTGTGACACGAAAGAATCAGGA
bait_1061	ACAGAAACGGACATGGGGGAAGCGGGGATCGGACTGTAGAACTCTGAACATCTCCAAACAGCAAGGACAATCCTTGGCACCCGAGAATTCCTCAAGCCCTGTGACACGAAAGAATCAGGA
bait_1062	ACAGAAACGGACATGGGGGAAGCGGGGATCGGACTGTAGAACTCTGAACGCCTTCTGACCCTAAGTCCAGTCCTTGGCACCCGAGAATTCCTCAAGCCCTGTGACACGAAAGAATCAGGA
bait_1063	ACAGAAACGGACATGGGGGAAGCGGGGATCGGACTGTAGAACTCTGAACTATGCCCAAATCTCTTACCAGACCTTGGCACCCGAGAATTCCTCAAGCCCTGTGACACGAAAGAATCAGGA
bait_1064	ACAGAAACGGACATGGGGGAAGCGGGGATCGGACTGTAGAACTCTGAACACCAGAGATGCAGCACTGCACCCCTTGGCACCCGAGAATTCCTCAAGCCCTGTGACACGAAAGAATCAGGA
bait_1065	ACAGAAACGGACATGGGGGAAGCGGGGATCGGACTGTAGAACTCTGAACATTGGGTTTTAAGAGTTCTTTACCTTGGCACCCGAGAATTCCTCAAGCCCTGTGACACGAAAGAATCAGGA
bait_1066	ACAGAAACGGACATGGGGGAAGCGGGGATCGGACTGTAGAACTCTGAACAAGGACGTGTACTAGGTCTAACCTTGGCACCCGAGAATTCCTTCAAGCCCTGTGACACGAAAGAATCAGGA
bait_1067	ACAGAAACGGACATGGGGGAAGCGGGGATACGGACTGTAGAACTCTGAACCCCAGCCCAGCCCAACCCAGCCTTGGCACCCGAGAATTCCTTCAAGCCCTGTGACACGAAAGAATCAGGA
bait_1068	ACAGAAACGGACATGGGGGAAGCGGGGACGGACTGTAGAACTCTGAACACCAAGGGGCAGGAGTCACTGACACCTTGGCACCCGAGAATTCCCAAGCCCTGTGACACGAAAGAATCAGGA
bait_1069	ACAGAAACGGACATGGGGGAAGCGGGGATCGGACTGTAGAACTCTGAACCTGTTCTCTTCCTTTGGCCTTGCCTTGGCACCCGAGAATTCCTCAAGCCCTGTGACACGAAAGAATCAGGA
bait_1070	ACAGAAACGGACATGGGGGAAGCGGGGATCGGACTGTAGAACTCTGAACGTGGGGTGGGTGGTCAGGCCGACCTTGGCACCCGAGAATTCCTCAAGCCCTGTGACACGAAAGAATCAGGA
bait_1071	ACAGAAACGGACATGGGGGAAGCGGGGACGGACTGTAGAACTCTGAACAGGAACAGCAGCAGCCCGGGCCGCCTTGGCACCCGAGAATTCCTCAAGCCCTGTGACACGAAAGAATCAGGA
bait_1072	ACAGAAACGGACATGGGGGAAGCGGGGATCGGACTGTAGAACTCTGAACAAATTGCATCGTGATCCACCCGCCTTGGCACCCGAGAATTCCTCAAGCCCTGTGACACGAAAGAATCAGGA
bait_1073	ACAGAAACGGACATGGGGGAAGCGGGGACGGACTGTAGAACTCTGAACTGCTCTTATCTCATGGCTCCCCCACCTTGGCACCCGAGAATTCCCAAGCCCTGTGACACGAAAGAATCAGGA
bait_1074	ACAGAAACGGACATGGGGGAAGCGGGGATACCGGACTGTAGAACTCTGAACCACCACCAGAGCCAACGTCCTTGGCACCCGAGAATTCCATTCAAGCCCTGTGACACGAAAGAATCAGGA
bait_1075	ACAGAAACGGACATGGGGGAAGCGGGGATCGGACTGTAGAACTCTGAACTGTCCTTTGCCTACTCTATTTACCTTGGCACCCGAGAATTCCTCAAGCCCTGTGACACGAAAGAATCAGGA
bait_1076	ACAGAAACGGACATGGGGGAAGCGGGGATACTAACTCTGAACGGCATCCTTTTTTTTTTTTTTTTTTTTTTTTTTTTTCCTTGGCACCAATTCAAGCCCTGTGACACGAAAGAATCAGGA
bait_1077	ACAGAAACGGACATGGGGGAAGCGGGGATCGGACTGTAGAACTCTGAACTATCTCTGACTTCCACCTCCATCCTTGGCACCCGAGAATTCCTCAAGCCCTGTGACACGAAAGAATCAGGA
bait_1078	ACAGAAACGGACATGGGGGAAGCGGGGATCGGACTGTAGAACTCTGAACTGCAAAAGTAGTCACGGTCTTTCCTTGGCACCCGAGAATTCCTCAAGCCCTGTGACACGAAAGAATCAGGA
bait_1079	ACAGAAACGGACATGGGGGAAGCGGGGATCGGACTGTAGAACTCTGAACCCGAACACACCAGCATCTGCCTCCTTGGCACCCGAGAATTCCTCAAGCCCTGTGACACGAAAGAATCAGGA
bait_1080	ACAGAAACGGACATGGGGGAAGCGGGGATCGGACTGTAGAACTCTGAACAAAAGTCACACAGCTTCTACCTCCTTGGCACCCGAGAATTCCTCAAGCCCTGTGACACGAAAGAATCAGGA
bait_1081	ACAGAAACGGACATGGGGGAAGCGGGGATCGGACTGTAGAACTCTGAACTTGCTTAACCTTACCGTCCAACCTTGGCACCCGAGAATTCCTTCAAGCCCTGTGACACGAAAGAATCAGGA
bait_1082	ACAGAAACGGACATGGGGGAAGCGGGGATCGGACTGTAGAACTCTGAACGCACACAATAAATGTTTGCTGACCTTGGCACCCGAGAATTCCTCAAGCCCTGTGACACGAAAGAATCAGGA
bait_1083	ACAGAAACGGACATGGGGGAAGCGGGGATCGGACTGTAGAACTCTGAACTGAGCTCCTGGAGGACAGGGACCTTGGCACCCGAGAATTCCTTCAAGCCCTGTGACACGAAAGAATCAGGA
bait_1084	ACAGAAACGGACATGGGGGAAGCGGGGATCGGACTGTAGAACTCTGAACCGTCTGATCCGTCCTAATCACCCTTGGCACCCGAGAATTCCTTCAAGCCCTGTGACACGAAAGAATCAGGA
bait_1085	ACAGAAACGGACATGGGGGAAGCGGGGATCGGACTGTAGAACTCTGAACGCAGAAACCACAATTACCTTTCCTTGGCACCCGAGAATTCCTTCAAGCCCTGTGACACGAAAGAATCAGGA
bait_1086	ACAGAAACGGACATGGGGGAAGCGGGGATCGGACTGTAGAACTCTGAACAACATTATGAATTTTGGGGGGACCTTGGCACCCGAGAATTCCTCAAGCCCTGTGACACGAAAGAATCAGGA
bait_1087	ACAGAAACGGACATGGGGGAAGCGGGGATCGGACTGTAGAACTCTGAACATGCAGGTGAGAGATTCAATCACCTTGGCACCCGAGAATTCCTCAAGCCCTGTGACACGAAAGAATCAGGA
bait_1088	ACAGAAACGGACATGGGGGAAGCGGGGATCGGACTGTAGAACTCTGAACGAGGTTTCCCGTGTATGTTTCACCTTGGCACCCGAGAATTCCTCAAGCCCTGTGACACGAAAGAATCAGGA
bait_1089	ACAGAAACGGACATGGGGGAAGCGGGGATACCGGACTGTAGAACTCTGAACTTGAGAGTCCTGTCTTCTCCTTGGCACCCGAGAATTCCATTCAAGCCCTGTGACACGAAAGAATCAGGA
bait_1090	ACAGAAACGGACATGGGGGAAGCGGGGACGGACTGTAGAACTCTGAACAATGCCCAGCATGGTGGCTCACACCTTGGCACCCGAGAATTCCTCAAGCCCTGTGACACGAAAGAATCAGGA
bait_1091	ACAGAAACGGACATGGGGGAAGCGGGGATCGGACTGTAGAACTCTGAACCCACACACAGTGCTCTGCCCCTCCTTGGCACCCGAGAATTCCTCAAGCCCTGTGACACGAAAGAATCAGGA
bait_1092	ACAGAAACGGACATGGGGGAAGCGGGGATACCGGACTGTAGAACTCTGAACCCCCCCGCCGACCCCACCCCTTGGCACCCGAGAATTCCATTCAAGCCCTGTGACACGAAAGAATCAGGA
bait_1093	ACAGAAACGGACATGGGGGAAGCGGGGATCGGACTGTAGAACTCTGAACTGCTCCCCAGCCACTCCCCAGGCCTTGGCACCCGAGAATTCCTCAAGCCCTGTGACACGAAAGAATCAGGA
bait_1094	ACAGAAACGGACATGGGGGAAGCGGGGATACGGACTGTAGAACTCTGAACTGAAGCTTCTCTATTTCCGCCTTGGCACCCGAGAATTCCATTCAAGCCCTGTGACACGAAAGAATCAGGA
bait_1095	ACAGAAACGGACATGGGGGAAGCGGGGATACGGACTGTAGAACTCTGAACCACGCCGCTCAAAGAACCTCCTTGGCACCCGAGAATTCCATTCAAGCCCTGTGACACGAAAGAATCAGGA
bait_1096	ACAGAAACGGACATGGGGGAAGCGGGGATCGGACTGTAGAACTCTGAACACGCATACATACACATATGCTGCCTTGGCACCCGAGAATTCCTCAAGCCCTGTGACACGAAAGAATCAGGA
bait_1097	ACAGAAACGGACATGGGGGAAGCGGGGATACGGACTGTAGAACTCTGAACCAAAGTTCTGTAGTGCAGACCTTGGCACCCGAGAATTCCATTCAAGCCCTGTGACACGAAAGAATCAGGA
bait_1098	ACAGAAACGGACATGGGGGAAGCGGGGATACGGACTGTAGAACTCTGAACCAACCCTTTCTACATTACTACCTTGGCACCCGAGAATTCCTTCAAGCCCTGTGACACGAAAGAATCAGGA
bait_1099	ACAGAAACGGACATGGGGGAAGCGGGGATACGGACTGTAGAACTCTGAACACAAGAGTCCAAGCTTGGCTCCTTGGCACCCGAGAATTCCTTCAAGCCCTGTGACACGAAAGAATCAGGA
bait_1100	ACAGAAACGGACATGGGGGAAGCGGGGACGGACTGTAGAACTCTGAACTGGATGAGACCTCATTTCTACAACCTTGGCACCCGAGAATTCCTCAAGCCCTGTGACACGAAAGAATCAGGA
bait_1101	ACAGAAACGGACATGGGGGAAGCGGGGATCGGACTGTAGAACTCTGAACTGCAAAAGTAATCGCGGTCTTTCCTTGGCACCCGAGAATTCCTCAAGCCCTGTGACACGAAAGAATCAGGA
bait_1102	ACAGAAACGGACATGGGGGAAGCGGGGATACGGACTGTAGAACTCTGAACCTCCTCCTCGTCCTCCACGCCTTGGCACCCGAGAATTCCATTCAAGCCCTGTGACACGAAAGAATCAGGA
bait_1103	ACAGAAACGGACATGGGGGAAGCGGGGACGGACTGTAGAACTCTGAACTTTCAGAAATGTACATCATCCACCCTTGGCACCCGAGAATTCCTCAAGCCCTGTGACACGAAAGAATCAGGA
bait_1104	ACAGAAACGGACATGGGGGAAGCGGGGATCGGACTGTAGAACTCTGAACAGACGCTCTCTACATAAACCTACCTTGGCACCCGAGAATTCCTCAAGCCCTGTGACACGAAAGAATCAGGA
bait_1105	ACAGAAACGGACATGGGGGAAGCGGGGATCGGACTGTAGAACTCTGAACAATTTCTACTGCATTGTCCAGACCTTGGCACCCGAGAATTCCTCAAGCCCTGTGACACGAAAGAATCAGGA
bait_1106	ACAGAAACGGACATGGGGGAAGCGGGGATACGGACTGTAGAACTCTGAACGGCGGCTCCGGGCCGGGACACCTTGGCACCCGAGAATTCCTTCAAGCCCTGTGACACGAAAGAATCAGGA
bait_1107	ACAGAAACGGACATGGGGGAAGCGGGGATACCGGACTGTAGAACTCTGAACCCTGAACTACGACTTCCTCCTTGGCACCCGAGAATTCCATTCAAGCCCTGTGACACGAAAGAATCAGGA
bait_1108	ACAGAAACGGACATGGGGGAAGCGGGGATCGGACTGTAGAACTCTGAACCCATTTCTGTACATTTTCCCTACCTTGGCACCCGAGAATTCCTCAAGCCCTGTGACACGAAAGAATCAGGA
bait_1109	ACAGAAACGGACATGGGGGAAGCGGGGATCGGACTGTAGAACTCTGAACACTGCTGCATTCCCAATCTTTTCCTTGGCACCCGAGAATTCCTCAAGCCCTGTGACACGAAAGAATCAGGA
bait_1110	ACAGAAACGGACATGGGGGAAGCGGGGATACGGACTGTAGAACTCTGAACTCCCGGTCCGCTCAAAGTTTCCTTGGCACCCGAGAATTCCTTCAAGCCCTGTGACACGAAAGAATCAGGA
bait_1111	ACAGAAACGGACATGGGGGAAGCGGGGATACCGGACTGTAGAACTCTGAACTATCCACAGAGTACCTTGCCTTGGCACCCGAGAATTCCATTCAAGCCCTGTGACACGAAAGAATCAGGA
bait_1112	ACAGAAACGGACATGGGGGAAGCGGGGACGGACTGTAGAACTCTGAACAAAGCGTCCCTGCTCTGGGAGACCCTTGGCACCCGAGAATTCCTCAAGCCCTGTGACACGAAAGAATCAGGA
bait_1113	ACAGAAACGGACATGGGGGAAGCGGGGATACGGACTGTAGAACTCTGAACTGTGGCCAGAGAGAAGCCCACCTTGGCACCCGAGAATTCCTTCAAGCCCTGTGACACGAAAGAATCAGGA
bait_1114	ACAGAAACGGACATGGGGGAAGCGGGGATCGGACTGTAGAACTCTGAACGCTGAGTAATATTCCTTTGTATCCTTGGCACCCGAGAATTCCTCAAGCCCTGTGACACGAAAGAATCAGGA
bait_1115	ACAGAAACGGACATGGGGGAAGCGGGGATACCGGACTGTAGAACTCTGAACACCAAGATCTGAAGGCTACCTTGGCACCCGAGAATTCCATTCAAGCCCTGTGACACGAAAGAATCAGGA
bait_1116	ACAGAAACGGACATGGGGGAAGCGGGGATACCGGACTGTAGAACTCTGAACTTCTCCACGATGTCTTTGCCTTGGCACCCGAGAATTCCATTCAAGCCCTGTGACACGAAAGAATCAGGA
bait_1117	ACAGAAACGGACATGGGGGAAGCGGGGATCGGACTGTAGAACTCTGAACCCAGCCAGTCGAGGGCCACACACCTTGGCACCCGAGAATTCCTCAAGCCCTGTGACACGAAAGAATCAGGA
bait_1118	ACAGAAACGGACATGGGGGAAGCGGGGATCGGACTGTAGAACTCTGAACAAACCTTCGTCTCTAACACATCCCTTGGCACCCGAGAATTCCTCAAGCCCTGTGACACGAAAGAATCAGGA
bait_1119	ACAGAAACGGACATGGGGGAAGCGGGGATACCGGACTGTAGAACTCTGAACCTCTAGCCCCGACTCGGCCCTTGGCACCCGAGAATTCCATTCAAGCCCTGTGACACGAAAGAATCAGGA
bait_1120	ACAGAAACGGACATGGGGGAAGCGGGGATACCGGACTGTAGAACTCTGAACCAGGCCTGCAACTCCCCTCCTTGGCACCCGAGAATTCCATTCAAGCCCTGTGACACGAAAGAATCAGGA
bait_1121	ACAGAAACGGACATGGGGGAAGCGGGGATCGGACTGTAGAACTCTGAACCACATCTGTCAGATTCAGCAGCCTTGGCACCCGAGAATTCCTTCAAGCCCTGTGACACGAAAGAATCAGGA
bait_1122	ACAGAAACGGACATGGGGGAAGCGGGGATACGGACTGTAGAACTCTGAACACACCACTGTGTCCACCATTCCTTGGCACCCGAGAATTCCTTCAAGCCCTGTGACACGAAAGAATCAGGA
bait_1123	ACAGAAACGGACATGGGGGAAGCGGGGATCGGACTGTAGAACTCTGAACAGAATCTACTTTTTAACAAGACCTTGGCACCCGAGAATTCCTTCAAGCCCTGTGACACGAAAGAATCAGGA
bait_1124	ACAGAAACGGACATGGGGGAAGCGGGGACGGACTGTAGAACTCTGAACATCATATATTTACTCTCCTGTTGCCTTGGCACCCGAGAATTCCTCAAGCCCTGTGACACGAAAGAATCAGGA
bait_1125	ACAGAAACGGACATGGGGGAAGCGGGGATCGGACTGTAGAACTCTGAACAGACACAGAGATCTTATAGCTTCCTTGGCACCCGAGAATTCCTCAAGCCCTGTGACACGAAAGAATCAGGA
bait_1126	ACAGAAACGGACATGGGGGAAGCGGGGATACCGGACTGTAGAACTCTGAACGCCCTACTCCTCCACTGTCCTTGGCACCCGAGAATTCCATTCAAGCCCTGTGACACGAAAGAATCAGGA
bait_1127	ACAGAAACGGACATGGGGGAAGCGGGGATCGGACTGTAGAACTCTGAACACAGCCCAGCAGTTATCACGGGCCTTGGCACCCGAGAATTCCTCAAGCCCTGTGACACGAAAGAATCAGGA
bait_1128	ACAGAAACGGACATGGGGGAAGCGGGGATACCGGACTGTAGAACTCTGAACTGTCCTTCTCCAGCATGTCCTTGGCACCCGAGAATTCCATTCAAGCCCTGTGACACGAAAGAATCAGGA
bait_1129	ACAGAAACGGACATGGGGGAAGCGGGGATCGGACTGTAGAACTCTGAACTGAAGAGGTAAGGCCCTGGACACCTTGGCACCCGAGAATTCCTCAAGCCCTGTGACACGAAAGAATCAGGA
bait_1130	ACAGAAACGGACATGGGGGAAGCGGGGATCGGACTGTAGAACTCTGAACTGTTCCTAACCATCATCCTAACCTTGGCACCCGAGAATTCCTTCAAGCCCTGTGACACGAAAGAATCAGGA
bait_1131	ACAGAAACGGACATGGGGGAAGCGGGGATACCGGACTGTAGAACTCTGAACTACTTCTGCACCAGCCTACCTTGGCACCCGAGAATTCCATTCAAGCCCTGTGACACGAAAGAATCAGGA
bait_1132	ACAGAAACGGACATGGGGGAAGCGGGGACGGACTGTAGAACTCTGAACGAACTCATACATGCTCCTAGCATCCTTGGCACCCGAGAATTCCTCAAGCCCTGTGACACGAAAGAATCAGGA
bait_1133	ACAGAAACGGACATGGGGGAAGCGGGGATACGGACTGTAGAACTCTGAACTGAGCCCTCTGCATCTTCCGCCTTGGCACCCGAGAATTCCTTCAAGCCCTGTGACACGAAAGAATCAGGA
bait_1134	ACAGAAACGGACATGGGGGAAGCGGGGATCGGACTGTAGAACTCTGAACGGATTTACAGCCTCCACAGTTCCTTGGCACCCGAGAATTCCTTCAAGCCCTGTGACACGAAAGAATCAGGA
bait_1135	ACAGAAACGGACATGGGGGAAGCGGGGATACGGACTGTAGAACTCTGAACAGCCGCTCACACAGACCCTCCTTGGCACCCGAGAATTCCATTCAAGCCCTGTGACACGAAAGAATCAGGA
bait_1136	ACAGAAACGGACATGGGGGAAGCGGGGATACCGGACTGTAGAACTCTGAACTTTTTTTTTGGTCCCCCACCTTGGCACCCGAGAATTCCATTCAAGCCCTGTGACACGAAAGAATCAGGA
bait_1137	ACAGAAACGGACATGGGGGAAGCGGGGATCGGACTGTAGAACTCTGAACCGCGCCCAGACCGCTCGCGACCCTTGGCACCCGAGAATTCCTTCAAGCCCTGTGACACGAAAGAATCAGGA
bait_1138	ACAGAAACGGACATGGGGGAAGCGGGGCGGACTGTAGAACTCTGAACTGAGATATTAACCAGCCGCCCTGTTCCTTGGCACCCGAGAATTCCCAAGCCCTGTGACACGAAAGAATCAGGA
bait_1139	ACAGAAACGGACATGGGGGAAGCGGGGATACCGGACTGTAGAACTCTGAACTTTCCCATCCGCAATTTTCCTTGGCACCCGAGAATTCCATTCAAGCCCTGTGACACGAAAGAATCAGGA
bait_1140	ACAGAAACGGACATGGGGGAAGCGGGGATACGAACTCTGAACAAAAAAAAAAAAAAAAAAAAAAAAAACACCAACCCCCTTGGCACCCAATTCAAGCCCTGTGACACGAAAGAATCAGGA
bait_1141	ACAGAAACGGACATGGGGGAAGCGGGGATACCGGACTGTAGAACTCTGAACTCCTTTCCCCAAACCCTGCCTTGGCACCCGAGAATTCCATTCAAGCCCTGTGACACGAAAGAATCAGGA
bait_1142	ACAGAAACGGACATGGGGGAAGCGGGGACGGACTGTAGAACTCTGAACAGCCGCCAACCCACCCGACTCCGCCTTGGCACCCGAGAATTCCTCAAGCCCTGTGACACGAAAGAATCAGGA
bait_1143	ACAGAAACGGACATGGGGGAAGCGGGGAGACTGTAGAACTCTGAACTAGAGACGTGGTCTCGCTATGTTGCCCACCTTGGCACCCGAGAATTCAAGCCCTGTGACACGAAAGAATCAGGA
bait_1144	ACAGAAACGGACATGGGGGAAGCGGGGATCGGACTGTAGAACTCTGAACCTTCTCCCCACTCTTAACCCTACCTTGGCACCCGAGAATTCCTCAAGCCCTGTGACACGAAAGAATCAGGA
bait_1145	ACAGAAACGGACATGGGGGAAGCGGGGATACCGGACTGTAGAACTCTGAACGCCTGTTCCCCCTTTCCTCCTTGGCACCCGAGAATTCCATTCAAGCCCTGTGACACGAAAGAATCAGGA
bait_1146	ACAGAAACGGACATGGGGGAAGCGGGGATACGGACTGTAGAACTCTGAACTACCCCAAGTTCCACTGCTTCCTTGGCACCCGAGAATTCCTTCAAGCCCTGTGACACGAAAGAATCAGGA
bait_1147	ACAGAAACGGACATGGGGGAAGCGGGGATCGGACTGTAGAACTCTGAACATTCATTCTTCTACCATATGCTCCTTGGCACCCGAGAATTCCTCAAGCCCTGTGACACGAAAGAATCAGGA
bait_1148	ACAGAAACGGACATGGGGGAAGCGGGGATACGGACTGTAGAACTCTGAACCGAGTTCCATCCTGCCTTCTCCTTGGCACCCGAGAATTCCTTCAAGCCCTGTGACACGAAAGAATCAGGA
bait_1149	ACAGAAACGGACATGGGGGAAGCGGGGACGGACTGTAGAACTCTGAACAACAAAGCAAGATCCCATCTCCACCTTGGCACCCGAGAATTCCTCAAGCCCTGTGACACGAAAGAATCAGGA
bait_1150	ACAGAAACGGACATGGGGGAAGCGGGGATCGGACTGTAGAACTCTGAACCAAGGTCACACATACACTACTTCCTTGGCACCCGAGAATTCCTCAAGCCCTGTGACACGAAAGAATCAGGA
bait_1151	ACAGAAACGGACATGGGGGAAGCGGGGATCGGACTGTAGAACTCTGAACTTGCAAAAGTAATGGCGGTTTCCTTGGCACCCGAGAATTCCTTCAAGCCCTGTGACACGAAAGAATCAGGA
bait_1152	ACAGAAACGGACATGGGGGAAGCGGGGATCGGACTGTAGAACTCTGAACACCTCCACCAGAACATCACTTCCTTGGCACCCGAGAATTCCTTCAAGCCCTGTGACACGAAAGAATCAGGA
bait_1153	ACAGAAACGGACATGGGGGAAGCGGGGACGGACTGTAGAACTCTGAACTCAGGCCTGGCTCAGAGCCCCCAGCCTTGGCACCCGAGAATTCCCAAGCCCTGTGACACGAAAGAATCAGGA
bait_1154	ACAGAAACGGACATGGGGGAAGCGGGGACGGACTGTAGAACTCTGAACACTCTTCTGAGAACTTCCATTGTCCTTGGCACCCGAGAATTCCTCAAGCCCTGTGACACGAAAGAATCAGGA
bait_1155	ACAGAAACGGACATGGGGGAAGCGGGGATACGGACTGTAGAACTCTGAACAGCAGTGAACATTTTCCCTTCCTTGGCACCCGAGAATTCCTTCAAGCCCTGTGACACGAAAGAATCAGGA
bait_1156	ACAGAAACGGACATGGGGGAAGCGGGGATACGGACTGTAGAACTCTGAACAGAAGTCACGGCAGTTTTTGCCTTGGCACCCGAGAATTCCTTCAAGCCCTGTGACACGAAAGAATCAGGA
bait_1157	ACAGAAACGGACATGGGGGAAGCGGGGACGGACTGTAGAACTCTGAACTAGGGAGTGTCATTCACACATTGCCTTGGCACCCGAGAATTCCTCAAGCCCTGTGACACGAAAGAATCAGGA
bait_1158	ACAGAAACGGACATGGGGGAAGCGGGGACGGACTGTAGAACTCTGAACAGCTTCCTAAATGTTTACAAGAACCTTGGCACCCGAGAATTCCTCAAGCCCTGTGACACGAAAGAATCAGGA
bait_1159	ACAGAAACGGACATGGGGGAAGCGGGGATCGGACTGTAGAACTCTGAACCAAAAACTGCAGTTACCTTTGCCTTGGCACCCGAGAATTCCTTCAAGCCCTGTGACACGAAAGAATCAGGA
bait_1160	ACAGAAACGGACATGGGGGAAGCGGGGATACCGGACTGTAGAACTCTGAACAGCCCGGCCGGCCCAGCCCCTTGGCACCCGAGAATTCCATTCAAGCCCTGTGACACGAAAGAATCAGGA
bait_1161	ACAGAAACGGACATGGGGGAAGCGGGGAGACTGTAGAACTCTGAACTGCCGCCCGCTCCGCCGCCACCGCCCTCCCTTGGCACCCGAGAATTCAAGCCCTGTGACACGAAAGAATCAGGA
bait_1162	ACAGAAACGGACATGGGGGAAGCGGGGCGGACTGTAGAACTCTGAACCTCCTAGCCACTAGACCACCAGGGACCTTGGCACCCGAGAATTCCCAAGCCCTGTGACACGAAAGAATCAGGA
bait_1163	ACAGAAACGGACATGGGGGAAGCGGGGATACCGGACTGTAGAACTCTGAACAAAAAATCCTTTTTTCCACCTTGGCACCCGAGAATTCCATTCAAGCCCTGTGACACGAAAGAATCAGGA
bait_1164	ACAGAAACGGACATGGGGGAAGCGGGGATCGGACTGTAGAACTCTGAACCTTCAATTTCTATATTACCACACCTTGGCACCCGAGAATTCCTCAAGCCCTGTGACACGAAAGAATCAGGA
bait_1165	ACAGAAACGGACATGGGGGAAGCGGGGCGGACTGTAGAACTCTGAACTTTCCTCACAAGAGCTCACGACTAACCCTTGGCACCCGAGAATTCCAAGCCCTGTGACACGAAAGAATCAGGA
bait_1166	ACAGAAACGGACATGGGGGAAGCGGGGATCGGACTGTAGAACTCTGAACGCTCCAGACCACAGCTCTCATCCCTTGGCACCCGAGAATTCCTCAAGCCCTGTGACACGAAAGAATCAGGA
bait_1167	ACAGAAACGGACATGGGGGAAGCGGGGATCGGACTGTAGAACTCTGAACTCAAAAACCACAATGACTTTTCCTTGGCACCCGAGAATTCCTTCAAGCCCTGTGACACGAAAGAATCAGGA
bait_1168	ACAGAAACGGACATGGGGGAAGCGGGGATCGGACTGTAGAACTCTGAACACCGTCGGAGTCCGGCTCCACGCCTTGGCACCCGAGAATTCCTCAAGCCCTGTGACACGAAAGAATCAGGA
bait_1169	ACAGAAACGGACATGGGGGAAGCGGGGATCGGACTGTAGAACTCTGAACTAGCTTGGTCAGGTTGTACTCACCTTGGCACCCGAGAATTCCTCAAGCCCTGTGACACGAAAGAATCAGGA
bait_1170	ACAGAAACGGACATGGGGGAAGCGGGGACGGACTGTAGAACTCTGAACTAGAGACGGGGTCTCGCTACGTTGCCTTGGCACCCGAGAATTCCCAAGCCCTGTGACACGAAAGAATCAGGA
bait_1171	ACAGAAACGGACATGGGGGAAGCGGGGATCGGACTGTAGAACTCTGAACTACACTCACACACACACACTCACCTTGGCACCCGAGAATTCCTCAAGCCCTGTGACACGAAAGAATCAGGA
bait_1172	ACAGAAACGGACATGGGGGAAGCGGGGCGGACTGTAGAACTCTGAACACGCCTGTGGTCCCAGCTCCTCGGGCCTTGGCACCCGAGAATTCCCAAGCCCTGTGACACGAAAGAATCAGGA
bait_1173	ACAGAAACGGACATGGGGGAAGCGGGGACGGACTGTAGAACTCTGAACAATTTTGTCTACTTGTATCATATCCTTGGCACCCGAGAATTCCTCAAGCCCTGTGACACGAAAGAATCAGGA
bait_1174	ACAGAAACGGACATGGGGGAAGCGGGGACGGACTGTAGAACTCTGAACTGCCCTCTGCCATGTTCCAGCCTCCTTGGCACCCGAGAATTCCTCAAGCCCTGTGACACGAAAGAATCAGGA
bait_1175	ACAGAAACGGACATGGGGGAAGCGGGGATACGGACTGTAGAACTCTGAACTGCCCACCAGCCCCTTCCACCCTTGGCACCCGAGAATTCCTTCAAGCCCTGTGACACGAAAGAATCAGGA
bait_1176	ACAGAAACGGACATGGGGGAAGCGGGGATCGGACTGTAGAACTCTGAACAGCACCCACAGCTTCTCCTTGCCTTGGCACCCGAGAATTCCTTCAAGCCCTGTGACACGAAAGAATCAGGA
bait_1177	ACAGAAACGGACATGGGGGAAGCGGGGATACCGGACTGTAGAACTCTGAACACATACAGACCATCACTTCCTTGGCACCCGAGAATTCCATTCAAGCCCTGTGACACGAAAGAATCAGGA
bait_1178	ACAGAAACGGACATGGGGGAAGCGGGGATCGGACTGTAGAACTCTGAACGCACTTCTCCTCCCCACCCACCCCTTGGCACCCGAGAATTCCTCAAGCCCTGTGACACGAAAGAATCAGGA
bait_1179	ACAGAAACGGACATGGGGGAAGCGGGGATACCGGACTGTAGAACTCTGAACCGTCTCCAGCTGCACCTCCCTTGGCACCCGAGAATTCCATTCAAGCCCTGTGACACGAAAGAATCAGGA
bait_1180	ACAGAAACGGACATGGGGGAAGCGGGGATACCGGACTGTAGAACTCTGAACGATGCCAGTCGCAACAGTCCTTGGCACCCGAGAATTCCATTCAAGCCCTGTGACACGAAAGAATCAGGA
bait_1181	ACAGAAACGGACATGGGGGAAGCGGGGATCGGACTGTAGAACTCTGAACGCCACCCTACAATCAGACACTCCTTGGCACCCGAGAATTCCTTCAAGCCCTGTGACACGAAAGAATCAGGA
bait_1182	ACAGAAACGGACATGGGGGAAGCGGGGATACGGACTGTAGAACTCTGAACAAAAAACCACAATAACTTTCCTTGGCACCCGAGAATTCCATTCAAGCCCTGTGACACGAAAGAATCAGGA
bait_1183	ACAGAAACGGACATGGGGGAAGCGGGGATACCGGACTGTAGAACTCTGAACCAACCCGTCTCAGACCCGCCTTGGCACCCGAGAATTCCATTCAAGCCCTGTGACACGAAAGAATCAGGA
bait_1184	ACAGAAACGGACATGGGGGAAGCGGGGATACGGACTGTAGAACTCTGAACAATTTACCTACTTCATCCACCTTGGCACCCGAGAATTCCATTCAAGCCCTGTGACACGAAAGAATCAGGA
bait_1185	ACAGAAACGGACATGGGGGAAGCGGGGATACGGACTGTAGAACTCTGAACCGCCATCCCCATATCCGTCCCTTGGCACCCGAGAATTCCATTCAAGCCCTGTGACACGAAAGAATCAGGA
bait_1186	ACAGAAACGGACATGGGGGAAGCGGGGACGGACTGTAGAACTCTGAACATTGCCACACCTCTTCTCCCTACCCTTGGCACCCGAGAATTCCTCAAGCCCTGTGACACGAAAGAATCAGGA
bait_1187	ACAGAAACGGACATGGGGGAAGCGGGGATCGGACTGTAGAACTCTGAACCTCGTTGCTCTGCCTGTCCACACCTTGGCACCCGAGAATTCCTCAAGCCCTGTGACACGAAAGAATCAGGA
bait_1188	ACAGAAACGGACATGGGGGAAGCGGGGATCGGACTGTAGAACTCTGAACCACTCACTGGGAATTCAGCCTCCCTTGGCACCCGAGAATTCCTCAAGCCCTGTGACACGAAAGAATCAGGA
bait_1189	ACAGAAACGGACATGGGGGAAGCGGGGATACGGACTGTAGAACTCTGAACAACTCTCCTTGCACGCCCACCTTGGCACCCGAGAATTCCATTCAAGCCCTGTGACACGAAAGAATCAGGA
bait_1190	ACAGAAACGGACATGGGGGAAGCGGGGATCGGACTGTAGAACTCTGAACGCCTTCCAACAAAATATCCCGACCTTGGCACCCGAGAATTCCTCAAGCCCTGTGACACGAAAGAATCAGGA
bait_1191	ACAGAAACGGACATGGGGGAAGCGGGGATCGGACTGTAGAACTCTGAACCATTAGTTATATGTATCCTATCCTTGGCACCCGAGAATTCCTTCAAGCCCTGTGACACGAAAGAATCAGGA
bait_1192	ACAGAAACGGACATGGGGGAAGCGGGGACGGACTGTAGAACTCTGAACAGCGTCTTGCACAGTACCATATACCTTGGCACCCGAGAATTCCTCAAGCCCTGTGACACGAAAGAATCAGGA
bait_1193	ACAGAAACGGACATGGGGGAAGCGGGGACGGACTGTAGAACTCTGAACAAACACGCAGCCCCAACTCACCACCTTGGCACCCGAGAATTCCTCAAGCCCTGTGACACGAAAGAATCAGGA
bait_1194	ACAGAAACGGACATGGGGGAAGCGGGGATCGGACTGTAGAACTCTGAACTCAACATCCGACTCCTGGGTTCCTTGGCACCCGAGAATTCCTTCAAGCCCTGTGACACGAAAGAATCAGGA
bait_1195	ACAGAAACGGACATGGGGGAAGCGGGGATACGGACTGTAGAACTCTGAACCACTTGTCAGAGACAGCCTCCTTGGCACCCGAGAATTCCATTCAAGCCCTGTGACACGAAAGAATCAGGA
bait_1196	ACAGAAACGGACATGGGGGAAGCGGGGACGGACTGTAGAACTCTGAACACATCCAATTTCTCTGGTCTTGTCCCTTGGCACCCGAGAATTCCCAAGCCCTGTGACACGAAAGAATCAGGA
bait_1197	ACAGAAACGGACATGGGGGAAGCGGGCGGACTGTAGAACTCTGAACAGCCTGGATAGCTGACAACCGCTGGATCCTTGGCACCCGAGAATTCCAAGCCCTGTGACACGAAAGAATCAGGA
bait_1198	ACAGAAACGGACATGGGGGAAGCGGGGATCGGACTGTAGAACTCTGAACTCTCCCGGCTCAGAGCCTTCACCTTGGCACCCGAGAATTCCTTCAAGCCCTGTGACACGAAAGAATCAGGA
bait_1199	ACAGAAACGGACATGGGGGAAGCGGGGCGGACTGTAGAACTCTGAACTTATTTCCAACAACTACACCATCACCCTTGGCACCCGAGAATTCCCAAGCCCTGTGACACGAAAGAATCAGGA
bait_1200	ACAGAAACGGACATGGGGGAAGCGGGGATCGGACTGTAGAACTCTGAACGGAGGTCGGGGCTTAGGCGCCCCTTGGCACCCGAGAATTCCTTCAAGCCCTGTGACACGAAAGAATCAGGA
bait_1201	ACAGAAACGGACATGGGGGAAGCGGGGATACCGGACTGTAGAACTCTGAACTAAGTCCTGCCCCCGGGGCCTTGGCACCCGAGAATTCCATTCAAGCCCTGTGACACGAAAGAATCAGGA
bait_1202	ACAGAAACGGACATGGGGGAAGCGGGGATACGGACTGTAGAACTCTGAACCAGTATAGCCCAGCCCAGCTCCTTGGCACCCGAGAATTCCTTCAAGCCCTGTGACACGAAAGAATCAGGA
bait_1203	ACAGAAACGGACATGGGGGAAGCGGGGATCGGACTGTAGAACTCTGAACTCAAAAACCACAATTGCTTTTCCTTGGCACCCGAGAATTCCTTCAAGCCCTGTGACACGAAAGAATCAGGA
bait_1204	ACAGAAACGGACATGGGGGAAGCGGGGATCGGACTGTAGAACTCTGAACAGACACTTCCGGCAGTTCCACCCTTGGCACCCGAGAATTCCTTCAAGCCCTGTGACACGAAAGAATCAGGA
bait_1205	ACAGAAACGGACATGGGGGAAGCGGGGACGGACTGTAGAACTCTGAACTTGCCTGATGCTTACCTCCTGTTCCTTGGCACCCGAGAATTCCTCAAGCCCTGTGACACGAAAGAATCAGGA
bait_1206	ACAGAAACGGACATGGGGGAAGCGGGGATCGGACTGTAGAACTCTGAACTACAACAGATCAGACACACCTCCTTGGCACCCGAGAATTCCTTCAAGCCCTGTGACACGAAAGAATCAGGA
bait_1207	ACAGAAACGGACATGGGGGAAGCGGGGATACGGACTGTAGAACTCTGAACTAAGTTTTTGTGCTGGGTCTCCTTGGCACCCGAGAATTCCTTCAAGCCCTGTGACACGAAAGAATCAGGA
bait_1208	ACAGAAACGGACATGGGGGAAGCGGGGATCGGACTGTAGAACTCTGAACCTGCAAGACAGACAAACGTTGCCTTGGCACCCGAGAATTCCTTCAAGCCCTGTGACACGAAAGAATCAGGA
bait_1209	ACAGAAACGGACATGGGGGAAGCGGGGATACGGACTGTAGAACTCTGAACGGCAGCCCGCCTCCAGCGCTCCTTGGCACCCGAGAATTCCTTCAAGCCCTGTGACACGAAAGAATCAGGA
bait_1210	ACAGAAACGGACATGGGGGAAGCGGGGACGGACTGTAGAACTCTGAACATTAGGCTCAGCAGCTTGGTTCTCCTTGGCACCCGAGAATTCCTCAAGCCCTGTGACACGAAAGAATCAGGA
bait_1211	ACAGAAACGGACATGGGGGAAGCGGGGATCGGACTGTAGAACTCTGAACAGTTCTAGAAATGCATGGCCCACCTTGGCACCCGAGAATTCCTCAAGCCCTGTGACACGAAAGAATCAGGA
bait_1212	ACAGAAACGGACATGGGGGAAGCGGGGATACCGGACTGTAGAACTCTGAACTATCTGTCTTATCCTCTGCCTTGGCACCCGAGAATTCCATTCAAGCCCTGTGACACGAAAGAATCAGGA
bait_1213	ACAGAAACGGACATGGGGGAAGCGGGGATCGGACTGTAGAACTCTGAACATCAGCTGCAGCCTGGGCTCCGCCTTGGCACCCGAGAATTCCTCAAGCCCTGTGACACGAAAGAATCAGGA
bait_1214	ACAGAAACGGACATGGGGGAAGCGGGGATCGGACTGTAGAACTCTGAACACAAAAGTAATTGCGGTTGTGCCTTGGCACCCGAGAATTCCTTCAAGCCCTGTGACACGAAAGAATCAGGA
bait_1215	ACAGAAACGGACATGGGGGAAGCGGGGATCGGACTGTAGAACTCTGAACTTATCTATGCAGTGCCATCCTTCCTTGGCACCCGAGAATTCCTCAAGCCCTGTGACACGAAAGAATCAGGA
bait_1216	ACAGAAACGGACATGGGGGAAGCGGGGATACGGACTGTAGAACTCTGAACACGCGCGCGCGCGCGCGCCCCTTGGCACCCGAGAATTCCATTCAAGCCCTGTGACACGAAAGAATCAGGA
bait_1217	ACAGAAACGGACATGGGGGAAGCGGGGATCGGACTGTAGAACTCTGAACCAACAGTCTAACTCTAAAGAGCCTTGGCACCCGAGAATTCCTTCAAGCCCTGTGACACGAAAGAATCAGGA
bait_1218	ACAGAAACGGACATGGGGGAAGCGGGGATCGGACTGTAGAACTCTGAACGCATCCCTGAATTCAGCAAATACCTTGGCACCCGAGAATTCCTCAAGCCCTGTGACACGAAAGAATCAGGA
bait_1219	ACAGAAACGGACATGGGGGAAGCGGGGACGGACTGTAGAACTCTGAACTTTCCATATGCAAATCCTCAGAACCTTGGCACCCGAGAATTCCTCAAGCCCTGTGACACGAAAGAATCAGGA
bait_1220	ACAGAAACGGACATGGGGGAAGCGGGGACGGACTGTAGAACTCTGAACACTGCACCTCCACCTTCCGGGCTCCTTGGCACCCGAGAATTCCTCAAGCCCTGTGACACGAAAGAATCAGGA
bait_1221	ACAGAAACGGACATGGGGGAAGCGGGGATACCGGACTGTAGAACTCTGAACCCCTCTTGTCACAGACCTCCTTGGCACCCGAGAATTCCATTCAAGCCCTGTGACACGAAAGAATCAGGA
bait_1222	ACAGAAACGGACATGGGGGAAGCGGGGACGGACTGTAGAACTCTGAACACTGTCCCTTGGCCATCCTCTGTTCCTTGGCACCCGAGAATTCCCAAGCCCTGTGACACGAAAGAATCAGGA
bait_1223	ACAGAAACGGACATGGGGGAAGCGGGGACGGACTGTAGAACTCTGAACAGCCACTGAACTCCAGCCAGGGTCCTTGGCACCCGAGAATTCCTCAAGCCCTGTGACACGAAAGAATCAGGA
bait_1224	ACAGAAACGGACATGGGGGAAGCGGGGACGGACTGTAGAACTCTGAACAAGGCCCTCTCCACCCCAGTCCTCCTTGGCACCCGAGAATTCCTCAAGCCCTGTGACACGAAAGAATCAGGA
bait_1225	ACAGAAACGGACATGGGGGAAGCGGGGATACGGACTGTAGAACTCTGAACAATATGTCCTGACTATAACTCCTTGGCACCCGAGAATTCCTTCAAGCCCTGTGACACGAAAGAATCAGGA
bait_1226	ACAGAAACGGACATGGGGGAAGCGGGGACGGACTGTAGAACTCTGAACTCGGCCTGGGAAGAACCCGTTCTGCCTTGGCACCCGAGAATTCCCAAGCCCTGTGACACGAAAGAATCAGGA
bait_1227	ACAGAAACGGACATGGGGGAAGCGGGGATCGGACTGTAGAACTCTGAACCTGCGGGGAGGGGAGAGCTTCCCTTGGCACCCGAGAATTCCTTCAAGCCCTGTGACACGAAAGAATCAGGA
bait_1228	ACAGAAACGGACATGGGGGAAGCGGGGATCGGACTGTAGAACTCTGAACCCACAATCACTGCACTCCCCCACCTTGGCACCCGAGAATTCCTCAAGCCCTGTGACACGAAAGAATCAGGA
bait_1229	ACAGAAACGGACATGGGGGAAGCGGGGATCGGACTGTAGAACTCTGAACAGCAAGTTACTAACCCTCTCTCCTTGGCACCCGAGAATTCCTTCAAGCCCTGTGACACGAAAGAATCAGGA
bait_1230	ACAGAAACGGACATGGGGGAAGCGGGGATCGGACTGTAGAACTCTGAACCCACCAACTATCCAGACCATGCCTTGGCACCCGAGAATTCCTTCAAGCCCTGTGACACGAAAGAATCAGGA
bait_1231	ACAGAAACGGACATGGGGGAAGCGGGGATCGGACTGTAGAACTCTGAACCTCTCTGTCTCTCTGTTGCACACCTTGGCACCCGAGAATTCCTCAAGCCCTGTGACACGAAAGAATCAGGA
bait_1232	ACAGAAACGGACATGGGGGAAGCGGGGACGGACTGTAGAACTCTGAACCTCGCTCTTGTTGCCCAGGCGGGCCTTGGCACCCGAGAATTCCTCAAGCCCTGTGACACGAAAGAATCAGGA
bait_1233	ACAGAAACGGACATGGGGGAAGCGGGGATACGGACTGTAGAACTCTGAACCTTCAGCCGCCCAGTGCCCCCTTGGCACCCGAGAATTCCATTCAAGCCCTGTGACACGAAAGAATCAGGA
bait_1234	ACAGAAACGGACATGGGGGAAGCGGGGACGGACTGTAGAACTCTGAACTGCAGTCAGACAGGCCTGGTTCACCTTGGCACCCGAGAATTCCTCAAGCCCTGTGACACGAAAGAATCAGGA
bait_1235	ACAGAAACGGACATGGGGGAAGCGGGGACGGACTGTAGAACTCTGAACAAACGTCTTTAGATAGTCCTTGATCCTTGGCACCCGAGAATTCCCAAGCCCTGTGACACGAAAGAATCAGGA
bait_1236	ACAGAAACGGACATGGGGGAAGCGGGGATCGGACTGTAGAACTCTGAACGGCAAAAATCGCAATCACCTTCCTTGGCACCCGAGAATTCCTTCAAGCCCTGTGACACGAAAGAATCAGGA
bait_1237	ACAGAAACGGACATGGGGGAAGCGGGGAGACTGTAGAACTCTGAACCTTCAGAAAGTTCTGCTTCATCATCTAACCTTGGCACCCGAGAATTCAAGCCCTGTGACACGAAAGAATCAGGA
bait_1238	ACAGAAACGGACATGGGGGAAGCGGGGATCGGACTGTAGAACTCTGAACTGACTCACGCCTGTAATCCGAACCTTGGCACCCGAGAATTCCTCAAGCCCTGTGACACGAAAGAATCAGGA
bait_1239	ACAGAAACGGACATGGGGGAAGCGGGGATCGGACTGTAGAACTCTGAACAAAGGATTCCAAGGCCAGAGACCTTGGCACCCGAGAATTCCTTCAAGCCCTGTGACACGAAAGAATCAGGA
bait_1240	ACAGAAACGGACATGGGGGAAGCGGGGAGACTGTAGAACTCTGAACCTCCGTTTATTAGAGTCACACACAACTGCCTTGGCACCCGAGAATTCAAGCCCTGTGACACGAAAGAATCAGGA
bait_1241	ACAGAAACGGACATGGGGGAAGCGGGGATCGGACTGTAGAACTCTGAACAATCCAACATTTCAGAAGTGTACCTTGGCACCCGAGAATTCCTCAAGCCCTGTGACACGAAAGAATCAGGA
bait_1242	ACAGAAACGGACATGGGGGAAGCGGGGACGGACTGTAGAACTCTGAACTGCCCTCCAGGTTCCAGTCTCAACCTTGGCACCCGAGAATTCCTCAAGCCCTGTGACACGAAAGAATCAGGA
bait_1243	ACAGAAACGGACATGGGGGAAGCGGGGACGGACTGTAGAACTCTGAACCGAGTGCTGCGAGCAAAGGCCGAGCCTTGGCACCCGAGAATTCCCAAGCCCTGTGACACGAAAGAATCAGGA
bait_1244	ACAGAAACGGACATGGGGGAAGCGGGGATCGGACTGTAGAACTCTGAACAACACGCAGCCCCAACTCACCACCTTGGCACCCGAGAATTCCTCAAGCCCTGTGACACGAAAGAATCAGGA
bait_1245	ACAGAAACGGACATGGGGGAAGCGGGGACGGACTGTAGAACTCTGAACAAATTCCACCTTTCTCCTTCCATCCCTTGGCACCCGAGAATTCCCAAGCCCTGTGACACGAAAGAATCAGGA
bait_1246	ACAGAAACGGACATGGGGGAAGCGGGGATACCGGACTGTAGAACTCTGAACAGAAATCCACCTGCCTCTCCTTGGCACCCGAGAATTCCATTCAAGCCCTGTGACACGAAAGAATCAGGA
bait_1247	ACAGAAACGGACATGGGGGAAGCGGGGACGGACTGTAGAACTCTGAACAAGACGTCTATCCCCCTACAGCTCCCTTGGCACCCGAGAATTCCCAAGCCCTGTGACACGAAAGAATCAGGA
bait_1248	ACAGAAACGGACATGGGGGAAGCGGGGATCGGACTGTAGAACTCTGAACGAATATCCAACTTGTCTTCTCTCCTTGGCACCCGAGAATTCCTCAAGCCCTGTGACACGAAAGAATCAGGA
bait_1249	ACAGAAACGGACATGGGGGAAGCGGGGATACGGACTGTAGAACTCTGAACTTACAATACAATGTGATAAGCCTTGGCACCCGAGAATTCCTTCAAGCCCTGTGACACGAAAGAATCAGGA
bait_1250	ACAGAAACGGACATGGGGGAAGCGGGGATACGGACTGTAGAACTCTGAACAAAAAACCGCAATAACTTTTCCTTGGCACCCGAGAATTCCTTCAAGCCCTGTGACACGAAAGAATCAGGA
bait_1251	ACAGAAACGGACATGGGGGAAGCGGGGATACCGGACTGTAGAACTCTGAACCCCCAGTCTCCAAGCCTGCCTTGGCACCCGAGAATTCCATTCAAGCCCTGTGACACGAAAGAATCAGGA
bait_1252	ACAGAAACGGACATGGGGGAAGCGGGGATCGGACTGTAGAACTCTGAACCCTCCTGGATCCACGTCTCTTCCTTGGCACCCGAGAATTCCTTCAAGCCCTGTGACACGAAAGAATCAGGA
bait_1253	ACAGAAACGGACATGGGGGAAGCGGGGATACGGACTGTAGAACTCTGAACCAAAAACCGCAATTTCTTTTCCTTGGCACCCGAGAATTCCTTCAAGCCCTGTGACACGAAAGAATCAGGA
bait_1254	ACAGAAACGGACATGGGGGAAGCGGGGATACGGACTGTAGAACTCTGAACCAAAACCCACAATTACTTCTCCTTGGCACCCGAGAATTCCTTCAAGCCCTGTGACACGAAAGAATCAGGA
bait_1255	ACAGAAACGGACATGGGGGAAGCGGGGATCGGACTGTAGAACTCTGAACAACGGAACTGTCTACCCCAAACCCTTGGCACCCGAGAATTCCTCAAGCCCTGTGACACGAAAGAATCAGGA
bait_1256	ACAGAAACGGACATGGGGGAAGCGGGGATACCGGACTGTAGAACTCTGAACTCTCCACAATGCCATTCTCCTTGGCACCCGAGAATTCCATTCAAGCCCTGTGACACGAAAGAATCAGGA
bait_1257	ACAGAAACGGACATGGGGGAAGCGGGGATCGGACTGTAGAACTCTGAACACAGACAGCACCACCCTGCTGCCTTGGCACCCGAGAATTCCTTCAAGCCCTGTGACACGAAAGAATCAGGA
bait_1258	ACAGAAACGGACATGGGGGAAGCGGGGACGGACTGTAGAACTCTGAACTACGATGAATCCACAGAACAAGGCCTTGGCACCCGAGAATTCCTCAAGCCCTGTGACACGAAAGAATCAGGA
bait_1259	ACAGAAACGGACATGGGGGAAGCGGGGATCGGACTGTAGAACTCTGAACCCATTGTGAATTGAGAAGCATTCCTTGGCACCCGAGAATTCCTCAAGCCCTGTGACACGAAAGAATCAGGA
bait_1260	ACAGAAACGGACATGGGGGAAGCGGGGAGACTGTAGAACTCTGAACTGCACTGTTTTCATTTTCTTCCTGGTCTCCTTGGCACCCGAGAATTCAAGCCCTGTGACACGAAAGAATCAGGA
bait_1261	ACAGAAACGGACATGGGGGAAGCGGGGATACCGGACTGTAGAACTCTGAACAAACAGCAGACCACCCCACCTTGGCACCCGAGAATTCCATTCAAGCCCTGTGACACGAAAGAATCAGGA
bait_1262	ACAGAAACGGACATGGGGGAAGCGGGGATACGGACTGTAGAACTCTGAACTAGATCTGCATGCCTTCCGTCCTTGGCACCCGAGAATTCCTTCAAGCCCTGTGACACGAAAGAATCAGGA
bait_1263	ACAGAAACGGACATGGGGGAAGCGGGGATCGGACTGTAGAACTCTGAACTACCTTCCTTGATACCATTAAACCTTGGCACCCGAGAATTCCTCAAGCCCTGTGACACGAAAGAATCAGGA
bait_1264	ACAGAAACGGACATGGGGGAAGCGGGGATCGGACTGTAGAACTCTGAACAAGCCCTTCTCTTCTGCCCTCCCTTGGCACCCGAGAATTCCTTCAAGCCCTGTGACACGAAAGAATCAGGA
bait_1265	ACAGAAACGGACATGGGGGAAGCGGGGATCGGACTGTAGAACTCTGAACCGAAAGCCAGTCCCTGAGCCCACCTTGGCACCCGAGAATTCCTCAAGCCCTGTGACACGAAAGAATCAGGA
bait_1266	ACAGAAACGGACATGGGGGAAGCGGGGACGGACTGTAGAACTCTGAACTGTAGTCCTTTCTTATCTATAGTCCCTTGGCACCCGAGAATTCCCAAGCCCTGTGACACGAAAGAATCAGGA
bait_1267	ACAGAAACGGACATGGGGGAAGCGGGGACGGACTGTAGAACTCTGAACAGCTTCCAAGATCAGACGAGATCGCCTTGGCACCCGAGAATTCCCAAGCCCTGTGACACGAAAGAATCAGGA
bait_1268	ACAGAAACGGACATGGGGGAAGCGGGGATACCGGACTGTAGAACTCTGAACAGTCACATTCCCTCCCGACCTTGGCACCCGAGAATTCCATTCAAGCCCTGTGACACGAAAGAATCAGGA
bait_1269	ACAGAAACGGACATGGGGGAAGCGGGGATACCGGACTGTAGAACTCTGAACCCGCTACGCCCAGACCTCCCTTGGCACCCGAGAATTCCATTCAAGCCCTGTGACACGAAAGAATCAGGA
bait_1270	ACAGAAACGGACATGGGGGAAGCGGGGATCGGACTGTAGAACTCTGAACATAATATCAACAGAATTCAGCACCTTGGCACCCGAGAATTCCTCAAGCCCTGTGACACGAAAGAATCAGGA
bait_1271	ACAGAAACGGACATGGGGGAAGCGGGGATACCGGACTGTAGAACTCTGAACCCCTTCTCCCCAATCCGCCCTTGGCACCCGAGAATTCCATTCAAGCCCTGTGACACGAAAGAATCAGGA
bait_1272	ACAGAAACGGACATGGGGGAAGCGGGGATACGGACTGTAGAACTCTGAACTGATAGTATAAACAGTGGGCCTTGGCACCCGAGAATTCCATTCAAGCCCTGTGACACGAAAGAATCAGGA
bait_1273	ACAGAAACGGACATGGGGGAAGCGGGGATACCGGACTGTAGAACTCTGAACCATCTCCTCCTGCAATCTCCTTGGCACCCGAGAATTCCATTCAAGCCCTGTGACACGAAAGAATCAGGA
bait_1274	ACAGAAACGGACATGGGGGAAGCGGGGATACGGACTGTAGAACTCTGAACAAAATAATTGCAGTTTTTACCTTGGCACCCGAGAATTCCATTCAAGCCCTGTGACACGAAAGAATCAGGA
bait_1275	ACAGAAACGGACATGGGGGAAGCGGGGATCGGACTGTAGAACTCTGAACACATGTGGCTAGTGGCTACTCTCCTTGGCACCCGAGAATTCCTCAAGCCCTGTGACACGAAAGAATCAGGA
bait_1276	ACAGAAACGGACATGGGGGAAGCGGGGATACCGGACTGTAGAACTCTGAACAACATGTCTACCTTCATTCCTTGGCACCCGAGAATTCCATTCAAGCCCTGTGACACGAAAGAATCAGGA
bait_1277	ACAGAAACGGACATGGGGGAAGCGGGGATACGGACTGTAGAACTCTGAACGTCGCTGGCCGCAGGGGAGCCTTGGCACCCGAGAATTCCATTCAAGCCCTGTGACACGAAAGAATCAGGA
bait_1278	ACAGAAACGGACATGGGGGAAGCGGGGATCGGACTGTAGAACTCTGAACTGCCCATTCAATTTTCAGTCAGCCTTGGCACCCGAGAATTCCTCAAGCCCTGTGACACGAAAGAATCAGGA
bait_1279	ACAGAAACGGACATGGGGGAAGCGGGGACGGACTGTAGAACTCTGAACTGAGTCTGTATGTCTTCCATGCACCTTGGCACCCGAGAATTCCTCAAGCCCTGTGACACGAAAGAATCAGGA
bait_1280	ACAGAAACGGACATGGGGGAAGCGGGGATCGGACTGTAGAACTCTGAACCCTCCCAGCCAGCCATTAATTCCCTTGGCACCCGAGAATTCCTCAAGCCCTGTGACACGAAAGAATCAGGA
bait_1281	ACAGAAACGGACATGGGGGAAGCGGGGATACGGACTGTAGAACTCTGAACTGCTACTCTTCAGCTCCTCCCTTGGCACCCGAGAATTCCATTCAAGCCCTGTGACACGAAAGAATCAGGA
bait_1282	ACAGAAACGGACATGGGGGAAGCGGGGATCGGACTGTAGAACTCTGAACTCCATCTACAGGGGAAACGGCACCTTGGCACCCGAGAATTCCTCAAGCCCTGTGACACGAAAGAATCAGGA
bait_1283	ACAGAAACGGACATGGGGGAAGCGGGGATACGGACTGTAGAACTCTGAACCTCAGTCCTGCCACTCTCTGCCTTGGCACCCGAGAATTCCTTCAAGCCCTGTGACACGAAAGAATCAGGA
bait_1284	ACAGAAACGGACATGGGGGAAGCGGGGATACGGACTGTAGAACTCTGAACGCAAAAACCACAAGTACGTCCTTGGCACCCGAGAATTCCATTCAAGCCCTGTGACACGAAAGAATCAGGA
bait_1285	ACAGAAACGGACATGGGGGAAGCGGGGATACCGGACTGTAGAACTCTGAACCTCCGCCGCCGAGCAGGCCCTTGGCACCCGAGAATTCCATTCAAGCCCTGTGACACGAAAGAATCAGGA
bait_1286	ACAGAAACGGACATGGGGGAAGCGGGGATCGGACTGTAGAACTCTGAACCGCTTGTGCCCAGAAGTTTGAGCCTTGGCACCCGAGAATTCCTCAAGCCCTGTGACACGAAAGAATCAGGA
bait_1287	ACAGAAACGGACATGGGGGAAGCGGGGATACGGACTGTAGAACTCTGAACAAAAAAAGAGCTCCCCCTTCCCTTGGCACCCGAGAATTCCTTCAAGCCCTGTGACACGAAAGAATCAGGA
bait_1288	ACAGAAACGGACATGGGGGAAGCGGGGATCGGACTGTAGAACTCTGAACACTCACTCTTGATCAGCCCACTCCTTGGCACCCGAGAATTCCTCAAGCCCTGTGACACGAAAGAATCAGGA
bait_1289	ACAGAAACGGACATGGGGGAAGCGGGGATACCGGACTGTAGAACTCTGAACTCTCTCTTGCAATCCTCTCCTTGGCACCCGAGAATTCCATTCAAGCCCTGTGACACGAAAGAATCAGGA
bait_1290	ACAGAAACGGACATGGGGGAAGCGGGGATCGGACTGTAGAACTCTGAACTGTGCCTTACAATTATGAGGAACCTTGGCACCCGAGAATTCCTCAAGCCCTGTGACACGAAAGAATCAGGA
bait_1291	ACAGAAACGGACATGGGGGAAGCGGGGATACCGGACTGTAGAACTCTGAACTCTTACCAAGTCAAATATCCTTGGCACCCGAGAATTCCATTCAAGCCCTGTGACACGAAAGAATCAGGA
bait_1292	ACAGAAACGGACATGGGGGAAGCGGGGACGGACTGTAGAACTCTGAACTCCAAAATCTGAAAAAGCCCAAACCTTGGCACCCGAGAATTCCTCAAGCCCTGTGACACGAAAGAATCAGGA
bait_1293	ACAGAAACGGACATGGGGGAAGCGGGGATCGGACTGTAGAACTCTGAACACAGCTCTGATGATATCTATATCCTTGGCACCCGAGAATTCCTCAAGCCCTGTGACACGAAAGAATCAGGA
bait_1294	ACAGAAACGGACATGGGGGAAGCGGGGATACCGGACTGTAGAACTCTGAACGCCTTCACAGCCCAGCCTCCTTGGCACCCGAGAATTCCATTCAAGCCCTGTGACACGAAAGAATCAGGA
bait_1295	ACAGAAACGGACATGGGGGAAGCGGGGATCGGACTGTAGAACTCTGAACATGTTTCTTTGTCTAGTAGTTTCCTTGGCACCCGAGAATTCCTCAAGCCCTGTGACACGAAAGAATCAGGA
bait_1296	ACAGAAACGGACATGGGGGAAGCGGGGATCGGACTGTAGAACTCTGAACGCCTCAGCCCTGCCATTTCCTCCTTGGCACCCGAGAATTCCTTCAAGCCCTGTGACACGAAAGAATCAGGA
bait_1297	ACAGAAACGGACATGGGGGAAGCGGGGATCGGACTGTAGAACTCTGAACTTCTAGACTGTGAGCTCCTTGACCTTGGCACCCGAGAATTCCTCAAGCCCTGTGACACGAAAGAATCAGGA
bait_1298	ACAGAAACGGACATGGGGGAAGCGGGGATACGGACTGTAGAACTCTGAACTGTCCAAACCACTCTCTTTCCTTGGCACCCGAGAATTCCATTCAAGCCCTGTGACACGAAAGAATCAGGA
bait_1299	ACAGAAACGGACATGGGGGAAGCGGGGATCGGACTGTAGAACTCTGAACTGTAGGCTGGGAGGCAAATGAACCTTGGCACCCGAGAATTCCTCAAGCCCTGTGACACGAAAGAATCAGGA
bait_1300	ACAGAAACGGACATGGGGGAAGCGGGGATCGGACTGTAGAACTCTGAACACCCACTTTCTTTGCTCATCCGCCTTGGCACCCGAGAATTCCTCAAGCCCTGTGACACGAAAGAATCAGGA
bait_1301	ACAGAAACGGACATGGGGGAAGCGGGGATACGGACTGTAGAACTCTGAACCAGACTCTCAACTTCCAGTTCCTTGGCACCCGAGAATTCCTTCAAGCCCTGTGACACGAAAGAATCAGGA
bait_1302	ACAGAAACGGACATGGGGGAAGCGGGGATCTTGGCACCCGAGAATTCCACAAGTGCGTTCGAAGTGTCGATGATCGTCGGACTGTAGAACTTCAAGCCCTGTGACACGAAAGAATCAGGA
bait_1303	ACAGAAACGGACATGGGGGAAGCGGGGATCTTGGCACCCGAGAATTCCAAGCACTTAGCAGGTTGTATTATGATCGTCGGACTGTAGAACTTCAAGCCCTGTGACACGAAAGAATCAGGA
bait_1304	ACAGAAACGGACATGGGGGAAGCGGGGATCTTGGCACCCGAGAATTCCATGTCCTTTGCCTACTCTATTTAGATCGTCGGACTGTAGAACTTCAAGCCCTGTGACACGAAAGAATCAGGA
bait_1305	ACAGAAACGGACATGGGGGAAGCGGGGATCTTGGCACCCGAGAATTCCACTTGTGTTAGAACAGAGGCAATGATCGTCGGACTGTAGAACTTCAAGCCCTGTGACACGAAAGAATCAGGA
bait_1306	ACAGAAACGGACATGGGGGAAGCGGGGACTTGGCACCCGAGAATTCCACATCAGTCACTACTCATCATTTTCGATCGTCGGACTGTAGAACTCAAGCCCTGTGACACGAAAGAATCAGGA
bait_1307	ACAGAAACGGACATGGGGGAAGCGGGGATCTTGGCACCCGAGAATTCCACCATCTGACACCAAGTCCAGTGATCGTCGGACTGTAGAACTTTCAAGCCCTGTGACACGAAAGAATCAGGA
bait_1308	ACAGAAACGGACATGGGGGAAGCGGGGACTTGGCACCCGAGAATTCCAATTAGCTGATCCACGTTCCATCTGATCGTCGGACTGTAGAACTTCAAGCCCTGTGACACGAAAGAATCAGGA
bait_1309	ACAGAAACGGACATGGGGGAAGCGGGGACTTGGCACCCGAGAATTCCAGTCGCTGAGAACAGAGTAAGACGCGATCGTCGGACTGTAGAACTCAAGCCCTGTGACACGAAAGAATCAGGA
bait_1310	ACAGAAACGGACATGGGGGAAGCGGGGATCTTGGCACCCGAGAATTCCATTCAGTAAGTGGCACTCTGTCGATCGTCGGACTGTAGAACTTTCAAGCCCTGTGACACGAAAGAATCAGGA
bait_1311	ACAGAAACGGACATGGGGGAAGCGGGGATACTTGGCACCCGAGAATTCCAACAGCAGCCGCCACCCGCGCGATCGTCGGACTGTAGAACTTTCAAGCCCTGTGACACGAAAGAATCAGGA
bait_1312	ACAGAAACGGACATGGGGGAAGCGGGGATCTTGGCACCCGAGAATTCCAGGTAAAACTCGCAATTACTTTTGATCGTCGGACTGTAGAACTTCAAGCCCTGTGACACGAAAGAATCAGGA
bait_1313	ACAGAAACGGACATGGGGGAAGCGGGGATCTTGGCACCCGAGAATTCCAACGTCCTAAGCTGTCACTTCTGGATCGTCGGACTGTAGAACTTCAAGCCCTGTGACACGAAAGAATCAGGA
bait_1314	ACAGAAACGGACATGGGGGAAGCGGGGATCTTGGCACCCGAGAATTCCACAGTCCACATTACAAAGCAAAGATCGTCGGACTGTAGAACTTTCAAGCCCTGTGACACGAAAGAATCAGGA
bait_1315	ACAGAAACGGACATGGGGGAAGCGGGGATCTTGGCACCCGAGAATTCCATACCACATACTTCACTTGCTCAGATCGTCGGACTGTAGAACTTCAAGCCCTGTGACACGAAAGAATCAGGA
bait_1316	ACAGAAACGGACATGGGGGAAGCGGGGATCTTGGCACCCGAGAATTCCATGCAAAAGTCATCACAGCTTTGATCGTCGGACTGTAGAACTTTCAAGCCCTGTGACACGAAAGAATCAGGA
bait_1317	ACAGAAACGGACATGGGGGAAGCGGGGACTTGGCACCCGAGAATTCCAAGCCAGCTTCACAGTCAGGCACAGATCGTCGGACTGTAGAACTTCAAGCCCTGTGACACGAAAGAATCAGGA
bait_1318	ACAGAAACGGACATGGGGGAAGCGGGGATCTTGGCACCCGAGAATTCCACTAAGACCAAGCCTCCTTCCCTGATCGTCGGACTGTAGAACTTCAAGCCCTGTGACACGAAAGAATCAGGA
bait_1319	ACAGAAACGGACATGGGGGAAGCGGGGATACTTGGCACCCGAGAATTCCAAAAAAACCGCAGTTACTTTTGATCGTCGGACTGTAGAACTTTCAAGCCCTGTGACACGAAAGAATCAGGA
bait_1320	ACAGAAACGGACATGGGGGAAGCGGGGATACCTTGGCACCCGAGAATTCCAGCGTCACACCGTCCACGGGATCGTCGGACTGTAGAACTATTCAAGCCCTGTGACACGAAAGAATCAGGA
bait_1321	ACAGAAACGGACATGGGGGAAGCGGGGATCTTGGCACCCGAGAATTCCAACCATGAGAGCAATGCAGATGGATCGTCGGACTGTAGAACTTTCAAGCCCTGTGACACGAAAGAATCAGGA
bait_1322	ACAGAAACGGACATGGGGGAAGCGGGGACTTGGCACCCGAGAATTCCATGCAGATGCCTTTTGAATCCTTCCGATCGTCGGACTGTAGAACTCAAGCCCTGTGACACGAAAGAATCAGGA
bait_1323	ACAGAAACGGACATGGGGGAAGCGGGGATACTTGGCACCCGAGAATTCCAACCACTGAGCTCCACCCCCGATCGTCGGACTGTAGAACTATTCAAGCCCTGTGACACGAAAGAATCAGGA
bait_1324	ACAGAAACGGACATGGGGGAAGCGGGGACTTGGCACCCGAGAATTCCATCCAAACAGAGCCATATTAGTGGGATCGTCGGACTGTAGAACTTCAAGCCCTGTGACACGAAAGAATCAGGA
bait_1325	ACAGAAACGGACATGGGGGAAGCGGGGATCTTGGCACCCGAGAATTCCATAGCATACCATCAGTCATTCTGATCGTCGGACTGTAGAACTTTCAAGCCCTGTGACACGAAAGAATCAGGA
bait_1326	ACAGAAACGGACATGGGGGAAGCGGGGATCTTGGCACCCGAGAATTCCATGCAGGCAGAGGCAGGTGAAGAGATCGTCGGACTGTAGAACTTCAAGCCCTGTGACACGAAAGAATCAGGA
bait_1327	ACAGAAACGGACATGGGGGAAGCGGGGATGCACCCGAGAATTCCATGCCACCTCATGGGCTACACCTTGACCTAAGATCGTCGGACTGTAGTCAAGCCCTGTGACACGAAAGAATCAGGA
bait_1328	ACAGAAACGGACATGGGGGAAGCGGGGATACTTGGCACCCGAGAATTCCAAGCCATTAACTTCAGTGTTGATCGTCGGACTGTAGAACTATTCAAGCCCTGTGACACGAAAGAATCAGGA
bait_1329	ACAGAAACGGACATGGGGGAAGCGGGGACTTGGCACCCGAGAATTCCATGTCTCCTGTGTCCTCAGTCTCTGATCGTCGGACTGTAGAACTTCAAGCCCTGTGACACGAAAGAATCAGGA
bait_1330	ACAGAAACGGACATGGGGGAAGCGGGGATCTTGGCACCCGAGAATTCCATGTTTCAATATACGACATCTCTGATCGTCGGACTGTAGAACTTCAAGCCCTGTGACACGAAAGAATCAGGA
bait_1331	ACAGAAACGGACATGGGGGAAGCGGGGATCTTGGCACCCGAGAATTCCACTCTCGAGTAGCTGGTACTTCAGATCGTCGGACTGTAGAACTTCAAGCCCTGTGACACGAAAGAATCAGGA
bait_1332	ACAGAAACGGACATGGGGGAAGCGGGGATCTTGGCACCCGAGAATTCCATCCTCCTCCCTCCACCTCCGCGATCGTCGGACTGTAGAACTTTCAAGCCCTGTGACACGAAAGAATCAGGA
bait_1333	ACAGAAACGGACATGGGGGAAGCGGGGATACTTGGCACCCGAGAATTCCATTTCACAAGCTGTTTTCCTTGATCGTCGGACTGTAGAACTTTCAAGCCCTGTGACACGAAAGAATCAGGA
bait_1334	ACAGAAACGGACATGGGGGAAGCGGGGATCTTGGCACCCGAGAATTCCAACCGAGGTATTACAGTGCAAAGATCGTCGGACTGTAGAACTTTCAAGCCCTGTGACACGAAAGAATCAGGA
bait_1335	ACAGAAACGGACATGGGGGAAGCGGGGATCTTGGCACCCGAGAATTCCATGCAAAAGTAATCGTGTTTTTTGATCGTCGGACTGTAGAACTTCAAGCCCTGTGACACGAAAGAATCAGGA
bait_1336	ACAGAAACGGACATGGGGGAAGCGGGGATCTTGGCACCCGAGAATTCCAAGAGAGGGGTGAAAGTATGGGGATCGTCGGACTGTAGAACTTTCAAGCCCTGTGACACGAAAGAATCAGGA
bait_1337	ACAGAAACGGACATGGGGGAAGCGGGGATACCTTGGCACCCGAGAATTCCAGCCTGTTCCCCCTTTCCTGATCGTCGGACTGTAGAACTATTCAAGCCCTGTGACACGAAAGAATCAGGA
bait_1338	ACAGAAACGGACATGGGGGAAGCGGGGATCTTGGCACCCGAGAATTCCAAACCACCATGTCCAGTCCCTTGATCGTCGGACTGTAGAACTTTCAAGCCCTGTGACACGAAAGAATCAGGA
bait_1339	ACAGAAACGGACATGGGGGAAGCGGGGCTTGGCACCCGAGAATTCCAGGCCAGGCCTCTGCATCTCACCCCAGATCGTCGGACTGTAGAACTCAAGCCCTGTGACACGAAAGAATCAGGA
bait_1340	ACAGAAACGGACATGGGGGAAGCGGGGACTTGGCACCCGAGAATTCCATGGTCATCATCTGTTAAGTCTACGATCGTCGGACTGTAGAACTTCAAGCCCTGTGACACGAAAGAATCAGGA
bait_1341	ACAGAAACGGACATGGGGGAAGCGGGGATCTTGGCACCCGAGAATTCCAACCGCAGTTACTTCCACACCAGGATCGTCGGACTGTAGAACTTCAAGCCCTGTGACACGAAAGAATCAGGA
bait_1342	ACAGAAACGGACATGGGGGAAGCGGGGATCTTGGCACCCGAGAATTCCAACCTCCACCAGAACATCACTTGATCGTCGGACTGTAGAACTTTCAAGCCCTGTGACACGAAAGAATCAGGA
bait_1343	ACAGAAACGGACATGGGGGAAGCGGGGATCTTGGCACCCGAGAATTCCAACTTGGGTCCCATTCATCTACTGATCGTCGGACTGTAGAACTTCAAGCCCTGTGACACGAAAGAATCAGGA
bait_1344	ACAGAAACGGACATGGGGGAAGCGGGGATCTTGGCACCCGAGAATTCCAATAAGATCTCTGTGTCTGTTTGATCGTCGGACTGTAGAACTTTCAAGCCCTGTGACACGAAAGAATCAGGA
bait_1345	ACAGAAACGGACATGGGGGAAGCGGGGATCTTGGCACCCGAGAATTCCAAACCACAATCACGCTTGCACCAGATCGTCGGACTGTAGAACTTCAAGCCCTGTGACACGAAAGAATCAGGA
bait_1346	ACAGAAACGGACATGGGGGAAGCGGGGACTTGGCACCCGAGAATTCCAAGACAGGAAGCAGTTTAGTGGTTGATCGTCGGACTGTAGAACTTCAAGCCCTGTGACACGAAAGAATCAGGA
bait_1347	ACAGAAACGGACATGGGGGAAGCGGGGCTTGGCACCCGAGAATTCCAGCAGTCTCCCATCCAAGTACTAACCGATCGTCGGACTGTAGAACTCAAGCCCTGTGACACGAAAGAATCAGGA
bait_1348	ACAGAAACGGACATGGGGGAAGCGGGGATCTTGGCACCCGAGAATTCCAGGTAGGAGCATTTCACCATGAGATCGTCGGACTGTAGAACTTTCAAGCCCTGTGACACGAAAGAATCAGGA
bait_1349	ACAGAAACGGACATGGGGGAAGCGGGGATACCTTGGCACCCGAGAATTCCAAAAATATATACGGCCATAGATCGTCGGACTGTAGAACTATTCAAGCCCTGTGACACGAAAGAATCAGGA
bait_1350	ACAGAAACGGACATGGGGGAAGCGGGGACTTGGCACCCGAGAATTCCAGCCAGGGGTCCCCACAAGCCCAGGATCGTCGGACTGTAGAACTTCAAGCCCTGTGACACGAAAGAATCAGGA
bait_1351	ACAGAAACGGACATGGGGGAAGCGGGGACTTGGCACCCGAGAATTCCATCAGGATACTCCTCAATAGCCATCGATCGTCGGACTGTAGAACTCAAGCCCTGTGACACGAAAGAATCAGGA
bait_1352	ACAGAAACGGACATGGGGGAAGCGGGGATGCACCCGAGAATTCCAAGAGAGGAACCTCACTGGAATTATACAGAAGATCGTCGGACTGTAGTCAAGCCCTGTGACACGAAAGAATCAGGA
bait_1353	ACAGAAACGGACATGGGGGAAGCGGGGATCTTGGCACCCGAGAATTCCACTCCCATCCCTGCGCCCAGGTGATCGTCGGACTGTAGAACTTTCAAGCCCTGTGACACGAAAGAATCAGGA
bait_1354	ACAGAAACGGACATGGGGGAAGCGGGGATACCTTGGCACCCGAGAATTCCATTGGTGACCACCATCCTCGATCGTCGGACTGTAGAACTATTCAAGCCCTGTGACACGAAAGAATCAGGA
bait_1355	ACAGAAACGGACATGGGGGAAGCGGGGATCTTGGCACCCGAGAATTCCATCGGTGCTACGCTGACAGCTCTGATCGTCGGACTGTAGAACTTCAAGCCCTGTGACACGAAAGAATCAGGA
bait_1356	ACAGAAACGGACATGGGGGAAGCGGGGATCTTGGCACCCGAGAATTCCAAATATATATACACATATACGTAGATCGTCGGACTGTAGAACTTCAAGCCCTGTGACACGAAAGAATCAGGA
bait_1357	ACAGAAACGGACATGGGGGAAGCGGGGATCTTGGCACCCGAGAATTCCAAATGCGTTCCCTCATCCTGGGGATCGTCGGACTGTAGAACTTTCAAGCCCTGTGACACGAAAGAATCAGGA
bait_1358	ACAGAAACGGACATGGGGGAAGCGGGGACTTGGCACCCGAGAATTCCACAACTATCCTCTAAGCCACAGCTTGATCGTCGGACTGTAGAACTCAAGCCCTGTGACACGAAAGAATCAGGA
bait_1359	ACAGAAACGGACATGGGGGAAGCGGGGATACTTGGCACCCGAGAATTCCAAAAAACCGCAATTACTGTTGATCGTCGGACTGTAGAACTATTCAAGCCCTGTGACACGAAAGAATCAGGA
bait_1360	ACAGAAACGGACATGGGGGAAGCGGGGATCTTGGCACCCGAGAATTCCAACAAAGTCCCTCCTATTCTTCGATCGTCGGACTGTAGAACTTTCAAGCCCTGTGACACGAAAGAATCAGGA
bait_1361	ACAGAAACGGACATGGGGGAAGCGGGGATACTTGGCACCCGAGAATTCCATGTCCGATCAAACATATCTGATCGTCGGACTGTAGAACTATTCAAGCCCTGTGACACGAAAGAATCAGGA
bait_1362	ACAGAAACGGACATGGGGGAAGCGGGGCTTGGCACCCGAGAATTCCACGTGCCCTACTGCTCAGTGACTCCTGGATCGTCGGACTGTAGAACTAAGCCCTGTGACACGAAAGAATCAGGA
bait_1363	ACAGAAACGGACATGGGGGAAGCGGGGATACCTTGGCACCCGAGAATTCCAGCCTTCTCACTCTACATAGATCGTCGGACTGTAGAACTATTCAAGCCCTGTGACACGAAAGAATCAGGA
bait_1364	ACAGAAACGGACATGGGGGAAGCGGGGATCTTGGCACCCGAGAATTCCAGCCTCACTGTTCCATAGCCCTGATCGTCGGACTGTAGAACTTTCAAGCCCTGTGACACGAAAGAATCAGGA
bait_1365	ACAGAAACGGACATGGGGGAAGCGGGGATCTTGGCACCCGAGAATTCCAGAAGCAAATCTATTTCTACACTGATCGTCGGACTGTAGAACTTCAAGCCCTGTGACACGAAAGAATCAGGA
bait_1366	ACAGAAACGGACATGGGGGAAGCGGGGATACTTGGCACCCGAGAATTCCACAAAACCACAATTACTGTTGATCGTCGGACTGTAGAACTATTCAAGCCCTGTGACACGAAAGAATCAGGA
bait_1367	ACAGAAACGGACATGGGGGAAGCGGGGACTTGGCACCCGAGAATTCCAATATCTTTAGTTCATTCAAATTTGATCGTCGGACTGTAGAACTTCAAGCCCTGTGACACGAAAGAATCAGGA
bait_1368	ACAGAAACGGACATGGGGGAAGCGGGGATACCTTGGCACCCGAGAATTCCATCAGTCCTCTTTCCTCCTGATCGTCGGACTGTAGAACTATTCAAGCCCTGTGACACGAAAGAATCAGGA
bait_1369	ACAGAAACGGACATGGGGGAAGCGGGGATACCTTGGCACCCGAGAATTCCATGCTCCCAGCTCCTGCAGGATCGTCGGACTGTAGAACTATTCAAGCCCTGTGACACGAAAGAATCAGGA
bait_1370	ACAGAAACGGACATGGGGGAAGCGGGGATCTTGGCACCCGAGAATTCCAAGCTAAAAAATCTACACTTTCTGATCGTCGGACTGTAGAACTTCAAGCCCTGTGACACGAAAGAATCAGGA
bait_1371	ACAGAAACGGACATGGGGGAAGCGGGGATACCTTGGCACCCGAGAATTCCACACCATCATCCTTGCCCAGATCGTCGGACTGTAGAACTATTCAAGCCCTGTGACACGAAAGAATCAGGA
bait_1372	ACAGAAACGGACATGGGGGAAGCGGGGATCTTGGCACCCGAGAATTCCAATTCCTTCAAATTTCTCTCTACGATCGTCGGACTGTAGAACTTCAAGCCCTGTGACACGAAAGAATCAGGA
bait_1373	ACAGAAACGGACATGGGGGAAGCGGGGATACTTGGCACCCGAGAATTCCAAAAAGTAATTGCCATTTTGGATCGTCGGACTGTAGAACTATTCAAGCCCTGTGACACGAAAGAATCAGGA
bait_1374	ACAGAAACGGACATGGGGGAAGCGGGGATACTTGGCACCCGAGAATTCCAAACCGCTTCAGAATCTCCACGATCGTCGGACTGTAGAACTTTCAAGCCCTGTGACACGAAAGAATCAGGA
bait_1375	ACAGAAACGGACATGGGGGAAGCGGGGATACTTGGCACCCGAGAATTCCACAATAGACTGTGAGCTGCTTGATCGTCGGACTGTAGAACTTTCAAGCCCTGTGACACGAAAGAATCAGGA
bait_1376	ACAGAAACGGACATGGGGGAAGCGGGGCTTGGCACCCGAGAATTCCATACAATGCCTTCCTTCCTTCGAGTTGATCGTCGGACTGTAGAACTCAAGCCCTGTGACACGAAAGAATCAGGA
bait_1377	ACAGAAACGGACATGGGGGAAGCGGGGATCTTGGCACCCGAGAATTCCAAGAGATCAGGGTTCCTCACTGGATCGTCGGACTGTAGAACTTTCAAGCCCTGTGACACGAAAGAATCAGGA
bait_1378	ACAGAAACGGACATGGGGGAAGCGGGGATCTTGGCACCCGAGAATTCCAAGCCAGCCAAGATCACGCCATTGATCGTCGGACTGTAGAACTTCAAGCCCTGTGACACGAAAGAATCAGGA
bait_1379	ACAGAAACGGACATGGGGGAAGCGGGGATCTTGGCACCCGAGAATTCCACCGGTCCCGAGCCCCGACCACGATCGTCGGACTGTAGAACTTTCAAGCCCTGTGACACGAAAGAATCAGGA
bait_1380	ACAGAAACGGACATGGGGGAAGCGGGGATCTTGGCACCCGAGAATTCCATCAGGGGAGCTGGCAGAACCAGGATCGTCGGACTGTAGAACTTCAAGCCCTGTGACACGAAAGAATCAGGA
bait_1381	ACAGAAACGGACATGGGGGAAGCGGGGATCTTGGCACCCGAGAATTCCATATGCCTTGTTCCCCCTCCTAGATCGTCGGACTGTAGAACTTTCAAGCCCTGTGACACGAAAGAATCAGGA
bait_1382	ACAGAAACGGACATGGGGGAAGCGGGGATCTTGGCACCCGAGAATTCCATTCAAAAACCACAATTACTTTTGATCGTCGGACTGTAGAACTTCAAGCCCTGTGACACGAAAGAATCAGGA
bait_1383	ACAGAAACGGACATGGGGGAAGCGGGGATACTTGGCACCCGAGAATTCCATGGCCATGTTCTCCTCAGACGATCGTCGGACTGTAGAACTTTCAAGCCCTGTGACACGAAAGAATCAGGA
bait_1384	ACAGAAACGGACATGGGGGAAGCGGGGATACTTGGCACCCGAGAATTCCAGTGCCTGGGCCCTGCCCTCAGATCGTCGGACTGTAGAACTTTCAAGCCCTGTGACACGAAAGAATCAGGA
bait_1385	ACAGAAACGGACATGGGGGAAGCGGGGATACTTGGCACCCGAGAATTCCACGTCTTAGCCCGCTCTTCTGATCGTCGGACTGTAGAACTATTCAAGCCCTGTGACACGAAAGAATCAGGA
bait_1386	ACAGAAACGGACATGGGGGAAGCGGGGATACTTGGCACCCGAGAATTCCATAGTTCAAGTAGCAGATCTGATCGTCGGACTGTAGAACTATTCAAGCCCTGTGACACGAAAGAATCAGGA
bait_1387	ACAGAAACGGACATGGGGGAAGCGGGGACTTGGCACCCGAGAATTCCATGCAGCTGTGTCCAGCCCTGACAGATCGTCGGACTGTAGAACTTCAAGCCCTGTGACACGAAAGAATCAGGA
bait_1388	ACAGAAACGGACATGGGGGAAGCGGGGATACTTGGCACCCGAGAATTCCACCCCACACTCCCCAGCCCCGGATCGTCGGACTGTAGAACTTTCAAGCCCTGTGACACGAAAGAATCAGGA
bait_1389	ACAGAAACGGACATGGGGGAAGCGGGGATCTTGGCACCCGAGAATTCCAACAGAGCGAGAGCCTGTTTTTAGATCGTCGGACTGTAGAACTTCAAGCCCTGTGACACGAAAGAATCAGGA
bait_1390	ACAGAAACGGACATGGGGGAAGCGGGGATCTTGGCACCCGAGAATTCCATGAATCACAAATGTCCTTAATAGATCGTCGGACTGTAGAACTTCAAGCCCTGTGACACGAAAGAATCAGGA
bait_1391	ACAGAAACGGACATGGGGGAAGCGGGGATCTTGGCACCCGAGAATTCCATACCGGTAAGTTTGATATTCATGATCGTCGGACTGTAGAACTTCAAGCCCTGTGACACGAAAGAATCAGGA
bait_1392	ACAGAAACGGACATGGGGGAAGCGGGGATACTTGGCACCCGAGAATTCCATCCCGGCCGACCCGCCCCAGATCGTCGGACTGTAGAACTATTCAAGCCCTGTGACACGAAAGAATCAGGA
bait_1393	ACAGAAACGGACATGGGGGAAGCGGGGATCTTGGCACCCGAGAATTCCACCACCCCCACTCCAGCCTCAGGATCGTCGGACTGTAGAACTTTCAAGCCCTGTGACACGAAAGAATCAGGA
bait_1394	ACAGAAACGGACATGGGGGAAGCGGGGATCTTGGCACCCGAGAATTCCAACGGAGGCCTTCCTGGGTCCCTGATCGTCGGACTGTAGAACTTCAAGCCCTGTGACACGAAAGAATCAGGA
bait_1395	ACAGAAACGGACATGGGGGAAGCGGGGATCTTGGCACCCGAGAATTCCAACTCACTCTTGATCAGCCCACTGATCGTCGGACTGTAGAACTTCAAGCCCTGTGACACGAAAGAATCAGGA
bait_1396	ACAGAAACGGACATGGGGGAAGCGGGGATCTTGGCACCCGAGAATTCCATCAAATTATTTCTGAGTCATATGATCGTCGGACTGTAGAACTTCAAGCCCTGTGACACGAAAGAATCAGGA
bait_1397	ACAGAAACGGACATGGGGGAAGCGGGGATCTTGGCACCCGAGAATTCCAAATGAATACCAGTCTGATTCCAGATCGTCGGACTGTAGAACTTCAAGCCCTGTGACACGAAAGAATCAGGA
bait_1398	ACAGAAACGGACATGGGGGAAGCGGGGATCTTGGCACCCGAGAATTCCAACCAAACTAATATACCCATATTGATCGTCGGACTGTAGAACTTCAAGCCCTGTGACACGAAAGAATCAGGA
bait_1399	ACAGAAACGGACATGGGGGAAGCGGGGATCTTGGCACCCGAGAATTCCATCTGTTTAGCATCCTACAACCTGATCGTCGGACTGTAGAACTTCAAGCCCTGTGACACGAAAGAATCAGGA
bait_1400	ACAGAAACGGACATGGGGGAAGCGGGGATCTTGGCACCCGAGAATTCCAAGATACCATTGTGTTACAGTTGATCGTCGGACTGTAGAACTTTCAAGCCCTGTGACACGAAAGAATCAGGA
bait_1401	ACAGAAACGGACATGGGGGAAGCGGGGATAGTAGAACTCTGAACTTGGCAAATGCTTTCGCTCTGGTCCGTCTTGCCCTTGGCACCCGAGTTCAAGCCCTGTGACACGAAAGAATCAGGA
bait_1402	ACAGAAACGGACATGGGGGAAGCGGGGATCGGACTGTAGAACTCTGAACAGAATTGCGTTTGGACAATCACCTTGGCACCCGAGAATTCCTTCAAGCCCTGTGACACGAAAGAATCAGGA
bait_1403	ACAGAAACGGACATGGGGGAAGCGGGGATCGGACTGTAGAACTCTGAACAATCACCAATAATGGGACACACCTTGGCACCCGAGAATTCCTTCAAGCCCTGTGACACGAAAGAATCAGGA
bait_1404	ACAGAAACGGACATGGGGGAAGCGGGGATCGGACTGTAGAACTCTGAACAAGATGTGGACCATATTACATACCTTGGCACCCGAGAATTCCTCAAGCCCTGTGACACGAAAGAATCAGGA
bait_1405	ACAGAAACGGACATGGGGGAAGCGGGGATCGGACTGTAGAACTCTGAACCAGCACTTGCCCTGCCAGCCCACCTTGGCACCCGAGAATTCCTCAAGCCCTGTGACACGAAAGAATCAGGA
bait_1406	ACAGAAACGGACATGGGGGAAGCGGGGATACGGACTGTAGAACTCTGAACCTCCGGAAGCTCCGCCCCACCTTGGCACCCGAGAATTCCATTCAAGCCCTGTGACACGAAAGAATCAGGA
bait_1407	ACAGAAACGGACATGGGGGAAGCGGGGATACCGGACTGTAGAACTCTGAACCGCGCGCCCAGCCCCGCCCTTGGCACCCGAGAATTCCAATTCAAGCCCTGTGACACGAAAGAATCAGGA
bait_1408	ACAGAAACGGACATGGGGGAAGCGGGGATCGGACTGTAGAACTCTGAACGAGATTGGCCATGTAATACTCACCTTGGCACCCGAGAATTCCTCAAGCCCTGTGACACGAAAGAATCAGGA
bait_1409	ACAGAAACGGACATGGGGGAAGCGGGGATCGGACTGTAGAACTCTGAACTGACCCCAAGACCTGTTCCCCACCTTGGCACCCGAGAATTCCTCAAGCCCTGTGACACGAAAGAATCAGGA
bait_1410	ACAGAAACGGACATGGGGGAAGCGGGGATCGGACTGTAGAACTCTGAACCTACCCACAGACGTACCAATCACCTTGGCACCCGAGAATTCCTCAAGCCCTGTGACACGAAAGAATCAGGA
bait_1411	ACAGAAACGGACATGGGGGAAGCGGGGACGGACTGTAGAACTCTGAACATATCCATGCCTGGGTCCTACTCCCTTGGCACCCGAGAATTCCTCAAGCCCTGTGACACGAAAGAATCAGGA
bait_1412	ACAGAAACGGACATGGGGGAAGCGGGGACGGACTGTAGAACTCTGAACTTTTTTTTTTTTTTCCACCTCCACCTTGGCACCCGAGAATTCCTCAAGCCCTGTGACACGAAAGAATCAGGA
bait_1413	ACAGAAACGGACATGGGGGAAGCGGGGACGGACTGTAGAACTCTGAACACCAATTCTGCACTAACATCCTACCCTTGGCACCCGAGAATTCCCAAGCCCTGTGACACGAAAGAATCAGGA
bait_1414	ACAGAAACGGACATGGGGGAAGCGGGGATCGGACTGTAGAACTCTGAACCGTGAGCCACCGCGTCTGCCTTCCTTGGCACCCGAGAATTCCTCAAGCCCTGTGACACGAAAGAATCAGGA
bait_1415	ACAGAAACGGACATGGGGGAAGCGGGGATCGGACTGTAGAACTCTGAACACCCTTCCAGCTCTACAACTCACCTTGGCACCCGAGAATTCCTCAAGCCCTGTGACACGAAAGAATCAGGA
bait_1416	ACAGAAACGGACATGGGGGAAGCGGGGATCGGACTGTAGAACTCTGAACGCAGCTCTCCTCACGTTCCCCTCCTTGGCACCCGAGAATTCCTCAAGCCCTGTGACACGAAAGAATCAGGA
bait_1417	ACAGAAACGGACATGGGGGAAGCGGGGATCGGACTGTAGAACTCTGAACATTTAGAAGATTTCAGAGTCAGCCTTGGCACCCGAGAATTCCTCAAGCCCTGTGACACGAAAGAATCAGGA
bait_1418	ACAGAAACGGACATGGGGGAAGCGGGGATCGGACTGTAGAACTCTGAACATTTCTTCTTACCTTTCCCTTTCCTTGGCACCCGAGAATTCCTCAAGCCCTGTGACACGAAAGAATCAGGA
bait_1419	ACAGAAACGGACATGGGGGAAGCGGGGATCGGACTGTAGAACTCTGAACTCCCTAGTCTACTGGAGGATAACCTTGGCACCCGAGAATTCCTCAAGCCCTGTGACACGAAAGAATCAGGA
bait_1420	ACAGAAACGGACATGGGGGAAGCGGGGATCGGACTGTAGAACTCTGAACTCAGTCCCAGGTCCAATCCTGACCTTGGCACCCGAGAATTCCTCAAGCCCTGTGACACGAAAGAATCAGGA
bait_1421	ACAGAAACGGACATGGGGGAAGCGGGGATCGGACTGTAGAACTCTGAACCTGTTCCCTGCAGCTTCCAGCCCTTGGCACCCGAGAATTCCTTCAAGCCCTGTGACACGAAAGAATCAGGA
bait_1422	ACAGAAACGGACATGGGGGAAGCGGGGATCGGACTGTAGAACTCTGAACGACTACCGTGTTTGATTTTGTTCCTTGGCACCCGAGAATTCCTCAAGCCCTGTGACACGAAAGAATCAGGA
bait_1423	ACAGAAACGGACATGGGGGAAGCGGGGATCGGACTGTAGAACTCTGAACAATCTCTACAGAAGCCCCCATCCTTGGCACCCGAGAATTCCTTCAAGCCCTGTGACACGAAAGAATCAGGA
bait_1424	ACAGAAACGGACATGGGGGAAGCGGGGATCGGACTGTAGAACTCTGAACCCAGAGCAATAAACCATTTTCTCCTTGGCACCCGAGAATTCCTCAAGCCCTGTGACACGAAAGAATCAGGA
bait_1425	ACAGAAACGGACATGGGGGAAGCGGGGATCGGACTGTAGAACTCTGAACAGCGGCTAGACTTTCATATTACCTTGGCACCCGAGAATTCCTTCAAGCCCTGTGACACGAAAGAATCAGGA
bait_1426	ACAGAAACGGACATGGGGGAAGCGGGGATCGGACTGTAGAACTCTGAACAAAAGGGGGAAAAATATATATACCTTGGCACCCGAGAATTCCTCAAGCCCTGTGACACGAAAGAATCAGGA
bait_1427	ACAGAAACGGACATGGGGGAAGCGGGGATCGGACTGTAGAACTCTGAACACTCAGCAACCCACACACGGTCCTTGGCACCCGAGAATTCCTTCAAGCCCTGTGACACGAAAGAATCAGGA
bait_1428	ACAGAAACGGACATGGGGGAAGCGGGGATCGGACTGTAGAACTCTGAACACTAATAATCTACCTAACCTCTCCTTGGCACCCGAGAATTCCTCAAGCCCTGTGACACGAAAGAATCAGGA
bait_1429	ACAGAAACGGACATGGGGGAAGCGGGGATACCGGACTGTAGAACTCTGAACCACCTTCTACCAATTCTTCCTTGGCACCCGAGAATTCCATTCAAGCCCTGTGACACGAAAGAATCAGGA
bait_1430	ACAGAAACGGACATGGGGGAAGCGGGGATCGGACTGTAGAACTCTGAACTCTGTTCATATCCCTTGCTCACCTTGGCACCCGAGAATTCCTTCAAGCCCTGTGACACGAAAGAATCAGGA
bait_1431	ACAGAAACGGACATGGGGGAAGCGGGGATACCGGACTGTAGAACTCTGAACTCGTCCTCCTCCTCCTCACCTTGGCACCCGAGAATTCCATTCAAGCCCTGTGACACGAAAGAATCAGGA
bait_1432	ACAGAAACGGACATGGGGGAAGCGGGGATCGGACTGTAGAACTCTGAACCAGCCCATTCCACAAACCCATCCTTGGCACCCGAGAATTCCTTCAAGCCCTGTGACACGAAAGAATCAGGA
bait_1433	ACAGAAACGGACATGGGGGAAGCGGGGATACGGACTGTAGAACTCTGAACACAAAGCCCCCTTCACCAGTCCTTGGCACCCGAGAATTCCTTCAAGCCCTGTGACACGAAAGAATCAGGA
bait_1434	ACAGAAACGGACATGGGGGAAGCGGGGATCGGACTGTAGAACTCTGAACCTTCCCATCTGCGGTCACCTCACCTTGGCACCCGAGAATTCCTCAAGCCCTGTGACACGAAAGAATCAGGA
bait_1435	ACAGAAACGGACATGGGGGAAGCGGGGATCGGACTGTAGAACTCTGAACAGCCATTTTCCCACAATCCCCACCTTGGCACCCGAGAATTCCTCAAGCCCTGTGACACGAAAGAATCAGGA
bait_1436	ACAGAAACGGACATGGGGGAAGCGGGGATCGGACTGTAGAACTCTGAACCGAGGGACGCAGCACGGAGGGCCCTTGGCACCCGAGAATTCCTCAAGCCCTGTGACACGAAAGAATCAGGA
bait_1437	ACAGAAACGGACATGGGGGAAGCGGGGATCGGACTGTAGAACTCTGAACGCTTGCAGCTGATGTCTGAAACCTTGGCACCCGAGAATTCCTTCAAGCCCTGTGACACGAAAGAATCAGGA
bait_1438	ACAGAAACGGACATGGGGGAAGCGGGGATACGGACTGTAGAACTCTGAACCAGTCCGCGTTTTAGACTTCCTTGGCACCCGAGAATTCCATTCAAGCCCTGTGACACGAAAGAATCAGGA
bait_1439	ACAGAAACGGACATGGGGGAAGCGGGGATCGGACTGTAGAACTCTGAACCATGCTTCTTCAGTAGTCCCACCTTGGCACCCGAGAATTCCTTCAAGCCCTGTGACACGAAAGAATCAGGA
bait_1440	ACAGAAACGGACATGGGGGAAGCGGGGATCGGACTGTAGAACTCTGAACACACCCACACACACACACTCACCTTGGCACCCGAGAATTCCTTCAAGCCCTGTGACACGAAAGAATCAGGA
bait_1441	ACAGAAACGGACATGGGGGAAGCGGGGACGGACTGTAGAACTCTGAACTTACCTACACAGTCCATAGTACATCCTTGGCACCCGAGAATTCCCAAGCCCTGTGACACGAAAGAATCAGGA
bait_1442	ACAGAAACGGACATGGGGGAAGCGGGGATCGGACTGTAGAACTCTGAACTAGGCTCAACCAATCTTCCTGTCCTTGGCACCCGAGAATTCCTCAAGCCCTGTGACACGAAAGAATCAGGA
bait_1443	ACAGAAACGGACATGGGGGAAGCGGGGATACCGGACTGTAGAACTCTGAACTTTGCACTCCACCTCCTACCTTGGCACCCGAGAATTCCATTCAAGCCCTGTGACACGAAAGAATCAGGA
bait_1444	ACAGAAACGGACATGGGGGAAGCGGGGATCGGACTGTAGAACTCTGAACTTGAGAAAGCCTATTATCAGACCTTGGCACCCGAGAATTCCTTCAAGCCCTGTGACACGAAAGAATCAGGA
bait_1445	ACAGAAACGGACATGGGGGAAGCGGGGATACGGACTGTAGAACTCTGAACTCTCAGTTATCTTTCCCTGACCTTGGCACCCGAGAATTCCTTCAAGCCCTGTGACACGAAAGAATCAGGA
bait_1446	ACAGAAACGGACATGGGGGAAGCGGGGATACCGGACTGTAGAACTCTGAACTTTCAGCCTGTCCCCCACCCTTGGCACCCGAGAATTCCATTCAAGCCCTGTGACACGAAAGAATCAGGA
bait_1447	ACAGAAACGGACATGGGGGAAGCGGGGATCGGACTGTAGAACTCTGAACATGTTTCATTCCAATTTCATTGCCTTGGCACCCGAGAATTCCTCAAGCCCTGTGACACGAAAGAATCAGGA
bait_1448	ACAGAAACGGACATGGGGGAAGCGGGGATACCGGACTGTAGAACTCTGAACTGCCATCCAACAGTCTCTCCTTGGCACCCGAGAATTCCATTCAAGCCCTGTGACACGAAAGAATCAGGA
bait_1449	ACAGAAACGGACATGGGGGAAGCGGGGACGGACTGTAGAACTCTGAACGTAGCCAGGTAACTCTTAGATCTCCTTGGCACCCGAGAATTCCTCAAGCCCTGTGACACGAAAGAATCAGGA
bait_1450	ACAGAAACGGACATGGGGGAAGCGGGGACGGACTGTAGAACTCTGAACACAGTCCTGTTCTGCTCCTTGCTCCTTGGCACCCGAGAATTCCTCAAGCCCTGTGACACGAAAGAATCAGGA
bait_1451	ACAGAAACGGACATGGGGGAAGCGGGGATCGGACTGTAGAACTCTGAACTGTCGTTCACTTCTTTCCATCTCCTTGGCACCCGAGAATTCCTCAAGCCCTGTGACACGAAAGAATCAGGA
bait_1452	ACAGAAACGGACATGGGGGAAGCGGGGATCGGACTGTAGAACTCTGAACAAGCAGCCATCCAGATGTTCTTCCTTGGCACCCGAGAATTCCTCAAGCCCTGTGACACGAAAGAATCAGGA
bait_1453	ACAGAAACGGACATGGGGGAAGCGGGGACGGACTGTAGAACTCTGAACACTGCAGTTTCCAGCTCCTGGGCTCCTTGGCACCCGAGAATTCCCAAGCCCTGTGACACGAAAGAATCAGGA
bait_1454	ACAGAAACGGACATGGGGGAAGCGGGGATCGGACTGTAGAACTCTGAACAGCTTGGCATTCCTCTGCTAGCCTTGGCACCCGAGAATTCCTTCAAGCCCTGTGACACGAAAGAATCAGGA
bait_1455	ACAGAAACGGACATGGGGGAAGCGGGGACGGACTGTAGAACTCTGAACACCAATATCAGAATTCTTCCCAACCTTGGCACCCGAGAATTCCTCAAGCCCTGTGACACGAAAGAATCAGGA
bait_1456	ACAGAAACGGACATGGGGGAAGCGGGGATCGGACTGTAGAACTCTGAACTCAGGAGAGTCTGCCTGGACTACCTTGGCACCCGAGAATTCCTCAAGCCCTGTGACACGAAAGAATCAGGA
bait_1457	ACAGAAACGGACATGGGGGAAGCGGGGATCGGACTGTAGAACTCTGAACAGTGACCTCGATCCAGGTTTACCTTGGCACCCGAGAATTCCTTCAAGCCCTGTGACACGAAAGAATCAGGA
bait_1458	ACAGAAACGGACATGGGGGAAGCGGGGATACCGGACTGTAGAACTCTGAACATCCACAGAGCGTCTTCCCCTTGGCACCCGAGAATTCCATTCAAGCCCTGTGACACGAAAGAATCAGGA
bait_1459	ACAGAAACGGACATGGGGGAAGCGGGGACGGACTGTAGAACTCTGAACCTCATCCTCAGATCCAGACCAGGCCTTGGCACCCGAGAATTCCTCAAGCCCTGTGACACGAAAGAATCAGGA
bait_1460	ACAGAAACGGACATGGGGGAAGCGGGGATCGGACTGTAGAACTCTGAACGGCAAGGACTGCAATTACTTTTCCTTGGCACCCGAGAATTCCTCAAGCCCTGTGACACGAAAGAATCAGGA
bait_1461	ACAGAAACGGACATGGGGGAAGCGGGGATACGGACTGTAGAACTCTGAACCAAAAACCGCACTTACTTTTCCTTGGCACCCGAGAATTCCTTCAAGCCCTGTGACACGAAAGAATCAGGA
bait_1462	ACAGAAACGGACATGGGGGAAGCGGGGATACGGACTGTAGAACTCTGAACCGCCGCAGCCGCCGAAGCCGCCTTGGCACCCGAGAATTCCTTCAAGCCCTGTGACACGAAAGAATCAGGA
bait_1463	ACAGAAACGGACATGGGGGAAGCGGGGATCGGACTGTAGAACTCTGAACTGTTTGCAGTATCATACATGATCCTTGGCACCCGAGAATTCCTCAAGCCCTGTGACACGAAAGAATCAGGA
bait_1464	ACAGAAACGGACATGGGGGAAGCGGGGATACGGACTGTAGAACTCTGAACCTCCAGGCTCCAGGTTTCACCTTGGCACCCGAGAATTCCATTCAAGCCCTGTGACACGAAAGAATCAGGA
bait_1465	ACAGAAACGGACATGGGGGAAGCGGGGATCGGACTGTAGAACTCTGAACCTGGTCCCACTTGATCCAGAACCTTGGCACCCGAGAATTCCTTCAAGCCCTGTGACACGAAAGAATCAGGA
bait_1466	ACAGAAACGGACATGGGGGAAGCGGGGACGGACTGTAGAACTCTGAACTGGAGATGGGGTCTTGCTCTATTCCTTGGCACCCGAGAATTCCTCAAGCCCTGTGACACGAAAGAATCAGGA
bait_1467	ACAGAAACGGACATGGGGGAAGCGGGGATACGGACTGTAGAACTCTGAACTATGCCTTCTTCATTTCCTCCTTGGCACCCGAGAATTCCATTCAAGCCCTGTGACACGAAAGAATCAGGA
bait_1468	ACAGAAACGGACATGGGGGAAGCGGGGATCGGACTGTAGAACTCTGAACTGTCCGTTGTTCACTCTCTTGTCCTTGGCACCCGAGAATTCCTCAAGCCCTGTGACACGAAAGAATCAGGA
bait_1469	ACAGAAACGGACATGGGGGAAGCGGGGATACGGACTGTAGAACTCTGAACAGTGCTTTCTTCTTTGTGGACCTTGGCACCCGAGAATTCCTTCAAGCCCTGTGACACGAAAGAATCAGGA
bait_1470	ACAGAAACGGACATGGGGGAAGCGGGCGGACTGTAGAACTCTGAACCCTCTTCTCCTCCAACGGATCACAGCTCCTTGGCACCCGAGAATTCCAAGCCCTGTGACACGAAAGAATCAGGA
bait_1471	ACAGAAACGGACATGGGGGAAGCGGGGATACGGACTGTAGAACTCTGAACAACCGCTTCAGAATCTCCACCCTTGGCACCCGAGAATTCCTTCAAGCCCTGTGACACGAAAGAATCAGGA
bait_1472	ACAGAAACGGACATGGGGGAAGCGGGGATCGGACTGTAGAACTCTGAACCAAAAGGTCTGGGTCTCTGTACCTTGGCACCCGAGAATTCCTTCAAGCCCTGTGACACGAAAGAATCAGGA
bait_1473	ACAGAAACGGACATGGGGGAAGCGGGGATACCGGACTGTAGAACTCTGAACCAGTCCAGGCCAAATGATCCTTGGCACCCGAGAATTCCATTCAAGCCCTGTGACACGAAAGAATCAGGA
bait_1474	ACAGAAACGGACATGGGGGAAGCGGGGATCGGACTGTAGAACTCTGAACTGTCCTCCTGAATCCCCACCTCCTTGGCACCCGAGAATTCCTTCAAGCCCTGTGACACGAAAGAATCAGGA
bait_1475	ACAGAAACGGACATGGGGGAAGCGGGGATACCGGACTGTAGAACTCTGAACACCTCACTTCCACTTCCTCCTTGGCACCCGAGAATTCCATTCAAGCCCTGTGACACGAAAGAATCAGGA
bait_1476	ACAGAAACGGACATGGGGGAAGCGGGGACGGACTGTAGAACTCTGAACCACTACACTATGCCACTTTCCATCCTTGGCACCCGAGAATTCCTCAAGCCCTGTGACACGAAAGAATCAGGA
bait_1477	ACAGAAACGGACATGGGGGAAGCGGGGATCGGACTGTAGAACTCTGAACAATGCAAATTCTCAGACCCCCACCTTGGCACCCGAGAATTCCTCAAGCCCTGTGACACGAAAGAATCAGGA
bait_1478	ACAGAAACGGACATGGGGGAAGCGGGGATACCGGACTGTAGAACTCTGAACCAGTCCAAGATCTGCTCTCCTTGGCACCCGAGAATTCCATTCAAGCCCTGTGACACGAAAGAATCAGGA
bait_1479	ACAGAAACGGACATGGGGGAAGCGGGGATACCGGACTGTAGAACTCTGAACACGTCTTCCTGGACCGGTCCTTGGCACCCGAGAATTCCATTCAAGCCCTGTGACACGAAAGAATCAGGA
bait_1480	ACAGAAACGGACATGGGGGAAGCGGGGCGGACTGTAGAACTCTGAACAGCACATTTTATTTTACAATACCAGCCTTGGCACCCGAGAATTCCCAAGCCCTGTGACACGAAAGAATCAGGA
bait_1481	ACAGAAACGGACATGGGGGAAGCGGGGATCGGACTGTAGAACTCTGAACCTGGGGAGAAGGGGACAGTGTCCTTGGCACCCGAGAATTCCTTCAAGCCCTGTGACACGAAAGAATCAGGA
bait_1482	ACAGAAACGGACATGGGGGAAGCGGGGATCGGACTGTAGAACTCTGAACTTAGCCTAGCAGTGAGAGGTCTCCTTGGCACCCGAGAATTCCTCAAGCCCTGTGACACGAAAGAATCAGGA
bait_1483	ACAGAAACGGACATGGGGGAAGCGGGGACGGACTGTAGAACTCTGAACACTGTCCAAAACCAACTCTGCCACCTTGGCACCCGAGAATTCCTCAAGCCCTGTGACACGAAAGAATCAGGA
bait_1484	ACAGAAACGGACATGGGGGAAGCGGGGATACCGGACTGTAGAACTCTGAACAGCGGTCCTTGACCTCCTCCTTGGCACCCGAGAATTCCATTCAAGCCCTGTGACACGAAAGAATCAGGA
bait_1485	ACAGAAACGGACATGGGGGAAGCGGGGACGGACTGTAGAACTCTGAACTCTTCCTCCTCCTCCTCCTCATCCCCTTGGCACCCGAGAATTCCCAAGCCCTGTGACACGAAAGAATCAGGA
bait_1486	ACAGAAACGGACATGGGGGAAGCGGGGACGGACTGTAGAACTCTGAACAACACCGTTTACAGAAATGCCAACCTTGGCACCCGAGAATTCCTCAAGCCCTGTGACACGAAAGAATCAGGA
bait_1487	ACAGAAACGGACATGGGGGAAGCGGGGATCGGACTGTAGAACTCTGAACTCAGGTTCTACATATAAAATGTCCTTGGCACCCGAGAATTCCTCAAGCCCTGTGACACGAAAGAATCAGGA
bait_1488	ACAGAAACGGACATGGGGGAAGCGGGGATACGGACTGTAGAACTCTGAACAGCTGCTGCCCAGGCCCAGGCCTTGGCACCCGAGAATTCCTTCAAGCCCTGTGACACGAAAGAATCAGGA
bait_1489	ACAGAAACGGACATGGGGGAAGCGGGGACGGACTGTAGAACTCTGAACTCAAGCTCTGCTCTGTCCTCTCACCTTGGCACCCGAGAATTCCTCAAGCCCTGTGACACGAAAGAATCAGGA
bait_1490	ACAGAAACGGACATGGGGGAAGCGGGGATCGGACTGTAGAACTCTGAACTACTGATGAAGGTGCCCCTTACCTTGGCACCCGAGAATTCCTTCAAGCCCTGTGACACGAAAGAATCAGGA
bait_1491	ACAGAAACGGACATGGGGGAAGCGGGGATACGGACTGTAGAACTCTGAACTGCACATACAAAGCCTCCTTCCTTGGCACCCGAGAATTCCTTCAAGCCCTGTGACACGAAAGAATCAGGA
bait_1492	ACAGAAACGGACATGGGGGAAGCGGGGATCGGACTGTAGAACTCTGAACGTATACCCGATGCCCGACAGCCCTTGGCACCCGAGAATTCCTTCAAGCCCTGTGACACGAAAGAATCAGGA
bait_1493	ACAGAAACGGACATGGGGGAAGCGGGGATCGGACTGTAGAACTCTGAACAGACTCCAGGGCTCCACCCCAGCCTTGGCACCCGAGAATTCCTCAAGCCCTGTGACACGAAAGAATCAGGA
bait_1494	ACAGAAACGGACATGGGGGAAGCGGGGATCGGACTGTAGAACTCTGAACACCAGAATTTGTTTTGTCTATCCTTGGCACCCGAGAATTCCTTCAAGCCCTGTGACACGAAAGAATCAGGA
bait_1495	ACAGAAACGGACATGGGGGAAGCGGGGATCGGACTGTAGAACTCTGAACAAAGGCCATGTTGTAAGTTGTCCTTGGCACCCGAGAATTCCTTCAAGCCCTGTGACACGAAAGAATCAGGA
bait_1496	ACAGAAACGGACATGGGGGAAGCGGGGACGGACTGTAGAACTCTGAACATCCTTCCCACAGCCAGGTCACTCCTTGGCACCCGAGAATTCCTCAAGCCCTGTGACACGAAAGAATCAGGA
bait_1497	ACAGAAACGGACATGGGGGAAGCGGGGATACCGGACTGTAGAACTCTGAACTCCATCTGTCTGTCCGTGCCTTGGCACCCGAGAATTCCATTCAAGCCCTGTGACACGAAAGAATCAGGA
bait_1498	ACAGAAACGGACATGGGGGAAGCGGGGATACCGGACTGTAGAACTCTGAACCACCACCTACAGGGCTCGCCTTGGCACCCGAGAATTCCATTCAAGCCCTGTGACACGAAAGAATCAGGA
bait_1499	ACAGAAACGGACATGGGGGAAGCGGGGATCGGACTGTAGAACTCTGAACAGTGCTTCTGCTCCTATCTTCACCTTGGCACCCGAGAATTCCTCAAGCCCTGTGACACGAAAGAATCAGGA
bait_1500	ACAGAAACGGACATGGGGGAAGCGGGGATACCGGACTGTAGAACTCTGAACAACCTCCTCCACTCCCACCCTTGGCACCCGAGAATTCCATTCAAGCCCTGTGACACGAAAGAATCAGGA
bait_1501	ACAGAAACGGACATGGGGGAAGCGGGGATCGGACTGTAGAACTCTGAACTGCAAAAGTAACTGAGGTTTTTCCTTGGCACCCGAGAATTCCTCAAGCCCTGTGACACGAAAGAATCAGGA
bait_1502	ACAGAAACGGACATGGGGGAAGCGGGGATCGGACTGTAGAACTCTGAACCCACCCCCACTCCAGCCTCAGCCTTGGCACCCGAGAATTCCTTCAAGCCCTGTGACACGAAAGAATCAGGA
bait_1503	ACAGAAACGGACATGGGGGAAGCGGGGATCGGACTGTAGAACTCTGAACTGGCTCTGACCCCAGTGACCTACCTTGGCACCCGAGAATTCCTCAAGCCCTGTGACACGAAAGAATCAGGA
bait_1504	ACAGAAACGGACATGGGGGAAGCGGGGACGGACTGTAGAACTCTGAACTCTTTGAGTTCCATTCCACTTGTCCTTGGCACCCGAGAATTCCTCAAGCCCTGTGACACGAAAGAATCAGGA
bait_1505	ACAGAAACGGACATGGGGGAAGCGGGGATCGGACTGTAGAACTCTGAACAATGAATACCAGTCTGATTCCACCTTGGCACCCGAGAATTCCTCAAGCCCTGTGACACGAAAGAATCAGGA
bait_1506	ACAGAAACGGACATGGGGGAAGCGGGGATAACCCGAGAATTCCACTGCCCTTCACAAAGAAAAGAGAACTCTCCCCGATCGTCGGACTGTTTCAAGCCCTGTGACACGAAAGAATCAGGA
bait_1507	ACAGAAACGGACATGGGGGAAGCGGGGATACCGAGAATTCCACCGCCCGGGAATCGAACCCGGGTCGCAAGAATGGGGATCGTCGGACAATTCAAGCCCTGTGACACGAAAGAATCAGGA
bait_1508	ACAGAAACGGACATGGGGGAAGCGGGGATACCGAGAATTCCATCAGTCTAACGCTCTCCCAACTGAGCTATCTCGGCGATCGTCGGACAATTCAAGCCCTGTGACACGAAAGAATCAGGA
bait_1509	ACAGAAACGGACATGGGGGAAGCGGGGATGGCACCCGAGAATTCCAAATTTCTTCACTTTGACATTCAGAGCACGATCGTCGGACTGTAGAACAAGCCCTGTGACACGAAAGAATCAGGA
bait_1510	ACAGAAACGGACATGGGGGAAGCGGGGACTTGGCACCCGAGAATTCCAGGCTCGGGCCTGCTTTGAACACTCGATCGTCGGACTGTAGAACTCAAGCCCTGTGACACGAAAGAATCAGGA
bait_1511	ACAGAAACGGACATGGGGGAAGCGGGGATACTGAGAATTCCAGGTTTCGATCCATCGACCTCTGGGTTATGGGCCCAGGATCGTCGGAAATTCAAGCCCTGTGACACGAAAGAATCAGGA
bait_1512	ACAGAAACGGACATGGGGGAAGCGGGGATAACCCGAGAATTCCAAACCAGGGACCTCTTGATCTGCAGTCAAATGCGATCGTCGGACTGTTTCAAGCCCTGTGACACGAAAGAATCAGGA
bait_1513	ACAGAAACGGACATGGGGGAAGCGGGGATGGCACCCGAGAATTCCACGACGCACGAGCCGAGTGATCCACCGCTGATCGTCGGACTGTAGAACAAGCCCTGTGACACGAAAGAATCAGGA
bait_1514	ACAGAAACGGACATGGGGGAAGCGGGGATACTTGGCACCCGAGAATTCCACCTGCTTAGCTTCCGAGATCGATCGTCGGACTGTAGAACTTTCAAGCCCTGTGACACGAAAGAATCAGGA
bait_1515	ACAGAAACGGACATGGGGGAAGCGGGGATCTTGGCACCCGAGAATTCCATTCGACCGTCTTCTCAGCGCTCGATCGTCGGACTGTAGAACTTCAAGCCCTGTGACACGAAAGAATCAGGA
bait_1516	ACAGAAACGGACATGGGGGAAGCGGGGACTTGGCACCCGAGAATTCCAGTACTAACCAGGCCCGACCCTGCGATCGTCGGACTGTAGAACTTCAAGCCCTGTGACACGAAAGAATCAGGA
bait_1517	ACAGAAACGGACATGGGGGAAGCGGGGATCTTGGCACCCGAGAATTCCAGCAGTCAAATGCTCTACCACCTGATCGTCGGACTGTAGAACTTCAAGCCCTGTGACACGAAAGAATCAGGA
bait_1518	ACAGAAACGGACATGGGGGAAGCGGGGATCTTGGCACCCGAGAATTCCAAACCCGGGGCCGCAAGTGCGTGATCGTCGGACTGTAGAACTTTCAAGCCCTGTGACACGAAAGAATCAGGA
bait_1519	ACAGAAACGGACATGGGGGAAGCGGGGATCTTGGCACCCGAGAATTCCATCCGAGATCAGACGAGATCGGGATCGTCGGACTGTAGAACTTTCAAGCCCTGTGACACGAAAGAATCAGGA
bait_1520	ACAGAAACGGACATGGGGGAAGCGGGGCTTGGCACCCGAGAATTCCAGAGATCGGGCGCGTTCAGGGTGGTAGATCGTCGGACTGTAGAACTCAAGCCCTGTGACACGAAAGAATCAGGA
bait_1521	ACAGAAACGGACATGGGGGAAGCGGGGATACTTGGCACCCGAGAATTCCATCAGAGTAGTGGTATTTCACGATCGTCGGACTGTAGAACTTTCAAGCCCTGTGACACGAAAGAATCAGGA
bait_1522	ACAGAAACGGACATGGGGGAAGCGGGGATCACCCGAGAATTCCACGGCGGTGAGAGCGCCGAATCCTAACCACTAGATCGTCGGACTGTATTCAAGCCCTGTGACACGAAAGAATCAGGA
bait_1523	ACAGAAACGGACATGGGGGAAGCGGGGCTTGGCACCCGAGAATTCCATCCATCGACCTCTGGGTTATGGGCCCGATCGTCGGACTGTAGAACTAAGCCCTGTGACACGAAAGAATCAGGA
bait_1524	ACAGAAACGGACATGGGGGAAGCGGGGATACTTGGCACCCGAGAATTCCATCCCATCCAAGTACTAACCAGATCGTCGGACTGTAGAACTTTCAAGCCCTGTGACACGAAAGAATCAGGA
bait_1525	ACAGAAACGGACATGGGGGAAGCGGGGATACCCGAGAATTCCAGCGCCCCAGCCCGACCGACCCAGCCCTTAGAGCCGATCGTCGGACTATTCAAGCCCTGTGACACGAAAGAATCAGGA
bait_1526	ACAGAAACGGACATGGGGGAAGCGGGGATACTGAGAATTCCACCGGGCCACCTGGGTGAAAACCAGGAATCCTAACCGGATCGTCGGAAATTCAAGCCCTGTGACACGAAAGAATCAGGA
bait_1527	ACAGAAACGGACATGGGGGAAGCGGGGAGGCACCCGAGAATTCCAACACCGGGAGTCGAACCCGGGCCGCCTGGGATCGTCGGACTGTAGATCAAGCCCTGTGACACGAAAGAATCAGGA
bait_1528	ACAGAAACGGACATGGGGGAAGCGGGGATCTTGGCACCCGAGAATTCCATTCACATTAATTCTCGCAGCTAGATCGTCGGACTGTAGAACTTCAAGCCCTGTGACACGAAAGAATCAGGA
bait_1529	ACAGAAACGGACATGGGGGAAGCGGGGATACCTTGGCACCCGAGAATTCCAGAGATCGGGCGCGTTCAGGATCGTCGGACTGTAGAACTATTCAAGCCCTGTGACACGAAAGAATCAGGA
bait_1530	ACAGAAACGGACATGGGGGAAGCGGGGAGGCACCCGAGAATTCCAGCTGCGTTCTTCATCGACGCACGAGCCGAGATCGTCGGACTGTAGATCAAGCCCTGTGACACGAAAGAATCAGGA
bait_1531	ACAGAAACGGACATGGGGGAAGCGGGGACTTGGCACCCGAGAATTCCAACTAACCACTATACTAACGAGGAGATCGTCGGACTGTAGAACTTCAAGCCCTGTGACACGAAAGAATCAGGA
bait_1532	ACAGAAACGGACATGGGGGAAGCGGGGATACCGAGAATTCCACGAAGTGTCGATGATCAATGTGTCCTGCAATTCACGATCGTCGGACAATTCAAGCCCTGTGACACGAAAGAATCAGGA
bait_1533	ACAGAAACGGACATGGGGGAAGCGGGGACTTGGCACCCGAGAATTCCAAGATGGAGTTTACCACCCGCTTTGGATCGTCGGACTGTAGAACTCAAGCCCTGTGACACGAAAGAATCAGGA
bait_1534	ACAGAAACGGACATGGGGGAAGCGGGGACTTGGCACCCGAGAATTCCAAGCGCCTGGCACGTGTGTACACAGATCGTCGGACTGTAGAACTTCAAGCCCTGTGACACGAAAGAATCAGGA
bait_1535	ACAGAAACGGACATGGGGGAAGCGGGGACTTGGCACCCGAGAATTCCACAGCCAGTATTACTCATCACTTTGGATCGTCGGACTGTAGAACTCAAGCCCTGTGACACGAAAGAATCAGGA
bait_1536	ACAGAAACGGACATGGGGGAAGCGGGGATCTTGGCACCCGAGAATTCCATAAGAATTTCTTTCTTCACAAGATCGTCGGACTGTAGAACTTTCAAGCCCTGTGACACGAAAGAATCAGGA
bait_1537	ACAGAAACGGACATGGGGGAAGCGGGGATACTTGGCACCCGAGAATTCCATGTCTTGGTTTTATGCCTTTGATCGTCGGACTGTAGAACTTTCAAGCCCTGTGACACGAAAGAATCAGGA
bait_1538	ACAGAAACGGACATGGGGGAAGCGGGGATCTTGGCACCCGAGAATTCCAGCGTGGGGGGGGGGGCGGGGGGATCGTCGGACTGTAGAACTTTCAAGCCCTGTGACACGAAAGAATCAGGA
bait_1539	ACAGAAACGGACATGGGGGAAGCGGGGATACTTGGCACCCGAGAATTCCAGGATTGAACCCGGGGCCTCGGATCGTCGGACTGTAGAACTTTCAAGCCCTGTGACACGAAAGAATCAGGA
bait_1540	ACAGAAACGGACATGGGGGAAGCGGGGATCTTGGCACCCGAGAATTCCACGACGCTCAGACAGGCGTAGCCGATCGTCGGACTGTAGAACTTCAAGCCCTGTGACACGAAAGAATCAGGA
bait_1541	ACAGAAACGGACATGGGGGAAGCGGGGATACTGAGAATTCCAGGACCTCTTGATCTGCAGTCAAATGCTCTACCCCTGGATCGTCGGAAATTCAAGCCCTGTGACACGAAAGAATCAGGA
bait_1542	ACAGAAACGGACATGGGGGAAGCGGGGATCACCCGAGAATTCCAACCGGGTTGGTTTTGATCTGATAAATGCACGGATCGTCGGACTGTATTCAAGCCCTGTGACACGAAAGAATCAGGA
bait_1543	ACAGAAACGGACATGGGGGAAGCGGGGACTTGGCACCCGAGAATTCCAAGAGTGCTAACCATTACACCATGGATCGTCGGACTGTAGAACTTCAAGCCCTGTGACACGAAAGAATCAGGA
bait_1544	ACAGAAACGGACATGGGGGAAGCGGGGATACTGAGAATTCCACTGCTGGCACCAGACTTGCCCTCCAATGGATCCTCGGATCGTCGGAAATTCAAGCCCTGTGACACGAAAGAATCAGGA
bait_1545	ACAGAAACGGACATGGGGGAAGCGGGGCTTGGCACCCGAGAATTCCATAGCCCCGGGAGGAACCCGGGGCCGCGATCGTCGGACTGTAGAACTAAGCCCTGTGACACGAAAGAATCAGGA
bait_1546	ACAGAAACGGACATGGGGGAAGCGGGGCTTGGCACCCGAGAATTCCAATTCCCAGGCGGTCTCCCATCCAAGTGATCGTCGGACTGTAGAACTAAGCCCTGTGACACGAAAGAATCAGGA
bait_1547	ACAGAAACGGACATGGGGGAAGCGGGGCTTGGCACCCGAGAATTCCACCGGGTCTCCCGCGTGGGAGGCGAGAGATCGTCGGACTGTAGAACTAAGCCCTGTGACACGAAAGAATCAGGA
bait_1548	ACAGAAACGGACATGGGGGAAGCGGGGACTTGGCACCCGAGAATTCCATCTGAGGCTCGAACTCAGGACCTGATCGTCGGACTGTAGAACTTCAAGCCCTGTGACACGAAAGAATCAGGA
bait_1549	ACAGAAACGGACATGGGGGAAGCGGGGATACCGAGAATTCCAGCCGCCGCCGCCGCGCGCCGAGGAGGAGGGGGGAAGATCGTCGGACAATTCAAGCCCTGTGACACGAAAGAATCAGGA
bait_1550	ACAGAAACGGACATGGGGGAAGCGGGGATCTTGGCACCCGAGAATTCCATCCAACACTGTACTGGAAGATGGATCGTCGGACTGTAGAACTTCAAGCCCTGTGACACGAAAGAATCAGGA
bait_1551	ACAGAAACGGACATGGGGGAAGCGGGGATCTTGGCACCCGAGAATTCCAGATGAAGATTACTGGGGGGAAGGATCGTCGGACTGTAGAACTTCAAGCCCTGTGACACGAAAGAATCAGGA
bait_1552	ACAGAAACGGACATGGGGGAAGCGGGGACTTGGCACCCGAGAATTCCAGATCTGCAGTCAAATGCTCTACCCGATCGTCGGACTGTAGAACTCAAGCCCTGTGACACGAAAGAATCAGGA
bait_1553	ACAGAAACGGACATGGGGGAAGCGGGGATCTTGGCACCCGAGAATTCCAAGAACAGTATTTCCAGGAATCCGATCGTCGGACTGTAGAACTTCAAGCCCTGTGACACGAAAGAATCAGGA
bait_1554	ACAGAAACGGACATGGGGGAAGCGGGGATCTTGGCACCCGAGAATTCCATCATCTCGCCCTCAAAACCCCGGATCGTCGGACTGTAGAACTTCAAGCCCTGTGACACGAAAGAATCAGGA
bait_1555	ACAGAAACGGACATGGGGGAAGCGGGGATCTTGGCACCCGAGAATTCCAATGTATGTGGGACGGTAAACCAGATCGTCGGACTGTAGAACTTCAAGCCCTGTGACACGAAAGAATCAGGA
bait_1556	ACAGAAACGGACATGGGGGAAGCGGGGATCTTGGCACCCGAGAATTCCAAAAGATCAACCATGTATTATTGATCGTCGGACTGTAGAACTTTCAAGCCCTGTGACACGAAAGAATCAGGA
bait_1557	ACAGAAACGGACATGGGGGAAGCGGGCTTGGCACCCGAGAATTCCAGTTTCTCAGGCTCCCTCTCCGGAATCGGATCGTCGGACTGTAGAACTAAGCCCTGTGACACGAAAGAATCAGGA
bait_1558	ACAGAAACGGACATGGGGGAAGCGGGGCTTGGCACCCGAGAATTCCACCCGGGTCGGGAGTGGGTAATTTGCGGATCGTCGGACTGTAGAACTAAGCCCTGTGACACGAAAGAATCAGGA
bait_1559	ACAGAAACGGACATGGGGGAAGCGGGGATACCGAGAATTCCATGTCGATGATCAATGTGTCCTGCAATTCACATTAAGATCGTCGGACAATTCAAGCCCTGTGACACGAAAGAATCAGGA
bait_1560	ACAGAAACGGACATGGGGGAAGCGGGGATCTTGGCACCCGAGAATTCCACGTGTGAGGCGAACGTGATAAGATCGTCGGACTGTAGAACTTTCAAGCCCTGTGACACGAAAGAATCAGGA
bait_1561	ACAGAAACGGACATGGGGGAAGCGGGGACTTGGCACCCGAGAATTCCATGCTCTAACCCCTGAGCTATGGAGATCGTCGGACTGTAGAACTTCAAGCCCTGTGACACGAAAGAATCAGGA
bait_1562	ACAGAAACGGACATGGGGGAAGCGGGGATCACCCGAGAATTCCAACAGCACCCGGTATTCCCAGGCGGTCTCCCAGATCGTCGGACTGTATTCAAGCCCTGTGACACGAAAGAATCAGGA
bait_1563	ACAGAAACGGACATGGGGGAAGCGGGGAGGCACCCGAGAATTCCAAGGAACCCGGGGCCGCAAGTGCGTTCGAAGATCGTCGGACTGTAGATCAAGCCCTGTGACACGAAAGAATCAGGA
bait_1564	ACAGAAACGGACATGGGGGAAGCGGGGATCTTGGCACCCGAGAATTCCACACTCCTATAATTGATCCAGTTGATCGTCGGACTGTAGAACTTCAAGCCCTGTGACACGAAAGAATCAGGA
bait_1565	ACAGAAACGGACATGGGGGAAGCGGGGACTTGGCACCCGAGAATTCCAAGCAAGTACATCCACGTTTAAGTGATCGTCGGACTGTAGAACTTCAAGCCCTGTGACACGAAAGAATCAGGA
bait_1566	ACAGAAACGGACATGGGGGAAGCGGGGATCTTGGCACCCGAGAATTCCATCCGAGCGACTCCGAGAGAGGCGATCGTCGGACTGTAGAACTTCAAGCCCTGTGACACGAAAGAATCAGGA
bait_1567	ACAGAAACGGACATGGGGGAAGCGGGGATCTTGGCACCCGAGAATTCCAACTCGAACCCTCAATCTTCTGGATCGTCGGACTGTAGAACTTTCAAGCCCTGTGACACGAAAGAATCAGGA
bait_1568	ACAGAAACGGACATGGGGGAAGCGGGGATCTTGGCACCCGAGAATTCCATAGCAGAAGCATTTCCGCACACGATCGTCGGACTGTAGAACTTCAAGCCCTGTGACACGAAAGAATCAGGA
bait_1569	ACAGAAACGGACATGGGGGAAGCGGGGATACCCGAGAATTCCAGCTGCGTTCTTCATCGACGCACGAGCCGAGTGAGATCGTCGGACTGATTCAAGCCCTGTGACACGAAAGAATCAGGA
bait_1570	ACAGAAACGGACATGGGGGAAGCGGGGATACTTGGCACCCGAGAATTCCACCTGCTCCAAAAATCCATTGATCGTCGGACTGTAGAACTATTCAAGCCCTGTGACACGAAAGAATCAGGA
bait_1571	ACAGAAACGGACATGGGGGAAGCGGGGACTTGGCACCCGAGAATTCCAAGGAACAGCAGCAGCCCGGGCCGGATCGTCGGACTGTAGAACTTCAAGCCCTGTGACACGAAAGAATCAGGA
bait_1572	ACAGAAACGGACATGGGGGAAGCGGGGACTTGGCACCCGAGAATTCCAATGAATGTGAATCATCACTTCAGGATCGTCGGACTGTAGAACTTCAAGCCCTGTGACACGAAAGAATCAGGA
bait_1573	ACAGAAACGGACATGGGGGAAGCGGGGATCTTGGCACCCGAGAATTCCAAACATGGATTTTCCTCTATGATGATCGTCGGACTGTAGAACTTCAAGCCCTGTGACACGAAAGAATCAGGA
bait_1574	ACAGAAACGGACATGGGGGAAGCGGGGATCTTGGCACCCGAGAATTCCAACAGCCGAGGCCCTCTCGGTCGATCGTCGGACTGTAGAACTTTCAAGCCCTGTGACACGAAAGAATCAGGA
bait_1575	ACAGAAACGGACATGGGGGAAGCGGGGATACCCGAGAATTCCAGTCTGGCGCCTTAGACCACTCGGCCATCCTGACGATCGTCGGACTGATTCAAGCCCTGTGACACGAAAGAATCAGGA
bait_1576	ACAGAAACGGACATGGGGGAAGCGGGGATCTTGGCACCCGAGAATTCCAAGCTAGTGAGAAGTCAATGCCTGATCGTCGGACTGTAGAACTTCAAGCCCTGTGACACGAAAGAATCAGGA
bait_1577	ACAGAAACGGACATGGGGGAAGCGGGGACTTGGCACCCGAGAATTCCAAACAGGTGCTCAAATAAGACTTGGATCGTCGGACTGTAGAACTTCAAGCCCTGTGACACGAAAGAATCAGGA
bait_1578	ACAGAAACGGACATGGGGGAAGCGGGGATCTTGGCACCCGAGAATTCCACAGCTGGTTGAAGGGGACCAAAGATCGTCGGACTGTAGAACTTCAAGCCCTGTGACACGAAAGAATCAGGA
bait_1579	ACAGAAACGGACATGGGGGAAGCGGGGATCTTGGCACCCGAGAATTCCAGGGAGTTCTTGGCATGGGAGGGATCGTCGGACTGTAGAACTTTCAAGCCCTGTGACACGAAAGAATCAGGA
bait_1580	ACAGAAACGGACATGGGGGAAGCGGGGATCTTGGCACCCGAGAATTCCAAATCACCAATAATGGGACACAGATCGTCGGACTGTAGAACTTTCAAGCCCTGTGACACGAAAGAATCAGGA
bait_1581	ACAGAAACGGACATGGGGGAAGCGGGGATCTTGGCACCCGAGAATTCCACTGCTCCGAGCACGGCCGCGCGGATCGTCGGACTGTAGAACTTCAAGCCCTGTGACACGAAAGAATCAGGA
bait_1582	ACAGAAACGGACATGGGGGAAGCGGGGATACTGAGAATTCCAGGCGGTGAGAGCGCCGAATCCTAACCACTAGACCACGATCGTCGGAAATTCAAGCCCTGTGACACGAAAGAATCAGGA
bait_1583	ACAGAAACGGACATGGGGGAAGCGGGGATCTTGGCACCCGAGAATTCCAAACCCAATATCAAACATATCAGATCGTCGGACTGTAGAACTTTCAAGCCCTGTGACACGAAAGAATCAGGA
bait_1584	ACAGAAACGGACATGGGGGAAGCGGGGATCTTGGCACCCGAGAATTCCAAGTTAGTGGACCATGTTACATAGATCGTCGGACTGTAGAACTTCAAGCCCTGTGACACGAAAGAATCAGGA
bait_1585	ACAGAAACGGACATGGGGGAAGCGGGGATCTTGGCACCCGAGAATTCCAAACCAGGCAAGAACTACTGTCTGATCGTCGGACTGTAGAACTTCAAGCCCTGTGACACGAAAGAATCAGGA
bait_1586	ACAGAAACGGACATGGGGGAAGCGGGGATACCTTGGCACCCGAGAATTCCAGAACTTGACTATCTAGAGGATCGTCGGACTGTAGAACTATTCAAGCCCTGTGACACGAAAGAATCAGGA
bait_1587	ACAGAAACGGACATGGGGGAAGCGGGGATCTTGGCACCCGAGAATTCCAACCAAAGACCGCAATTACTTTTGATCGTCGGACTGTAGAACTTCAAGCCCTGTGACACGAAAGAATCAGGA
bait_1588	ACAGAAACGGACATGGGGGAAGCGGGGACTTGGCACCCGAGAATTCCATCTTCCCGCTATCACTCCGTGTGGATCGTCGGACTGTAGAACTTCAAGCCCTGTGACACGAAAGAATCAGGA
bait_1589	ACAGAAACGGACATGGGGGAAGCGGGGATCTTGGCACCCGAGAATTCCATATCTCTGACTTCCACCTCCATGATCGTCGGACTGTAGAACTTCAAGCCCTGTGACACGAAAGAATCAGGA
bait_1590	ACAGAAACGGACATGGGGGAAGCGGGGATACCTTGGCACCCGAGAATTCCACTTCTCCAGCTTTCCAGAGATCGTCGGACTGTAGAACTATTCAAGCCCTGTGACACGAAAGAATCAGGA
bait_1591	ACAGAAACGGACATGGGGGAAGCGGGGACTTGGCACCCGAGAATTCCAGCTTGAAGGTTTCCATCCATGTAGATCGTCGGACTGTAGAACTTCAAGCCCTGTGACACGAAAGAATCAGGA
bait_1592	ACAGAAACGGACATGGGGGAAGCGGGGATCTTGGCACCCGAGAATTCCACCGAACACACCAGCATCTGCCTGATCGTCGGACTGTAGAACTTCAAGCCCTGTGACACGAAAGAATCAGGA
bait_1593	ACAGAAACGGACATGGGGGAAGCGGGGATCTTGGCACCCGAGAATTCCAGCAGCTCTCCTCACGTTCCCCTGATCGTCGGACTGTAGAACTTCAAGCCCTGTGACACGAAAGAATCAGGA
bait_1594	ACAGAAACGGACATGGGGGAAGCGGGGACTTGGCACCCGAGAATTCCAACACTGCACTCCAGCCTGGGACAGATCGTCGGACTGTAGAACTTCAAGCCCTGTGACACGAAAGAATCAGGA
bait_1595	ACAGAAACGGACATGGGGGAAGCGGGGACTTGGCACCCGAGAATTCCACTCCATTTTCCACCAGAGCTGCAGATCGTCGGACTGTAGAACTTCAAGCCCTGTGACACGAAAGAATCAGGA
bait_1596	ACAGAAACGGACATGGGGGAAGCGGGGATCTTGGCACCCGAGAATTCCAAACTCAACAACCTTAGGACAGGATCGTCGGACTGTAGAACTTTCAAGCCCTGTGACACGAAAGAATCAGGA
bait_1597	ACAGAAACGGACATGGGGGAAGCGGGGATCTTGGCACCCGAGAATTCCAGCCTGCCAATATCAGAGTTCCAGATCGTCGGACTGTAGAACTTCAAGCCCTGTGACACGAAAGAATCAGGA
bait_1598	ACAGAAACGGACATGGGGGAAGCGGGGATCTTGGCACCCGAGAATTCCATTTGGGGAGGAGCCAGAGAGGGGATCGTCGGACTGTAGAACTTCAAGCCCTGTGACACGAAAGAATCAGGA
bait_1599	ACAGAAACGGACATGGGGGAAGCGGGGATCTTGGCACCCGAGAATTCCACTGGGAGGAGGGAGAAGAGGAGATCGTCGGACTGTAGAACTTTCAAGCCCTGTGACACGAAAGAATCAGGA
bait_1600	ACAGAAACGGACATGGGGGAAGCGGGGATACCTTGGCACCCGAGAATTCCACCATCCCTGACCACCGAAGATCGTCGGACTGTAGAACTATTCAAGCCCTGTGACACGAAAGAATCAGGA
bait_1601	ACAGAAACGGACATGGGGGAAGCGGGGATCTTGGCACCCGAGAATTCCATCCAGTCCGGCTCCTGCCTGGAGATCGTCGGACTGTAGAACTTCAAGCCCTGTGACACGAAAGAATCAGGA
bait_1602	ACAGAAACGGACATGGGGGAAGCGGGGATCTTGGCACCCGAGAATTCCAGGGAGAGGTCTCCCTGCGCACAGATCGTCGGACTGTAGAACTTCAAGCCCTGTGACACGAAAGAATCAGGA
bait_1603	ACAGAAACGGACATGGGGGAAGCGGGGATCTTGGCACCCGAGAATTCCATGAGAACTACCAGAAAAGGGAGATCGTCGGACTGTAGAACTTTCAAGCCCTGTGACACGAAAGAATCAGGA
bait_1604	ACAGAAACGGACATGGGGGAAGCGGGGATACTTGGCACCCGAGAATTCCAAGTGCCCCTTTAAATCCTGAGATCGTCGGACTGTAGAACTTTCAAGCCCTGTGACACGAAAGAATCAGGA
bait_1605	ACAGAAACGGACATGGGGGAAGCGGGGATCTTGGCACCCGAGAATTCCAACACACACACGCATTCTACATTGATCGTCGGACTGTAGAACTTCAAGCCCTGTGACACGAAAGAATCAGGA
bait_1606	ACAGAAACGGACATGGGGGAAGCGGGGATACTTGGCACCCGAGAATTCCACACCAGGCCCGACCCTGCTTGATCGTCGGACTGTAGAACTTTCAAGCCCTGTGACACGAAAGAATCAGGA
bait_1607	ACAGAAACGGACATGGGGGAAGCGGGGATCTTGGCACCCGAGAATTCCACGCCCTCAGCCTCCCAGCCCTAGATCGTCGGACTGTAGAACTTCAAGCCCTGTGACACGAAAGAATCAGGA
bait_1608	ACAGAAACGGACATGGGGGAAGCGGGGATCTTGGCACCCGAGAATTCCATCAGCAGCCGGTTACATCCCGCGATCGTCGGACTGTAGAACTTCAAGCCCTGTGACACGAAAGAATCAGGA
bait_1609	ACAGAAACGGACATGGGGGAAGCGGGGATCTTGGCACCCGAGAATTCCATTAAGGCTCGTAACATGGCTTGATCGTCGGACTGTAGAACTTTCAAGCCCTGTGACACGAAAGAATCAGGA
bait_1610	ACAGAAACGGACATGGGGGAAGCGGGGATCTTGGCACCCGAGAATTCCAAGGCTCCTTTGAGAATTGCTTGATCGTCGGACTGTAGAACTTTCAAGCCCTGTGACACGAAAGAATCAGGA
bait_1611	ACAGAAACGGACATGGGGGAAGCGGGGACTTGGCACCCGAGAATTCCACTCTGAATGCCTTTAGCCCCCAAGATCGTCGGACTGTAGAACTTCAAGCCCTGTGACACGAAAGAATCAGGA
bait_1612	ACAGAAACGGACATGGGGGAAGCGGGGATCTTGGCACCCGAGAATTCCATCTAGGGCAGACCTGGGCATTGGATCGTCGGACTGTAGAACTTCAAGCCCTGTGACACGAAAGAATCAGGA
bait_1613	ACAGAAACGGACATGGGGGAAGCGGGCTTGGCACCCGAGAATTCCATAGGCCCCCTGCTCTGAGCACACCCCTGATCGTCGGACTGTAGAACTAAGCCCTGTGACACGAAAGAATCAGGA
bait_1614	ACAGAAACGGACATGGGGGAAGCGGGGATACCTTGGCACCCGAGAATTCCAAAAGCCACAGAGACTACTGATCGTCGGACTGTAGAACTATTCAAGCCCTGTGACACGAAAGAATCAGGA
bait_1615	ACAGAAACGGACATGGGGGAAGCGGGGATCTTGGCACCCGAGAATTCCAATCCAGGACTAACTACACTTAGATCGTCGGACTGTAGAACTTTCAAGCCCTGTGACACGAAAGAATCAGGA
bait_1616	ACAGAAACGGACATGGGGGAAGCGGGGACTTGGCACCCGAGAATTCCAAAAGATGGCACGCTCAGCCCGGAGATCGTCGGACTGTAGAACTTCAAGCCCTGTGACACGAAAGAATCAGGA
bait_1617	ACAGAAACGGACATGGGGGAAGCGGGGCTTGGCACCCGAGAATTCCACACCTACAACTTTTAAACTAAACTTGATCGTCGGACTGTAGAACTCAAGCCCTGTGACACGAAAGAATCAGGA
bait_1618	ACAGAAACGGACATGGGGGAAGCGGGGATACCTTGGCACCCGAGAATTCCATTTCAACCTACTACCTCTGATCGTCGGACTGTAGAACTATTCAAGCCCTGTGACACGAAAGAATCAGGA
bait_1619	ACAGAAACGGACATGGGGGAAGCGGGGACTTGGCACCCGAGAATTCCATTCCCTTAGTGTACAGCTACAAAGATCGTCGGACTGTAGAACTTCAAGCCCTGTGACACGAAAGAATCAGGA
bait_1620	ACAGAAACGGACATGGGGGAAGCGGGGATACCTTGGCACCCGAGAATTCCACACCTCCCCTCCCACCAGGATCGTCGGACTGTAGAACTATTCAAGCCCTGTGACACGAAAGAATCAGGA
bait_1621	ACAGAAACGGACATGGGGGAAGCGGGGATACCTTGGCACCCGAGAATTCCAATACAATCCACTTCCTCAGATCGTCGGACTGTAGAACTATTCAAGCCCTGTGACACGAAAGAATCAGGA
bait_1622	ACAGAAACGGACATGGGGGAAGCGGGGATCTTGGCACCCGAGAATTCCACTGTTTCTGCCACCTTCCTGTGGATCGTCGGACTGTAGAACTTCAAGCCCTGTGACACGAAAGAATCAGGA
bait_1623	ACAGAAACGGACATGGGGGAAGCGGGGACTTGGCACCCGAGAATTCCATCGCGCCTCTGCCCGTCGTTCTGGATCGTCGGACTGTAGAACTTCAAGCCCTGTGACACGAAAGAATCAGGA
bait_1624	ACAGAAACGGACATGGGGGAAGCGGGGATACCTTGGCACCCGAGAATTCCAACGACTCCACCTCCCAGCGATCGTCGGACTGTAGAACTATTCAAGCCCTGTGACACGAAAGAATCAGGA
bait_1625	ACAGAAACGGACATGGGGGAAGCGGGGATCTTGGCACCCGAGAATTCCACTCCAGTGTCTCTTTAGTGCCTGATCGTCGGACTGTAGAACTTCAAGCCCTGTGACACGAAAGAATCAGGA
bait_1626	ACAGAAACGGACATGGGGGAAGCGGGGATACTTGGCACCCGAGAATTCCATCACTCCACGCGATCCGCTTGATCGTCGGACTGTAGAACTTTCAAGCCCTGTGACACGAAAGAATCAGGA
bait_1627	ACAGAAACGGACATGGGGGAAGCGGGGATCTTGGCACCCGAGAATTCCAATCAAAAACCACAATGACTTTTGATCGTCGGACTGTAGAACTTCAAGCCCTGTGACACGAAAGAATCAGGA
bait_1628	ACAGAAACGGACATGGGGGAAGCGGGGATCTTGGCACCCGAGAATTCCAAAGTTCTGCTGGGCATTTCCTTGATCGTCGGACTGTAGAACTTCAAGCCCTGTGACACGAAAGAATCAGGA
bait_1629	ACAGAAACGGACATGGGGGAAGCGGGGATCTTGGCACCCGAGAATTCCAGCAACTCTCTTCTCTTTCCTCAGATCGTCGGACTGTAGAACTTCAAGCCCTGTGACACGAAAGAATCAGGA
bait_1630	ACAGAAACGGACATGGGGGAAGCGGGGACTTGGCACCCGAGAATTCCACCCAACCCTCGTCCCCTTCCCTGGATCGTCGGACTGTAGAACTTCAAGCCCTGTGACACGAAAGAATCAGGA
bait_1631	ACAGAAACGGACATGGGGGAAGCGGGGATCTTGGCACCCGAGAATTCCAACAGCTTTAGGCAGGTCCTTCAGATCGTCGGACTGTAGAACTTCAAGCCCTGTGACACGAAAGAATCAGGA
bait_1632	ACAGAAACGGACATGGGGGAAGCGGGGATCTTGGCACCCGAGAATTCCATCATTCAGAATCAGTATGCATAGATCGTCGGACTGTAGAACTTCAAGCCCTGTGACACGAAAGAATCAGGA
bait_1633	ACAGAAACGGACATGGGGGAAGCGGGGATCTTGGCACCCGAGAATTCCATGGCAAAAACCGCATCTACTTTGATCGTCGGACTGTAGAACTTCAAGCCCTGTGACACGAAAGAATCAGGA
bait_1634	ACAGAAACGGACATGGGGGAAGCGGGGACTTGGCACCCGAGAATTCCATGCGTCCCTTCAGAGTAATGTCGAGATCGTCGGACTGTAGAACTCAAGCCCTGTGACACGAAAGAATCAGGA
bait_1635	ACAGAAACGGACATGGGGGAAGCGGGGATCTTGGCACCCGAGAATTCCAATCGTGAGTTGAAAATATCCTAGATCGTCGGACTGTAGAACTTCAAGCCCTGTGACACGAAAGAATCAGGA
bait_1636	ACAGAAACGGACATGGGGGAAGCGGGGATACCTTGGCACCCGAGAATTCCATGTCCGCCTTTTTTTTTTGATCGTCGGACTGTAGAACTATTCAAGCCCTGTGACACGAAAGAATCAGGA
bait_1637	ACAGAAACGGACATGGGGGAAGCGGGGACTTGGCACCCGAGAATTCCATCAGCTGCTGCTGCTGCCGCTTAGATCGTCGGACTGTAGAACTTCAAGCCCTGTGACACGAAAGAATCAGGA
bait_1638	ACAGAAACGGACATGGGGGAAGCGGGGATCTTGGCACCCGAGAATTCCAACTCTGCGCCTCTGATCTCTCGATCGTCGGACTGTAGAACTTTCAAGCCCTGTGACACGAAAGAATCAGGA
bait_1639	ACAGAAACGGACATGGGGGAAGCGGGGATCTTGGCACCCGAGAATTCCAAATGGAGCATGCCAAGGTCCGAGATCGTCGGACTGTAGAACTTCAAGCCCTGTGACACGAAAGAATCAGGA
bait_1640	ACAGAAACGGACATGGGGGAAGCGGGGACTTGGCACCCGAGAATTCCAGACACTTCTGCCAAAGGAACTCGGATCGTCGGACTGTAGAACTTCAAGCCCTGTGACACGAAAGAATCAGGA
bait_1641	ACAGAAACGGACATGGGGGAAGCGGGGATACTTGGCACCCGAGAATTCCACGCGCCTCACACCACAGGGGATCGTCGGACTGTAGAACTATTCAAGCCCTGTGACACGAAAGAATCAGGA
bait_1642	ACAGAAACGGACATGGGGGAAGCGGGGATCTTGGCACCCGAGAATTCCATCTGTCCCTTTTCTGAGGTGTTGATCGTCGGACTGTAGAACTTCAAGCCCTGTGACACGAAAGAATCAGGA
bait_1643	ACAGAAACGGACATGGGGGAAGCGGGGATCTTGGCACCCGAGAATTCCATGGGACAAACCTCCTCCAGCATGATCGTCGGACTGTAGAACTTCAAGCCCTGTGACACGAAAGAATCAGGA
bait_1644	ACAGAAACGGACATGGGGGAAGCGGGGATCTTGGCACCCGAGAATTCCATGCTCCCCAGCCACTCCCCAGGGATCGTCGGACTGTAGAACTTCAAGCCCTGTGACACGAAAGAATCAGGA
bait_1645	ACAGAAACGGACATGGGGGAAGCGGGGATCTTGGCACCCGAGAATTCCATCTTATTCTCCAGTCAAGTTTGGATCGTCGGACTGTAGAACTTCAAGCCCTGTGACACGAAAGAATCAGGA
bait_1646	ACAGAAACGGACATGGGGGAAGCGGGGATACCTTGGCACCCGAGAATTCCACATCCTCACTCCTCACTCGATCGTCGGACTGTAGAACTATTCAAGCCCTGTGACACGAAAGAATCAGGA
bait_1647	ACAGAAACGGACATGGGGGAAGCGGGGATCTTGGCACCCGAGAATTCCATTTTGACTCCAGCCCTGTCCCCGATCGTCGGACTGTAGAACTTCAAGCCCTGTGACACGAAAGAATCAGGA
bait_1648	ACAGAAACGGACATGGGGGAAGCGGGGATCTTGGCACCCGAGAATTCCATCAGCAGAATTCAGCAGATATGATCGTCGGACTGTAGAACTTTCAAGCCCTGTGACACGAAAGAATCAGGA
bait_1649	ACAGAAACGGACATGGGGGAAGCGGGGATACTTGGCACCCGAGAATTCCATACTCAGCTTCATCCACTTTGATCGTCGGACTGTAGAACTTTCAAGCCCTGTGACACGAAAGAATCAGGA
bait_1650	ACAGAAACGGACATGGGGGAAGCGGGGATCTTGGCACCCGAGAATTCCAGCAAAAACTGCAATTACTTGCGGATCGTCGGACTGTAGAACTTCAAGCCCTGTGACACGAAAGAATCAGGA
bait_1651	ACAGAAACGGACATGGGGGAAGCGGGGATACTTGGCACCCGAGAATTCCAAACTCATCACAGCTGTCCAGATCGTCGGACTGTAGAACTATTCAAGCCCTGTGACACGAAAGAATCAGGA
bait_1652	ACAGAAACGGACATGGGGGAAGCGGGGATACTTGGCACCCGAGAATTCCAACAAGAGTCCAAGCTTGGCTGATCGTCGGACTGTAGAACTTTCAAGCCCTGTGACACGAAAGAATCAGGA
bait_1653	ACAGAAACGGACATGGGGGAAGCGGGGATACCTTGGCACCCGAGAATTCCAAAGGCAGCCCTGGCAACTGATCGTCGGACTGTAGAACTATTCAAGCCCTGTGACACGAAAGAATCAGGA
bait_1654	ACAGAAACGGACATGGGGGAAGCGGGGATCTTGGCACCCGAGAATTCCATGAGCACCTGACATTGTCACCTGATCGTCGGACTGTAGAACTTCAAGCCCTGTGACACGAAAGAATCAGGA
bait_1655	ACAGAAACGGACATGGGGGAAGCGGGGATCTTGGCACCCGAGAATTCCATAACCAATCAAGATCTACATAGATCGTCGGACTGTAGAACTTTCAAGCCCTGTGACACGAAAGAATCAGGA
bait_1656	ACAGAAACGGACATGGGGGAAGCGGGGATACTTGGCACCCGAGAATTCCACTTCAGTCTTCAAACTTCTGATCGTCGGACTGTAGAACTATTCAAGCCCTGTGACACGAAAGAATCAGGA
bait_1657	ACAGAAACGGACATGGGGGAAGCGGGGATCTTGGCACCCGAGAATTCCACGGCAAAACCACAATTACTCTTGATCGTCGGACTGTAGAACTTCAAGCCCTGTGACACGAAAGAATCAGGA
bait_1658	ACAGAAACGGACATGGGGGAAGCGGGGACTTGGCACCCGAGAATTCCAATGTCCAAAAACTGCAATTACTTGATCGTCGGACTGTAGAACTTCAAGCCCTGTGACACGAAAGAATCAGGA
bait_1659	ACAGAAACGGACATGGGGGAAGCGGGGATACCTTGGCACCCGAGAATTCCACTGTCTCCAGCCAGCCCTGATCGTCGGACTGTAGAACTATTCAAGCCCTGTGACACGAAAGAATCAGGA
bait_1660	ACAGAAACGGACATGGGGGAAGCGGGGACTTGGCACCCGAGAATTCCAACAAAAGTAATTGCGGTTTTTTGGATCGTCGGACTGTAGAACTTCAAGCCCTGTGACACGAAAGAATCAGGA
bait_1661	ACAGAAACGGACATGGGGGAAGCGGGGACTTGGCACCCGAGAATTCCAAGCTGCCCTGATCCCAGACCCAGGGATCGTCGGACTGTAGAACTCAAGCCCTGTGACACGAAAGAATCAGGA
bait_1662	ACAGAAACGGACATGGGGGAAGCGGGGATCTTGGCACCCGAGAATTCCACGTCCCTACTCTGCCACTTTTGATCGTCGGACTGTAGAACTTTCAAGCCCTGTGACACGAAAGAATCAGGA
bait_1663	ACAGAAACGGACATGGGGGAAGCGGGGATACCTTGGCACCCGAGAATTCCACCCCGAGACCCTCAGCGCGATCGTCGGACTGTAGAACTATTCAAGCCCTGTGACACGAAAGAATCAGGA
bait_1664	ACAGAAACGGACATGGGGGAAGCGGGGATCTTGGCACCCGAGAATTCCAAACGTGACCAGTAGTTCTCAGAGATCGTCGGACTGTAGAACTTCAAGCCCTGTGACACGAAAGAATCAGGA
bait_1665	ACAGAAACGGACATGGGGGAAGCGGGGATCTTGGCACCCGAGAATTCCACTAGCACATTATAGGTACTAAAGATCGTCGGACTGTAGAACTTCAAGCCCTGTGACACGAAAGAATCAGGA
bait_1666	ACAGAAACGGACATGGGGGAAGCGGGGATCTTGGCACCCGAGAATTCCAGTGCTGGCTCACTTCATATGTGGATCGTCGGACTGTAGAACTTCAAGCCCTGTGACACGAAAGAATCAGGA
bait_1667	ACAGAAACGGACATGGGGGAAGCGGGGATACCTTGGCACCCGAGAATTCCATTTTCTACAAATCTCCTTGATCGTCGGACTGTAGAACTATTCAAGCCCTGTGACACGAAAGAATCAGGA
bait_1668	ACAGAAACGGACATGGGGGAAGCGGGGATCTTGGCACCCGAGAATTCCACAACATAGTTCTTGTAGGTAAGATCGTCGGACTGTAGAACTTTCAAGCCCTGTGACACGAAAGAATCAGGA
bait_1669	ACAGAAACGGACATGGGGGAAGCGGGGATACCTTGGCACCCGAGAATTCCACAGGGCGTTTGCAGTCGTGATCGTCGGACTGTAGAACTATTCAAGCCCTGTGACACGAAAGAATCAGGA
bait_1670	ACAGAAACGGACATGGGGGAAGCGGGGATCTTGGCACCCGAGAATTCCAATACAATTGTATCTAGTCCAAGATCGTCGGACTGTAGAACTTTCAAGCCCTGTGACACGAAAGAATCAGGA
bait_1671	ACAGAAACGGACATGGGGGAAGCGGGGATACCTTGGCACCCGAGAATTCCATGGAGGCCCGAGCGAGAAGATCGTCGGACTGTAGAACTATTCAAGCCCTGTGACACGAAAGAATCAGGA
bait_1672	ACAGAAACGGACATGGGGGAAGCGGGGATACCTTGGCACCCGAGAATTCCATGACGCCACTGCACTCCGGATCGTCGGACTGTAGAACTATTCAAGCCCTGTGACACGAAAGAATCAGGA
bait_1673	ACAGAAACGGACATGGGGGAAGCGGGGATCTTGGCACCCGAGAATTCCACCTCAATATTTTACTTTGAGAGGATCGTCGGACTGTAGAACTTCAAGCCCTGTGACACGAAAGAATCAGGA
bait_1674	ACAGAAACGGACATGGGGGAAGCGGGGACTTGGCACCCGAGAATTCCATGGTGCAGAAGTAATTGTAGTTTGATCGTCGGACTGTAGAACTTCAAGCCCTGTGACACGAAAGAATCAGGA
bait_1675	ACAGAAACGGACATGGGGGAAGCGGGGATACCTTGGCACCCGAGAATTCCACAGGCCTGCAACTCCCCTGATCGTCGGACTGTAGAACTATTCAAGCCCTGTGACACGAAAGAATCAGGA
bait_1676	ACAGAAACGGACATGGGGGAAGCGGGGACTTGGCACCCGAGAATTCCAAGCAAAATATGCATTCAGAAGAGGATCGTCGGACTGTAGAACTTCAAGCCCTGTGACACGAAAGAATCAGGA
bait_1677	ACAGAAACGGACATGGGGGAAGCGGGGATCTTGGCACCCGAGAATTCCAATGCCACTGTGCCCCTAGTCTGATCGTCGGACTGTAGAACTTTCAAGCCCTGTGACACGAAAGAATCAGGA
bait_1678	ACAGAAACGGACATGGGGGAAGCGGGGACTTGGCACCCGAGAATTCCAACCACTCGTAGAGGTTTCAATCAGATCGTCGGACTGTAGAACTTCAAGCCCTGTGACACGAAAGAATCAGGA
bait_1679	ACAGAAACGGACATGGGGGAAGCGGGGATCTTGGCACCCGAGAATTCCAAAACCCATCCTAAATCAAAAATGATCGTCGGACTGTAGAACTTCAAGCCCTGTGACACGAAAGAATCAGGA
bait_1680	ACAGAAACGGACATGGGGGAAGCGGGGCTTGGCACCCGAGAATTCCATGCCAGTCAGCCTAGTTCTTCTTTTGATCGTCGGACTGTAGAACTCAAGCCCTGTGACACGAAAGAATCAGGA
bait_1681	ACAGAAACGGACATGGGGGAAGCGGGGATCTTGGCACCCGAGAATTCCATGCTACCTGCCAAGATCCCACAGATCGTCGGACTGTAGAACTTCAAGCCCTGTGACACGAAAGAATCAGGA
bait_1682	ACAGAAACGGACATGGGGGAAGCGGGGATACTTGGCACCCGAGAATTCCAGATGCTACTCAGAAATCCCAGATCGTCGGACTGTAGAACTTTCAAGCCCTGTGACACGAAAGAATCAGGA
bait_1683	ACAGAAACGGACATGGGGGAAGCGGGGATACCTTGGCACCCGAGAATTCCAAGCCCTCCCAATCCCCGGGATCGTCGGACTGTAGAACTATTCAAGCCCTGTGACACGAAAGAATCAGGA
bait_1684	ACAGAAACGGACATGGGGGAAGCGGGGATCTTGGCACCCGAGAATTCCAATGGAGATCTCGCTGTTGCCCAGATCGTCGGACTGTAGAACTTCAAGCCCTGTGACACGAAAGAATCAGGA
bait_1685	ACAGAAACGGACATGGGGGAAGCGGGGATCTTGGCACCCGAGAATTCCAAGCGTCTAGCTCTCTTACCCAGATCGTCGGACTGTAGAACTTTCAAGCCCTGTGACACGAAAGAATCAGGA
bait_1686	ACAGAAACGGACATGGGGGAAGCGGGGATCTTGGCACCCGAGAATTCCAGGCTTCCAAATCTACTTTAGTGATCGTCGGACTGTAGAACTTTCAAGCCCTGTGACACGAAAGAATCAGGA
bait_1687	ACAGAAACGGACATGGGGGAAGCGGGGATCTTGGCACCCGAGAATTCCATTCGCCCCACGTACCCTTCAGGATCGTCGGACTGTAGAACTTTCAAGCCCTGTGACACGAAAGAATCAGGA
bait_1688	ACAGAAACGGACATGGGGGAAGCGGGGATCTTGGCACCCGAGAATTCCACAGAACGATCGCTTGAGCCCAGATCGTCGGACTGTAGAACTTTCAAGCCCTGTGACACGAAAGAATCAGGA
bait_1689	ACAGAAACGGACATGGGGGAAGCGGGGATCTTGGCACCCGAGAATTCCATCGGCCTCCTTCTGAGAGTGAGATCGTCGGACTGTAGAACTTTCAAGCCCTGTGACACGAAAGAATCAGGA
bait_1690	ACAGAAACGGACATGGGGGAAGCGGGGATACTTGGCACCCGAGAATTCCATTCATTTCAGATGTCTTCTGATCGTCGGACTGTAGAACTATTCAAGCCCTGTGACACGAAAGAATCAGGA
bait_1691	ACAGAAACGGACATGGGGGAAGCGGGGATCTTGGCACCCGAGAATTCCAAAAAAAAACCACAATTACTTTTGATCGTCGGACTGTAGAACTTCAAGCCCTGTGACACGAAAGAATCAGGA
bait_1692	ACAGAAACGGACATGGGGGAAGCGGGGATCTTGGCACCCGAGAATTCCATATGGCTACACCCCTCTCTGCGATCGTCGGACTGTAGAACTTTCAAGCCCTGTGACACGAAAGAATCAGGA
bait_1693	ACAGAAACGGACATGGGGGAAGCGGGGATACTTGGCACCCGAGAATTCCACGCTCCTGCCCGCCATCGTCGATCGTCGGACTGTAGAACTTTCAAGCCCTGTGACACGAAAGAATCAGGA
bait_1694	ACAGAAACGGACATGGGGGAAGCGGGGATACTTGGCACCCGAGAATTCCAACAAAGCCCCCTTCACCAGTGATCGTCGGACTGTAGAACTTTCAAGCCCTGTGACACGAAAGAATCAGGA
bait_1695	ACAGAAACGGACATGGGGGAAGCGGGCTTGGCACCCGAGAATTCCAAGCCACGCCTAAAAGCCTTCCACAGAGGATCGTCGGACTGTAGAACTAAGCCCTGTGACACGAAAGAATCAGGA
bait_1696	ACAGAAACGGACATGGGGGAAGCGGGGATACCTTGGCACCCGAGAATTCCACACCAGCCTCATACAGAGGATCGTCGGACTGTAGAACTATTCAAGCCCTGTGACACGAAAGAATCAGGA
bait_1697	ACAGAAACGGACATGGGGGAAGCGGGGATACTTGGCACCCGAGAATTCCACAAAACCCACAACTACTTTTGATCGTCGGACTGTAGAACTTTCAAGCCCTGTGACACGAAAGAATCAGGA
bait_1698	ACAGAAACGGACATGGGGGAAGCGGGGATACTTGGCACCCGAGAATTCCACAAAAATCGCAGTTACTTTTGATCGTCGGACTGTAGAACTTTCAAGCCCTGTGACACGAAAGAATCAGGA
bait_1699	ACAGAAACGGACATGGGGGAAGCGGGGATCTTGGCACCCGAGAATTCCAAATCACAGTTATTGCCATCACTGATCGTCGGACTGTAGAACTTCAAGCCCTGTGACACGAAAGAATCAGGA
bait_1700	ACAGAAACGGACATGGGGGAAGCGGGGATACCTTGGCACCCGAGAATTCCATACGCAGGCTCCAACAAAGATCGTCGGACTGTAGAACTATTCAAGCCCTGTGACACGAAAGAATCAGGA
bait_1701	ACAGAAACGGACATGGGGGAAGCGGGGATCTTGGCACCCGAGAATTCCATTAATATCCTCAGTGCCTTTTGATCGTCGGACTGTAGAACTTTCAAGCCCTGTGACACGAAAGAATCAGGA
bait_1702	ACAGAAACGGACATGGGGGAAGCGGGGATCTTGGCACCCGAGAATTCCATCAGAAACGTCCTTCCCTTTGGATCGTCGGACTGTAGAACTTTCAAGCCCTGTGACACGAAAGAATCAGGA
bait_1703	ACAGAAACGGACATGGGGGAAGCGGGGATCTTGGCACCCGAGAATTCCAAAACTCTTCCTTCAAAAGTCCTGATCGTCGGACTGTAGAACTTCAAGCCCTGTGACACGAAAGAATCAGGA
bait_1704	ACAGAAACGGACATGGGGGAAGCGGGGATCTTGGCACCCGAGAATTCCAAACCACTTTATTTGCTCATCCGGATCGTCGGACTGTAGAACTTCAAGCCCTGTGACACGAAAGAATCAGGA
bait_1705	ACAGAAACGGACATGGGGGAAGCGGGGATACCTTGGCACCCGAGAATTCCAATCCTCTCGATCATCCATGATCGTCGGACTGTAGAACTATTCAAGCCCTGTGACACGAAAGAATCAGGA
bait_1706	ACAGAAACGGACATGGGGGAAGCGGGGATCTTGGCACCCGAGAATTCCACTCCACCGTCCCAGCCCCTGGGATCGTCGGACTGTAGAACTTTCAAGCCCTGTGACACGAAAGAATCAGGA
bait_1707	ACAGAAACGGACATGGGGGAAGCGGGGATACCTTGGCACCCGAGAATTCCAAGCAAAAACTGTGTCTCTGATCGTCGGACTGTAGAACTATTCAAGCCCTGTGACACGAAAGAATCAGGA
bait_1708	ACAGAAACGGACATGGGGGAAGCGGGGACTTGGCACCCGAGAATTCCATCACTAAGTTCTGATAGCTCCTAGATCGTCGGACTGTAGAACTTCAAGCCCTGTGACACGAAAGAATCAGGA
bait_1709	ACAGAAACGGACATGGGGGAAGCGGGGACTTGGCACCCGAGAATTCCATACCATATCTTCAGTTACAACCGGATCGTCGGACTGTAGAACTTCAAGCCCTGTGACACGAAAGAATCAGGA
bait_1710	ACAGAAACGGACATGGGGGAAGCGGGGATACTTGGCACCCGAGAATTCCAAGCCGACTCACCTCTCCGGGGATCGTCGGACTGTAGAACTTTCAAGCCCTGTGACACGAAAGAATCAGGA
bait_1711	ACAGAAACGGACATGGGGGAAGCGGGGATACTTGGCACCCGAGAATTCCAAGCCGCCACGAGCCCGGCAGGATCGTCGGACTGTAGAACTTTCAAGCCCTGTGACACGAAAGAATCAGGA
bait_1712	ACAGAAACGGACATGGGGGAAGCGGGGATCTTGGCACCCGAGAATTCCATGAGGTGATATGCAGCCCCATGATCGTCGGACTGTAGAACTTTCAAGCCCTGTGACACGAAAGAATCAGGA
bait_1713	ACAGAAACGGACATGGGGGAAGCGGGGATACTTGGCACCCGAGAATTCCACTACCCCGCCCTCCCTAACGATCGTCGGACTGTAGAACTATTCAAGCCCTGTGACACGAAAGAATCAGGA
bait_1714	ACAGAAACGGACATGGGGGAAGCGGGGATACTTGGCACCCGAGAATTCCACAGCCTGACACTTACTTGCTGATCGTCGGACTGTAGAACTTTCAAGCCCTGTGACACGAAAGAATCAGGA
bait_1715	ACAGAAACGGACATGGGGGAAGCGGGGACTTGGCACCCGAGAATTCCAACGGAGGGGGTGAGTACTGCACAGATCGTCGGACTGTAGAACTTCAAGCCCTGTGACACGAAAGAATCAGGA
bait_1716	ACAGAAACGGACATGGGGGAAGCGGGGATCTTGGCACCCGAGAATTCCACATGCTTCTTCAGTAGTCCCAGATCGTCGGACTGTAGAACTTTCAAGCCCTGTGACACGAAAGAATCAGGA
bait_1717	ACAGAAACGGACATGGGGGAAGCGGGGATCTTGGCACCCGAGAATTCCACCGAGTCATTCATTCATTCATTGATCGTCGGACTGTAGAACTTCAAGCCCTGTGACACGAAAGAATCAGGA
bait_1718	ACAGAAACGGACATGGGGGAAGCGGGGATCTTGGCACCCGAGAATTCCAAGCATACACCTGTAGTCCTAGAGATCGTCGGACTGTAGAACTTCAAGCCCTGTGACACGAAAGAATCAGGA
bait_1719	ACAGAAACGGACATGGGGGAAGCGGGGACTTGGCACCCGAGAATTCCATGCATCCTGCAGGTCCACAGTCTGATCGTCGGACTGTAGAACTTCAAGCCCTGTGACACGAAAGAATCAGGA
bait_1720	ACAGAAACGGACATGGGGGAAGCGGGGATCTTGGCACCCGAGAATTCCACACGCTTCTGAGAACACAGTTTGATCGTCGGACTGTAGAACTTCAAGCCCTGTGACACGAAAGAATCAGGA
bait_1721	ACAGAAACGGACATGGGGGAAGCGGGGATACCTTGGCACCCGAGAATTCCATGGTGGAGATGCCAGGGGGATCGTCGGACTGTAGAACTATTCAAGCCCTGTGACACGAAAGAATCAGGA
bait_1722	ACAGAAACGGACATGGGGGAAGCGGGGATACTTGGCACCCGAGAATTCCAGAGCTAGGTTGCCATGTGCAGATCGTCGGACTGTAGAACTTTCAAGCCCTGTGACACGAAAGAATCAGGA
bait_1723	ACAGAAACGGACATGGGGGAAGCGGGGATCTTGGCACCCGAGAATTCCAAACCTTTCACTGGTGTGCTCCAGATCGTCGGACTGTAGAACTTCAAGCCCTGTGACACGAAAGAATCAGGA
bait_1724	ACAGAAACGGACATGGGGGAAGCGGGGATCTTGGCACCCGAGAATTCCAATTAAGTGTAGTTAGTCCTGGAGATCGTCGGACTGTAGAACTTCAAGCCCTGTGACACGAAAGAATCAGGA
bait_1725	ACAGAAACGGACATGGGGGAAGCGGGGATACTTGGCACCCGAGAATTCCATAAAACCCTCATTCACACGAGATCGTCGGACTGTAGAACTTTCAAGCCCTGTGACACGAAAGAATCAGGA
bait_1726	ACAGAAACGGACATGGGGGAAGCGGGGATCTTGGCACCCGAGAATTCCAAGCTCACATATCCCTATTCCTGATCGTCGGACTGTAGAACTTTCAAGCCCTGTGACACGAAAGAATCAGGA
bait_1727	ACAGAAACGGACATGGGGGAAGCGGGGATACTTGGCACCCGAGAATTCCAAAAAATCCACAATTACTTTTGATCGTCGGACTGTAGAACTTTCAAGCCCTGTGACACGAAAGAATCAGGA
bait_1728	ACAGAAACGGACATGGGGGAAGCGGGGATCTTGGCACCCGAGAATTCCAGAAGACATTTTCTTCCCATTAAGATCGTCGGACTGTAGAACTTCAAGCCCTGTGACACGAAAGAATCAGGA
bait_1729	ACAGAAACGGACATGGGGGAAGCGGGGATACCTTGGCACCCGAGAATTCCACATCCTTCACCCTCAGTTGATCGTCGGACTGTAGAACTATTCAAGCCCTGTGACACGAAAGAATCAGGA
bait_1730	ACAGAAACGGACATGGGGGAAGCGGGGATACCTTGGCACCCGAGAATTCCACAACCCCGAAGCCCACCTGATCGTCGGACTGTAGAACTATTCAAGCCCTGTGACACGAAAGAATCAGGA
bait_1731	ACAGAAACGGACATGGGGGAAGCGGGGATCTTGGCACCCGAGAATTCCATAAAACCACAATTATTTTTGCAGATCGTCGGACTGTAGAACTTCAAGCCCTGTGACACGAAAGAATCAGGA
bait_1732	ACAGAAACGGACATGGGGGAAGCGGGGATACTTGGCACCCGAGAATTCCAGCTGGGTACAGTGGCTCGCAGATCGTCGGACTGTAGAACTTTCAAGCCCTGTGACACGAAAGAATCAGGA
bait_1733	ACAGAAACGGACATGGGGGAAGCGGGGACTTGGCACCCGAGAATTCCAATGCCCAACAAGCTCTGATATTTGATCGTCGGACTGTAGAACTTCAAGCCCTGTGACACGAAAGAATCAGGA
bait_1734	ACAGAAACGGACATGGGGGAAGCGGGGATCTTGGCACCCGAGAATTCCAAATTTCCAGGTAAGACGTCACTGATCGTCGGACTGTAGAACTTCAAGCCCTGTGACACGAAAGAATCAGGA
bait_1735	ACAGAAACGGACATGGGGGAAGCGGGGCTTGGCACCCGAGAATTCCATCGCTCCGCGGCTGCAGGGTCCACAGATCGTCGGACTGTAGAACTCAAGCCCTGTGACACGAAAGAATCAGGA
bait_1736	ACAGAAACGGACATGGGGGAAGCGGGGATCTTGGCACCCGAGAATTCCAATGCTCTGTGTCCATGACCTGAGATCGTCGGACTGTAGAACTTCAAGCCCTGTGACACGAAAGAATCAGGA
bait_1737	ACAGAAACGGACATGGGGGAAGCGGGGATACCTTGGCACCCGAGAATTCCAAACTGCAGCCTCCAGCCAGATCGTCGGACTGTAGAACTATTCAAGCCCTGTGACACGAAAGAATCAGGA
bait_1738	ACAGAAACGGACATGGGGGAAGCGGGGATCTTGGCACCCGAGAATTCCAAGCTACCGTCACACTAACCTTTGATCGTCGGACTGTAGAACTTCAAGCCCTGTGACACGAAAGAATCAGGA
bait_1739	ACAGAAACGGACATGGGGGAAGCGGGGCTTGGCACCCGAGAATTCCAGGAGGCTCCTGCGGGCGCTAATCCGGATCGTCGGACTGTAGAACTCAAGCCCTGTGACACGAAAGAATCAGGA
bait_1740	ACAGAAACGGACATGGGGGAAGCGGGGATCTTGGCACCCGAGAATTCCATGCACATTCAGCCAGGTTCACGGATCGTCGGACTGTAGAACTTCAAGCCCTGTGACACGAAAGAATCAGGA
bait_1741	ACAGAAACGGACATGGGGGAAGCGGGGATACCTTGGCACCCGAGAATTCCACCCTTATCCAAAAATCCAGATCGTCGGACTGTAGAACTATTCAAGCCCTGTGACACGAAAGAATCAGGA
bait_1742	ACAGAAACGGACATGGGGGAAGCGGGGATACCTTGGCACCCGAGAATTCCACAGTTCCGCTCCCGCAGCGATCGTCGGACTGTAGAACTATTCAAGCCCTGTGACACGAAAGAATCAGGA
bait_1743	ACAGAAACGGACATGGGGGAAGCGGGGATCTTGGCACCCGAGAATTCCATACACTCACACACACACACTCAGATCGTCGGACTGTAGAACTTCAAGCCCTGTGACACGAAAGAATCAGGA
bait_1744	ACAGAAACGGACATGGGGGAAGCGGGGACTTGGCACCCGAGAATTCCACCGTCAATTCCTTTCACTGCAGAGATCGTCGGACTGTAGAACTTCAAGCCCTGTGACACGAAAGAATCAGGA
bait_1745	ACAGAAACGGACATGGGGGAAGCGGGGATCTTGGCACCCGAGAATTCCAATCTTCTCCCTACCTCATATTGATCGTCGGACTGTAGAACTTTCAAGCCCTGTGACACGAAAGAATCAGGA
bait_1746	ACAGAAACGGACATGGGGGAAGCGGGGATCTTGGCACCCGAGAATTCCAAAGAGACGGTGTCTCGCTATGTGATCGTCGGACTGTAGAACTTCAAGCCCTGTGACACGAAAGAATCAGGA
bait_1747	ACAGAAACGGACATGGGGGAAGCGGGGATCTTGGCACCCGAGAATTCCATGCAAAAGTAACCGTGGTTTTTGATCGTCGGACTGTAGAACTTCAAGCCCTGTGACACGAAAGAATCAGGA
bait_1748	ACAGAAACGGACATGGGGGAAGCGGGGATACTTGGCACCCGAGAATTCCACACCACTTCCAATGCCCCATGATCGTCGGACTGTAGAACTTTCAAGCCCTGTGACACGAAAGAATCAGGA
bait_1749	ACAGAAACGGACATGGGGGAAGCGGGGATACCTTGGCACCCGAGAATTCCACCCATCTGTTCTACTGATGATCGTCGGACTGTAGAACTATTCAAGCCCTGTGACACGAAAGAATCAGGA
bait_1750	ACAGAAACGGACATGGGGGAAGCGGGGACTTGGCACCCGAGAATTCCAAAGAGGTCTTACTATGTTGCCCAGATCGTCGGACTGTAGAACTTCAAGCCCTGTGACACGAAAGAATCAGGA
bait_1751	ACAGAAACGGACATGGGGGAAGCGGGGACTTGGCACCCGAGAATTCCAAATTTTGTCTACTTGTATCATATGATCGTCGGACTGTAGAACTTCAAGCCCTGTGACACGAAAGAATCAGGA
bait_1752	ACAGAAACGGACATGGGGGAAGCGGGGACTTGGCACCCGAGAATTCCAACATATATACACACACACCCACAGATCGTCGGACTGTAGAACTTCAAGCCCTGTGACACGAAAGAATCAGGA
bait_1753	ACAGAAACGGACATGGGGGAAGCGGGGATCTTGGCACCCGAGAATTCCATCAGGCAAGGCACAGTGGCTCAGATCGTCGGACTGTAGAACTTCAAGCCCTGTGACACGAAAGAATCAGGA
bait_1754	ACAGAAACGGACATGGGGGAAGCGGGGATCTTGGCACCCGAGAATTCCAGGCCGCCCATACTTCTCCAGCTGATCGTCGGACTGTAGAACTTCAAGCCCTGTGACACGAAAGAATCAGGA
bait_1755	ACAGAAACGGACATGGGGGAAGCGGGGATCTTGGCACCCGAGAATTCCATTCAGACCTGCAGCCTCCGAGCGATCGTCGGACTGTAGAACTTCAAGCCCTGTGACACGAAAGAATCAGGA
bait_1756	ACAGAAACGGACATGGGGGAAGCGGGGATCTTGGCACCCGAGAATTCCAACGCCCATTATCCTATTTGAAAGATCGTCGGACTGTAGAACTTCAAGCCCTGTGACACGAAAGAATCAGGA
bait_1757	ACAGAAACGGACATGGGGGAAGCGGGGATACTTGGCACCCGAGAATTCCACATTAGTGGGTCCTACTTCTGATCGTCGGACTGTAGAACTTTCAAGCCCTGTGACACGAAAGAATCAGGA
bait_1758	ACAGAAACGGACATGGGGGAAGCGGGGATACTTGGCACCCGAGAATTCCAAGGGCAACAGAACCTTTCTGATCGTCGGACTGTAGAACTATTCAAGCCCTGTGACACGAAAGAATCAGGA
bait_1759	ACAGAAACGGACATGGGGGAAGCGGGGATCTTGGCACCCGAGAATTCCATCAAAAACCACAATGACTTTTGATCGTCGGACTGTAGAACTTTCAAGCCCTGTGACACGAAAGAATCAGGA
bait_1760	ACAGAAACGGACATGGGGGAAGCGGGGATCTTGGCACCCGAGAATTCCATCCATCTCTAGCTCTACCATTTGATCGTCGGACTGTAGAACTTCAAGCCCTGTGACACGAAAGAATCAGGA
bait_1761	ACAGAAACGGACATGGGGGAAGCGGGGACTTGGCACCCGAGAATTCCAATGAGGCAGGAAAGACAGAGTGAGATCGTCGGACTGTAGAACTTCAAGCCCTGTGACACGAAAGAATCAGGA
bait_1762	ACAGAAACGGACATGGGGGAAGCGGGGACTTGGCACCCGAGAATTCCACCAGCCTAGCCCAGCTCAGCCCAGGATCGTCGGACTGTAGAACTCAAGCCCTGTGACACGAAAGAATCAGGA
bait_1763	ACAGAAACGGACATGGGGGAAGCGGGGACTTGGCACCCGAGAATTCCATATAGCTGGGACTACAGGCATGAGGATCGTCGGACTGTAGAACTCAAGCCCTGTGACACGAAAGAATCAGGA
bait_1764	ACAGAAACGGACATGGGGGAAGCGGGGATACTTGGCACCCGAGAATTCCATGCAGAAGTAATCGCGGTTGATCGTCGGACTGTAGAACTATTCAAGCCCTGTGACACGAAAGAATCAGGA
bait_1765	ACAGAAACGGACATGGGGGAAGCGGGGATCTTGGCACCCGAGAATTCCATGTGTGTGTAGTCCTTGTCTTCGATCGTCGGACTGTAGAACTTCAAGCCCTGTGACACGAAAGAATCAGGA
bait_1766	ACAGAAACGGACATGGGGGAAGCGGGGATCTTGGCACCCGAGAATTCCATCAGGACAGCAGCGCCTTCTAGATCGTCGGACTGTAGAACTTTCAAGCCCTGTGACACGAAAGAATCAGGA
bait_1767	ACAGAAACGGACATGGGGGAAGCGGGGATACTTGGCACCCGAGAATTCCACGCCATCCCCATATCCGTCGATCGTCGGACTGTAGAACTATTCAAGCCCTGTGACACGAAAGAATCAGGA
bait_1768	ACAGAAACGGACATGGGGGAAGCGGGGATCTTGGCACCCGAGAATTCCAATAGAAATGATCCCTGAAAATGATCGTCGGACTGTAGAACTTTCAAGCCCTGTGACACGAAAGAATCAGGA
bait_1769	ACAGAAACGGACATGGGGGAAGCGGGGATCTTGGCACCCGAGAATTCCAATACTCCACTTGATCTTAGCCAGATCGTCGGACTGTAGAACTTCAAGCCCTGTGACACGAAAGAATCAGGA
bait_1770	ACAGAAACGGACATGGGGGAAGCGGGGATCTTGGCACCCGAGAATTCCATGTGCCGTCGTCCCAGAGACAGATCGTCGGACTGTAGAACTTTCAAGCCCTGTGACACGAAAGAATCAGGA
bait_1771	ACAGAAACGGACATGGGGGAAGCGGGGACTTGGCACCCGAGAATTCCAATTGCCACACCTCTTCTCCCTACGATCGTCGGACTGTAGAACTTCAAGCCCTGTGACACGAAAGAATCAGGA
bait_1772	ACAGAAACGGACATGGGGGAAGCGGGGATCTTGGCACCCGAGAATTCCAAACAAGTACCCATTTTCACGTAGATCGTCGGACTGTAGAACTTCAAGCCCTGTGACACGAAAGAATCAGGA
bait_1773	ACAGAAACGGACATGGGGGAAGCGGGGATCTTGGCACCCGAGAATTCCAACCAACAAAATCATTTCACCAAGATCGTCGGACTGTAGAACTTCAAGCCCTGTGACACGAAAGAATCAGGA
bait_1774	ACAGAAACGGACATGGGGGAAGCGGGGATCTTGGCACCCGAGAATTCCATGCCTGACTCCACAGTCCATGCGATCGTCGGACTGTAGAACTTCAAGCCCTGTGACACGAAAGAATCAGGA
bait_1775	ACAGAAACGGACATGGGGGAAGCGGGGACTTGGCACCCGAGAATTCCATTCCAGTTCTCCCAGCAGCTCTACGATCGTCGGACTGTAGAACTCAAGCCCTGTGACACGAAAGAATCAGGA
bait_1776	ACAGAAACGGACATGGGGGAAGCGGGGACTTGGCACCCGAGAATTCCACACCTACCCTACTGAGACTCTACTGATCGTCGGACTGTAGAACTCAAGCCCTGTGACACGAAAGAATCAGGA
bait_1777	ACAGAAACGGACATGGGGGAAGCGGGGATACCTTGGCACCCGAGAATTCCACGCCGCCGCCGGCCCCCCGATCGTCGGACTGTAGAACTATTCAAGCCCTGTGACACGAAAGAATCAGGA
bait_1778	ACAGAAACGGACATGGGGGAAGCGGGGATCTTGGCACCCGAGAATTCCACCGTTTTCCCATATGTCCTAAGGATCGTCGGACTGTAGAACTTCAAGCCCTGTGACACGAAAGAATCAGGA
bait_1779	ACAGAAACGGACATGGGGGAAGCGGGGATACCTTGGCACCCGAGAATTCCACATGCTCCTTTCCTTCTGGATCGTCGGACTGTAGAACTATTCAAGCCCTGTGACACGAAAGAATCAGGA
bait_1780	ACAGAAACGGACATGGGGGAAGCGGGGATACTTGGCACCCGAGAATTCCATCCAGATTTCAGACGTCGAAGATCGTCGGACTGTAGAACTTTCAAGCCCTGTGACACGAAAGAATCAGGA
bait_1781	ACAGAAACGGACATGGGGGAAGCGGGGATCTTGGCACCCGAGAATTCCAACAGCACATGCCCTTCTAGTAAGATCGTCGGACTGTAGAACTTCAAGCCCTGTGACACGAAAGAATCAGGA
bait_1782	ACAGAAACGGACATGGGGGAAGCGGGGATCTTGGCACCCGAGAATTCCAAGACACTCTTAAAGCCATTCTGATCGTCGGACTGTAGAACTTTCAAGCCCTGTGACACGAAAGAATCAGGA
bait_1783	ACAGAAACGGACATGGGGGAAGCGGGGATCTTGGCACCCGAGAATTCCAAGTCTCCTGTTATGAGTTACTGGATCGTCGGACTGTAGAACTTCAAGCCCTGTGACACGAAAGAATCAGGA
bait_1784	ACAGAAACGGACATGGGGGAAGCGGGGATACCTTGGCACCCGAGAATTCCACTTGTTGCTCTGAGTCCTGATCGTCGGACTGTAGAACTATTCAAGCCCTGTGACACGAAAGAATCAGGA
bait_1785	ACAGAAACGGACATGGGGGAAGCGGGGATCTTGGCACCCGAGAATTCCACTCTGCCATTGGCCCATTATTGATCGTCGGACTGTAGAACTTTCAAGCCCTGTGACACGAAAGAATCAGGA
bait_1786	ACAGAAACGGACATGGGGGAAGCGGGGATCTTGGCACCCGAGAATTCCAGTATTCATAGTTAAGAAATCCAGATCGTCGGACTGTAGAACTTCAAGCCCTGTGACACGAAAGAATCAGGA
bait_1787	ACAGAAACGGACATGGGGGAAGCGGGGATCTTGGCACCCGAGAATTCCATCTTCAGTCTTTTGCCCTTTCAGATCGTCGGACTGTAGAACTTCAAGCCCTGTGACACGAAAGAATCAGGA
bait_1788	ACAGAAACGGACATGGGGGAAGCGGGGATACCTTGGCACCCGAGAATTCCAAAGAAAGCCCCTTTCCCTGATCGTCGGACTGTAGAACTATTCAAGCCCTGTGACACGAAAGAATCAGGA
bait_1789	ACAGAAACGGACATGGGGGAAGCGGGGATACTTGGCACCCGAGAATTCCAAAAAACTGCAATTTCCTTTGATCGTCGGACTGTAGAACTATTCAAGCCCTGTGACACGAAAGAATCAGGA
bait_1790	ACAGAAACGGACATGGGGGAAGCGGGGATCTTGGCACCCGAGAATTCCACCCATTCAACAAACCTTTCCTGATCGTCGGACTGTAGAACTTTCAAGCCCTGTGACACGAAAGAATCAGGA
bait_1791	ACAGAAACGGACATGGGGGAAGCGGGGATACCTTGGCACCCGAGAATTCCACAGTCTATTGTTCCTGGGGATCGTCGGACTGTAGAACTATTCAAGCCCTGTGACACGAAAGAATCAGGA
bait_1792	ACAGAAACGGACATGGGGGAAGCGGGGATCTTGGCACCCGAGAATTCCACACCCCTACCTGCAGATCGCTGATCGTCGGACTGTAGAACTTTCAAGCCCTGTGACACGAAAGAATCAGGA
bait_1793	ACAGAAACGGACATGGGGGAAGCGGGGATACCTTGGCACCCGAGAATTCCACAGTCCTGCCTGCTCAGGGATCGTCGGACTGTAGAACTATTCAAGCCCTGTGACACGAAAGAATCAGGA
bait_1794	ACAGAAACGGACATGGGGGAAGCGGGGATACTTGGCACCCGAGAATTCCAAAAAAACCACAATAACTTTGATCGTCGGACTGTAGAACTATTCAAGCCCTGTGACACGAAAGAATCAGGA
bait_1795	ACAGAAACGGACATGGGGGAAGCGGGGCTTGGCACCCGAGAATTCCATTCCAACGAAATCCTCAAAGCAATCGATCGTCGGACTGTAGAACTCAAGCCCTGTGACACGAAAGAATCAGGA
bait_1796	ACAGAAACGGACATGGGGGAAGCGGGGATACCTTGGCACCCGAGAATTCCATTTTGGCAGCGGTGGGATGATCGTCGGACTGTAGAACTATTCAAGCCCTGTGACACGAAAGAATCAGGA
bait_1797	ACAGAAACGGACATGGGGGAAGCGGGGACTTGGCACCCGAGAATTCCAGTTTGCCGAGGCTGCAGTGCAGTGATCGTCGGACTGTAGAACTTCAAGCCCTGTGACACGAAAGAATCAGGA
bait_1798	ACAGAAACGGACATGGGGGAAGCGGGGATACTTGGCACCCGAGAATTCCATGCCTACCACTTCCTACCCTGATCGTCGGACTGTAGAACTTTCAAGCCCTGTGACACGAAAGAATCAGGA
bait_1799	ACAGAAACGGACATGGGGGAAGCGGGGATCTTGGCACCCGAGAATTCCATCTGCAGCCCCAGCTGCGGCAGATCGTCGGACTGTAGAACTTTCAAGCCCTGTGACACGAAAGAATCAGGA
bait_1800	ACAGAAACGGACATGGGGGAAGCGGGGATCTTGGCACCCGAGAATTCCATGTCAGCATCCGCTCCAGCTTGATCGTCGGACTGTAGAACTTTCAAGCCCTGTGACACGAAAGAATCAGGA
bait_1801	ACAGAAACGGACATGGGGGAAGCGGGGATACTTGGCACCCGAGAATTCCAAACATACAGACCCCATCTCTGATCGTCGGACTGTAGAACTTTCAAGCCCTGTGACACGAAAGAATCAGGA
bait_1802	ACAGAAACGGACATGGGGGAAGCGGGGATACTTGGCACCCGAGAATTCCACGCCGCAGCCGCCGAAGCCGGATCGTCGGACTGTAGAACTTTCAAGCCCTGTGACACGAAAGAATCAGGA
bait_1803	ACAGAAACGGACATGGGGGAAGCGGGGATACCTTGGCACCCGAGAATTCCATGCAAATGTATCACCAAAGATCGTCGGACTGTAGAACTATTCAAGCCCTGTGACACGAAAGAATCAGGA
bait_1804	ACAGAAACGGACATGGGGGAAGCGGGGACTTGGCACCCGAGAATTCCAACGGGGTGTCCTGGCCCAGCCTGGATCGTCGGACTGTAGAACTTCAAGCCCTGTGACACGAAAGAATCAGGA
bait_1805	ACAGAAACGGACATGGGGGAAGCGGGGATCTTGGCACCCGAGAATTCCATTCTCCTTTCCATCTTTTCATGATCGTCGGACTGTAGAACTTTCAAGCCCTGTGACACGAAAGAATCAGGA
bait_1806	ACAGAAACGGACATGGGGGAAGCGGGGACTTGGCACCCGAGAATTCCAACAATATGCTCACAGTGACACGAAGATCGTCGGACTGTAGAACTCAAGCCCTGTGACACGAAAGAATCAGGA
bait_1807	ACAGAAACGGACATGGGGGAAGCGGGGATACTTGGCACCCGAGAATTCCAGCAAAAACCACATTACTTTTGATCGTCGGACTGTAGAACTTTCAAGCCCTGTGACACGAAAGAATCAGGA
bait_1808	ACAGAAACGGACATGGGGGAAGCGGGGATCTTGGCACCCGAGAATTCCACACTGGCTTCTCCTGCTTTCCAGATCGTCGGACTGTAGAACTTCAAGCCCTGTGACACGAAAGAATCAGGA
bait_1809	ACAGAAACGGACATGGGGGAAGCGGGGATCTTGGCACCCGAGAATTCCAACCCACACCCAGAGCACTGGCAGATCGTCGGACTGTAGAACTTCAAGCCCTGTGACACGAAAGAATCAGGA
bait_1810	ACAGAAACGGACATGGGGGAAGCGGGGATCTTGGCACCCGAGAATTCCAAATCAGTTTTGTGCAAGCTTAGATCGTCGGACTGTAGAACTTTCAAGCCCTGTGACACGAAAGAATCAGGA
bait_1811	ACAGAAACGGACATGGGGGAAGCGGGGATACCTTGGCACCCGAGAATTCCATCAGATGCTTCTTCTTTTGATCGTCGGACTGTAGAACTATTCAAGCCCTGTGACACGAAAGAATCAGGA
bait_1812	ACAGAAACGGACATGGGGGAAGCGGGGATCTTGGCACCCGAGAATTCCAAGCGTTCCTTCTCCTCTCTGCGATCGTCGGACTGTAGAACTTTCAAGCCCTGTGACACGAAAGAATCAGGA
bait_1813	ACAGAAACGGACATGGGGGAAGCGGGGCTTGGCACCCGAGAATTCCATGTTACACCATTCCACTTCATTCTTGATCGTCGGACTGTAGAACTCAAGCCCTGTGACACGAAAGAATCAGGA
bait_1814	ACAGAAACGGACATGGGGGAAGCGGGCTTGGCACCCGAGAATTCCAAGCCTGGATAGCTGACAACCGCTGGATGATCGTCGGACTGTAGAACTAAGCCCTGTGACACGAAAGAATCAGGA
bait_1815	ACAGAAACGGACATGGGGGAAGCGGGGATCTTGGCACCCGAGAATTCCATTACTACACTTGATCTTAGCCGATCGTCGGACTGTAGAACTTTCAAGCCCTGTGACACGAAAGAATCAGGA
bait_1816	ACAGAAACGGACATGGGGGAAGCGGGGATACTTGGCACCCGAGAATTCCAGACTGTGTCTACTCCTTGATGATCGTCGGACTGTAGAACTTTCAAGCCCTGTGACACGAAAGAATCAGGA
bait_1817	ACAGAAACGGACATGGGGGAAGCGGGGATCTTGGCACCCGAGAATTCCAAACGTGCTCAGCAGACAAAACAGATCGTCGGACTGTAGAACTTCAAGCCCTGTGACACGAAAGAATCAGGA
bait_1818	ACAGAAACGGACATGGGGGAAGCGGGGATCTTGGCACCCGAGAATTCCAATGTGTTCACGTATGTATACATGATCGTCGGACTGTAGAACTTCAAGCCCTGTGACACGAAAGAATCAGGA
bait_1819	ACAGAAACGGACATGGGGGAAGCGGGGCTTGGCACCCGAGAATTCCATTAAGTTCAGCATTACTCTCTGCGTGATCGTCGGACTGTAGAACTCAAGCCCTGTGACACGAAAGAATCAGGA
bait_1820	ACAGAAACGGACATGGGGGAAGCGGGGATCTTGGCACCCGAGAATTCCAAGGATTATCCACTTCTTCCTAGATCGTCGGACTGTAGAACTTTCAAGCCCTGTGACACGAAAGAATCAGGA
bait_1821	ACAGAAACGGACATGGGGGAAGCGGGGATACTTGGCACCCGAGAATTCCACGTGGCCTGTCATTCTACCAGATCGTCGGACTGTAGAACTTTCAAGCCCTGTGACACGAAAGAATCAGGA
bait_1822	ACAGAAACGGACATGGGGGAAGCGGGCTTGGCACCCGAGAATTCCATCGGCGCTCCCCTCCAAGTCCGGCGGGGATCGTCGGACTGTAGAACTAAGCCCTGTGACACGAAAGAATCAGGA
bait_1823	ACAGAAACGGACATGGGGGAAGCGGGGATACCTTGGCACCCGAGAATTCCAAAGCCATATTCAGTCGTGGATCGTCGGACTGTAGAACTATTCAAGCCCTGTGACACGAAAGAATCAGGA
bait_1824	ACAGAAACGGACATGGGGGAAGCGGGGATCTTGGCACCCGAGAATTCCATCTTCTCCCATCCTGCTTCTCTGATCGTCGGACTGTAGAACTTCAAGCCCTGTGACACGAAAGAATCAGGA
bait_1825	ACAGAAACGGACATGGGGGAAGCGGGGATCTTGGCACCCGAGAATTCCACAAAAGTAATTGCGGCTTTGAGATCGTCGGACTGTAGAACTTTCAAGCCCTGTGACACGAAAGAATCAGGA
bait_1826	ACAGAAACGGACATGGGGGAAGCGGGGATCTTGGCACCCGAGAATTCCAACCCCCAGCCCCAGCCCGGCCGATCGTCGGACTGTAGAACTTTCAAGCCCTGTGACACGAAAGAATCAGGA
bait_1827	ACAGAAACGGACATGGGGGAAGCGGGGATACTTGGCACCCGAGAATTCCAATCAGCCTAATTCCTACTTGATCGTCGGACTGTAGAACTATTCAAGCCCTGTGACACGAAAGAATCAGGA
bait_1828	ACAGAAACGGACATGGGGGAAGCGGGGATACTTGGCACCCGAGAATTCCATTGCCCACGTTCAACTTCTGATCGTCGGACTGTAGAACTATTCAAGCCCTGTGACACGAAAGAATCAGGA
bait_1829	ACAGAAACGGACATGGGGGAAGCGGGGATCTTGGCACCCGAGAATTCCAACAATGGAATCATACAATATATGATCGTCGGACTGTAGAACTTCAAGCCCTGTGACACGAAAGAATCAGGA
bait_1830	ACAGAAACGGACATGGGGGAAGCGGGGATACTTGGCACCCGAGAATTCCAAATATGTCCTGACTATAACTGATCGTCGGACTGTAGAACTTTCAAGCCCTGTGACACGAAAGAATCAGGA
bait_1831	ACAGAAACGGACATGGGGGAAGCGGGGATCTTGGCACCCGAGAATTCCATCTGGGGTGGGAGAGGATCAGGATCGTCGGACTGTAGAACTTTCAAGCCCTGTGACACGAAAGAATCAGGA
bait_1832	ACAGAAACGGACATGGGGGAAGCGGGGACTTGGCACCCGAGAATTCCATCGGCCTGGGAAGAACCCGTTCTGGATCGTCGGACTGTAGAACTCAAGCCCTGTGACACGAAAGAATCAGGA
bait_1833	ACAGAAACGGACATGGGGGAAGCGGGGATCTTGGCACCCGAGAATTCCATTAACCACAGTGCTTTACTCTCGATCGTCGGACTGTAGAACTTCAAGCCCTGTGACACGAAAGAATCAGGA
bait_1834	ACAGAAACGGACATGGGGGAAGCGGGGACTTGGCACCCGAGAATTCCAATACAGTAGCCCCTTTTTATCCAGATCGTCGGACTGTAGAACTTCAAGCCCTGTGACACGAAAGAATCAGGA
bait_1835	ACAGAAACGGACATGGGGGAAGCGGGGATACTTGGCACCCGAGAATTCCAAGAACTAATCCACCGTACAGATCGTCGGACTGTAGAACTATTCAAGCCCTGTGACACGAAAGAATCAGGA
bait_1836	ACAGAAACGGACATGGGGGAAGCGGGGATCTTGGCACCCGAGAATTCCATTTAATCTTACATGAACCCTTGATCGTCGGACTGTAGAACTTTCAAGCCCTGTGACACGAAAGAATCAGGA
bait_1837	ACAGAAACGGACATGGGGGAAGCGGGGATCTTGGCACCCGAGAATTCCATAAAAAACCACAATTACTTTTGATCGTCGGACTGTAGAACTTTCAAGCCCTGTGACACGAAAGAATCAGGA
bait_1838	ACAGAAACGGACATGGGGGAAGCGGGGATCTTGGCACCCGAGAATTCCACCCAGACAGCCCTCCCGGGCTGATCGTCGGACTGTAGAACTTTCAAGCCCTGTGACACGAAAGAATCAGGA
bait_1839	ACAGAAACGGACATGGGGGAAGCGGGGATACTTGGCACCCGAGAATTCCAACCAAAGAATCAAAAGTTAGATCGTCGGACTGTAGAACTATTCAAGCCCTGTGACACGAAAGAATCAGGA
bait_1840	ACAGAAACGGACATGGGGGAAGCGGGGACTTGGCACCCGAGAATTCCAAGCAGGGATGGAGAGGGAATGCAGATCGTCGGACTGTAGAACTTCAAGCCCTGTGACACGAAAGAATCAGGA
bait_1841	ACAGAAACGGACATGGGGGAAGCGGGGATCTTGGCACCCGAGAATTCCATGTTCCACTGCCACTACCTAATGATCGTCGGACTGTAGAACTTCAAGCCCTGTGACACGAAAGAATCAGGA
bait_1842	ACAGAAACGGACATGGGGGAAGCGGGGATCTTGGCACCCGAGAATTCCAAGCAGTCTTTTGCCCTTCCAGCGATCGTCGGACTGTAGAACTTCAAGCCCTGTGACACGAAAGAATCAGGA
bait_1843	ACAGAAACGGACATGGGGGAAGCGGGGATCTTGGCACCCGAGAATTCCATTTCTCTACCAATCTTACCACAGATCGTCGGACTGTAGAACTTCAAGCCCTGTGACACGAAAGAATCAGGA
bait_1844	ACAGAAACGGACATGGGGGAAGCGGGGATCTTGGCACCCGAGAATTCCAAGCAAGTTACTAACCCTCTCTGATCGTCGGACTGTAGAACTTTCAAGCCCTGTGACACGAAAGAATCAGGA
bait_1845	ACAGAAACGGACATGGGGGAAGCGGGGATACTTGGCACCCGAGAATTCCATGAATCCCCTCAGTATGCCAGATCGTCGGACTGTAGAACTTTCAAGCCCTGTGACACGAAAGAATCAGGA
bait_1846	ACAGAAACGGACATGGGGGAAGCGGGGATCTTGGCACCCGAGAATTCCATGTGTCTATCATCCCTAAGAAGATCGTCGGACTGTAGAACTTTCAAGCCCTGTGACACGAAAGAATCAGGA
bait_1847	ACAGAAACGGACATGGGGGAAGCGGGGACTTGGCACCCGAGAATTCCACTCGCTCTTGTTGCCCAGGCGGGGATCGTCGGACTGTAGAACTTCAAGCCCTGTGACACGAAAGAATCAGGA
bait_1848	ACAGAAACGGACATGGGGGAAGCGGGGATCTTGGCACCCGAGAATTCCACTGCGGGCTCCTTTCACTTTCGATCGTCGGACTGTAGAACTTTCAAGCCCTGTGACACGAAAGAATCAGGA
bait_1849	ACAGAAACGGACATGGGGGAAGCGGGGATCTTGGCACCCGAGAATTCCACAGAAGTCTCCGCCTTCCTCAGATCGTCGGACTGTAGAACTTTCAAGCCCTGTGACACGAAAGAATCAGGA
bait_1850	ACAGAAACGGACATGGGGGAAGCGGGGATCTTGGCACCCGAGAATTCCATGAGCAACGCTATACACCAGATGATCGTCGGACTGTAGAACTTCAAGCCCTGTGACACGAAAGAATCAGGA
bait_1851	ACAGAAACGGACATGGGGGAAGCGGGGATCTTGGCACCCGAGAATTCCACCAGCCTGAGCAACACAGTGCAGATCGTCGGACTGTAGAACTTCAAGCCCTGTGACACGAAAGAATCAGGA
bait_1852	ACAGAAACGGACATGGGGGAAGCGGGGATACCTTGGCACCCGAGAATTCCACTGGCCTCCCGCAGCCCTGATCGTCGGACTGTAGAACTATTCAAGCCCTGTGACACGAAAGAATCAGGA
bait_1853	ACAGAAACGGACATGGGGGAAGCGGGGACTTGGCACCCGAGAATTCCACACTACACTATGCCACTTTCCATGATCGTCGGACTGTAGAACTTCAAGCCCTGTGACACGAAAGAATCAGGA
bait_1854	ACAGAAACGGACATGGGGGAAGCGGGGACTTGGCACCCGAGAATTCCAAGCGACCCTCCAGCCTCAGCCTCGATCGTCGGACTGTAGAACTTCAAGCCCTGTGACACGAAAGAATCAGGA
bait_1855	ACAGAAACGGACATGGGGGAAGCGGGGATCTTGGCACCCGAGAATTCCAAAAAAGTAACTGCAGTTTTTGGATCGTCGGACTGTAGAACTTTCAAGCCCTGTGACACGAAAGAATCAGGA
bait_1856	ACAGAAACGGACATGGGGGAAGCGGGGATACTTGGCACCCGAGAATTCCAAGCTGCTGCCCAGGCCCAGGGATCGTCGGACTGTAGAACTTTCAAGCCCTGTGACACGAAAGAATCAGGA
bait_1857	ACAGAAACGGACATGGGGGAAGCGGGGATACTTGGCACCCGAGAATTCCACACTCCCCTACTGAGTCCTGATCGTCGGACTGTAGAACTATTCAAGCCCTGTGACACGAAAGAATCAGGA
bait_1858	ACAGAAACGGACATGGGGGAAGCGGGGATCTTGGCACCCGAGAATTCCACAAACACCACACAGCCTCCCAAGATCGTCGGACTGTAGAACTTCAAGCCCTGTGACACGAAAGAATCAGGA
bait_1859	ACAGAAACGGACATGGGGGAAGCGGGGACTTGGCACCCGAGAATTCCAGCATTCGTGGTTCGTCAGCTCCTGATCGTCGGACTGTAGAACTTCAAGCCCTGTGACACGAAAGAATCAGGA
bait_1860	ACAGAAACGGACATGGGGGAAGCGGGGACTTGGCACCCGAGAATTCCAGGCAGATTTCTAACTTTGTTCTCAGATCGTCGGACTGTAGAACTCAAGCCCTGTGACACGAAAGAATCAGGA
bait_1861	ACAGAAACGGACATGGGGGAAGCGGGGATGGCACCCGAGAATTCCATAGAGACGGGGTCTCGCTATGTTACCCAGATCGTCGGACTGTAGAACAAGCCCTGTGACACGAAAGAATCAGGA
bait_1862	ACAGAAACGGACATGGGGGAAGCGGGGATCTTGGCACCCGAGAATTCCAATTCTTCTACCTCATTTCCTAGATCGTCGGACTGTAGAACTTTCAAGCCCTGTGACACGAAAGAATCAGGA
bait_1863	ACAGAAACGGACATGGGGGAAGCGGGGATACCTTGGCACCCGAGAATTCCAGCAGTCTCCAACTCCGGCGATCGTCGGACTGTAGAACTATTCAAGCCCTGTGACACGAAAGAATCAGGA
bait_1864	ACAGAAACGGACATGGGGGAAGCGGGGATCTTGGCACCCGAGAATTCCACAGCACCAGCTCCTTGGCAGAGATCGTCGGACTGTAGAACTTTCAAGCCCTGTGACACGAAAGAATCAGGA
bait_1865	ACAGAAACGGACATGGGGGAAGCGGGGATCTTGGCACCCGAGAATTCCAAAGAACTCTTCCAGCTTCAAAGATCGTCGGACTGTAGAACTTTCAAGCCCTGTGACACGAAAGAATCAGGA
bait_1866	ACAGAAACGGACATGGGGGAAGCGGGGATCTTGGCACCCGAGAATTCCACTACAGAGAATGCTGCCCCCACGATCGTCGGACTGTAGAACTTCAAGCCCTGTGACACGAAAGAATCAGGA
bait_1867	ACAGAAACGGACATGGGGGAAGCGGGGATACCTTGGCACCCGAGAATTCCATGCATTATGTCACCCTGGGATCGTCGGACTGTAGAACTATTCAAGCCCTGTGACACGAAAGAATCAGGA
bait_1868	ACAGAAACGGACATGGGGGAAGCGGGGACTTGGCACCCGAGAATTCCAAAGAGAAGAACGATCATCAATGGCGATCGTCGGACTGTAGAACTCAAGCCCTGTGACACGAAAGAATCAGGA
bait_1869	ACAGAAACGGACATGGGGGAAGCGGGGATACCTTGGCACCCGAGAATTCCATCTACTGCCTCATCTTTTGATCGTCGGACTGTAGAACTATTCAAGCCCTGTGACACGAAAGAATCAGGA
bait_1870	ACAGAAACGGACATGGGGGAAGCGGGGATCTTGGCACCCGAGAATTCCAACAAAAACCACAATCACTTTTGGATCGTCGGACTGTAGAACTTCAAGCCCTGTGACACGAAAGAATCAGGA
bait_1871	ACAGAAACGGACATGGGGGAAGCGGGGACTTGGCACCCGAGAATTCCATTAGTCCCTGAGCCTGGCATTTCCGATCGTCGGACTGTAGAACTCAAGCCCTGTGACACGAAAGAATCAGGA
bait_1872	ACAGAAACGGACATGGGGGAAGCGGGGATCTTGGCACCCGAGAATTCCAATACTTATTTGGTCTCCGATAGATCGTCGGACTGTAGAACTTTCAAGCCCTGTGACACGAAAGAATCAGGA
bait_1873	ACAGAAACGGACATGGGGGAAGCGGGGACTTGGCACCCGAGAATTCCATGTGTGAGGAACAAGAGACAACAAGATCGTCGGACTGTAGAACTCAAGCCCTGTGACACGAAAGAATCAGGA
bait_1874	ACAGAAACGGACATGGGGGAAGCGGGGATCTTGGCACCCGAGAATTCCAAAGCTCAATGCCAATCATTCCAGATCGTCGGACTGTAGAACTTCAAGCCCTGTGACACGAAAGAATCAGGA
bait_1875	ACAGAAACGGACATGGGGGAAGCGGGGATACCTTGGCACCCGAGAATTCCACACACCACACGCACGCACGATCGTCGGACTGTAGAACTATTCAAGCCCTGTGACACGAAAGAATCAGGA
bait_1876	ACAGAAACGGACATGGGGGAAGCGGGGATACCTTGGCACCCGAGAATTCCACCCGTCCTACCCGGCCCTGATCGTCGGACTGTAGAACTATTCAAGCCCTGTGACACGAAAGAATCAGGA
bait_1877	ACAGAAACGGACATGGGGGAAGCGGGGATCTTGGCACCCGAGAATTCCAGCCAAACCCAGCCCCTCCCAGGATCGTCGGACTGTAGAACTTTCAAGCCCTGTGACACGAAAGAATCAGGA
bait_1878	ACAGAAACGGACATGGGGGAAGCGGGGATCTTGGCACCCGAGAATTCCATTCCCCTATTCTTATATGTGCTGATCGTCGGACTGTAGAACTTCAAGCCCTGTGACACGAAAGAATCAGGA
bait_1879	ACAGAAACGGACATGGGGGAAGCGGGGATCTTGGCACCCGAGAATTCCAAAAACCATCCACATAGTTCCTGGATCGTCGGACTGTAGAACTTCAAGCCCTGTGACACGAAAGAATCAGGA
bait_1880	ACAGAAACGGACATGGGGGAAGCGGGGATCTTGGCACCCGAGAATTCCAAGTTACTTTGCCTTATCCCCAGATCGTCGGACTGTAGAACTTTCAAGCCCTGTGACACGAAAGAATCAGGA
bait_1881	ACAGAAACGGACATGGGGGAAGCGGGGATCTTGGCACCCGAGAATTCCACCAGGCCTGTCACAGAGGAGTGATCGTCGGACTGTAGAACTTTCAAGCCCTGTGACACGAAAGAATCAGGA
bait_1882	ACAGAAACGGACATGGGGGAAGCGGGGATACTTGGCACCCGAGAATTCCACGCTCATCATAGTCCTCTCGATCGTCGGACTGTAGAACTATTCAAGCCCTGTGACACGAAAGAATCAGGA
bait_1883	ACAGAAACGGACATGGGGGAAGCGGGGATCTTGGCACCCGAGAATTCCAAACCGAGTAGAAGTTTCCCTTTGATCGTCGGACTGTAGAACTTCAAGCCCTGTGACACGAAAGAATCAGGA
bait_1884	ACAGAAACGGACATGGGGGAAGCGGGGATCTTGGCACCCGAGAATTCCATGTGCAGTTCCTGGTTTTCTAAGATCGTCGGACTGTAGAACTTCAAGCCCTGTGACACGAAAGAATCAGGA
bait_1885	ACAGAAACGGACATGGGGGAAGCGGGGATCTTGGCACCCGAGAATTCCAGAAATTTTAAGTAGGTCCTGTGATCGTCGGACTGTAGAACTTTCAAGCCCTGTGACACGAAAGAATCAGGA
bait_1886	ACAGAAACGGACATGGGGGAAGCGGGGATACTTGGCACCCGAGAATTCCAACTGCATCCTCTACTTCCTGATCGTCGGACTGTAGAACTATTCAAGCCCTGTGACACGAAAGAATCAGGA
bait_1887	ACAGAAACGGACATGGGGGAAGCGGGGATACTTGGCACCCGAGAATTCCATCTGCTTCACCGTTCTGCCTGATCGTCGGACTGTAGAACTTTCAAGCCCTGTGACACGAAAGAATCAGGA
bait_1888	ACAGAAACGGACATGGGGGAAGCGGGGATCTTGGCACCCGAGAATTCCATAAATCTAAATTCCCTCTACTTGATCGTCGGACTGTAGAACTTCAAGCCCTGTGACACGAAAGAATCAGGA
bait_1889	ACAGAAACGGACATGGGGGAAGCGGGGATCTTGGCACCCGAGAATTCCATCTCCAGCAGGCCCAGATGTTTGATCGTCGGACTGTAGAACTTCAAGCCCTGTGACACGAAAGAATCAGGA
bait_1890	ACAGAAACGGACATGGGGGAAGCGGGCTTGGCACCCGAGAATTCCACCCCTTGTCTGTTTGACAGTTCTACCTGATCGTCGGACTGTAGAACTAAGCCCTGTGACACGAAAGAATCAGGA
bait_1891	ACAGAAACGGACATGGGGGAAGCGGGGATACCTTGGCACCCGAGAATTCCACTGACATCTCCAGCTCCTGATCGTCGGACTGTAGAACTATTCAAGCCCTGTGACACGAAAGAATCAGGA
bait_1892	ACAGAAACGGACATGGGGGAAGCGGGGATCTTGGCACCCGAGAATTCCAGGCCTATGGTTAGTGACCAATGATCGTCGGACTGTAGAACTTTCAAGCCCTGTGACACGAAAGAATCAGGA
bait_1893	ACAGAAACGGACATGGGGGAAGCGGGGACTTGGCACCCGAGAATTCCAGCGCTTGTGTGTGTACAGACAGAGATCGTCGGACTGTAGAACTTCAAGCCCTGTGACACGAAAGAATCAGGA
bait_1894	ACAGAAACGGACATGGGGGAAGCGGGGATACCTTGGCACCCGAGAATTCCACCAGCTCCAACTCTTCAGGATCGTCGGACTGTAGAACTATTCAAGCCCTGTGACACGAAAGAATCAGGA
bait_1895	ACAGAAACGGACATGGGGGAAGCGGGGATACTTGGCACCCGAGAATTCCAGAAAAGTAATCACAGTTTTTGATCGTCGGACTGTAGAACTTTCAAGCCCTGTGACACGAAAGAATCAGGA
bait_1896	ACAGAAACGGACATGGGGGAAGCGGGGACTTGGCACCCGAGAATTCCACCGGGTAACCACAAAACATCTTGAGATCGTCGGACTGTAGAACTCAAGCCCTGTGACACGAAAGAATCAGGA
bait_1897	ACAGAAACGGACATGGGGGAAGCGGGGATCTTGGCACCCGAGAATTCCAGGCAAAACCCGCAATTACTTGTGATCGTCGGACTGTAGAACTTCAAGCCCTGTGACACGAAAGAATCAGGA
bait_1898	ACAGAAACGGACATGGGGGAAGCGGGGATCTTGGCACCCGAGAATTCCAAGAAACACCAGGCTCTATGTGGGATCGTCGGACTGTAGAACTTCAAGCCCTGTGACACGAAAGAATCAGGA
bait_1899	ACAGAAACGGACATGGGGGAAGCGGGGATACTTGGCACCCGAGAATTCCACAAAATGTCCACACGAATCGATCGTCGGACTGTAGAACTATTCAAGCCCTGTGACACGAAAGAATCAGGA
bait_1900	ACAGAAACGGACATGGGGGAAGCGGGGATCTTGGCACCCGAGAATTCCATATATCTCCTCAGGAAAACATAGATCGTCGGACTGTAGAACTTCAAGCCCTGTGACACGAAAGAATCAGGA
bait_1901	ACAGAAACGGACATGGGGGAAGCGGGGATCTTGGCACCCGAGAATTCCAAGCCATTATTCCACTTATATGGATCGTCGGACTGTAGAACTTTCAAGCCCTGTGACACGAAAGAATCAGGA
bait_1902	ACAGAAACGGACATGGGGGAAGCGGGGATACTTGGCACCCGAGAATTCCACTCTACACACTCCTACTGCTGATCGTCGGACTGTAGAACTTTCAAGCCCTGTGACACGAAAGAATCAGGA
bait_1903	ACAGAAACGGACATGGGGGAAGCGGGGACTTGGCACCCGAGAATTCCAGCAATATGCTATTGGTGAACTTAGATCGTCGGACTGTAGAACTTCAAGCCCTGTGACACGAAAGAATCAGGA
bait_1904	ACAGAAACGGACATGGGGGAAGCGGGGACTTGGCACCCGAGAATTCCATGTCAGGCACAGTTGATGAGTGTGATCGTCGGACTGTAGAACTTCAAGCCCTGTGACACGAAAGAATCAGGA
bait_1905	ACAGAAACGGACATGGGGGAAGCGGGGATACTTGGCACCCGAGAATTCCATGAATACTTCAGTCATGCTTGATCGTCGGACTGTAGAACTTTCAAGCCCTGTGACACGAAAGAATCAGGA
bait_1906	ACAGAAACGGACATGGGGGAAGCGGGGATACTTGGCACCCGAGAATTCCAAAAATAATTGCAGTTTTTAGATCGTCGGACTGTAGAACTATTCAAGCCCTGTGACACGAAAGAATCAGGA
bait_1907	ACAGAAACGGACATGGGGGAAGCGGGGATCTTGGCACCCGAGAATTCCACACATATTCTTCACAGCATGTTGATCGTCGGACTGTAGAACTTCAAGCCCTGTGACACGAAAGAATCAGGA
bait_1908	ACAGAAACGGACATGGGGGAAGCGGGGATCTTGGCACCCGAGAATTCCACAAACCCTTCATCGTACAGGTAGATCGTCGGACTGTAGAACTTCAAGCCCTGTGACACGAAAGAATCAGGA
bait_1909	ACAGAAACGGACATGGGGGAAGCGGGGATCTTGGCACCCGAGAATTCCATGTGAGCAGAGCAAGGCCTGTTGATCGTCGGACTGTAGAACTTCAAGCCCTGTGACACGAAAGAATCAGGA
bait_1910	ACAGAAACGGACATGGGGGAAGCGGGGATCTTGGCACCCGAGAATTCCAATCAGCTTCTGCCCAGGTTCTCGATCGTCGGACTGTAGAACTTCAAGCCCTGTGACACGAAAGAATCAGGA
bait_1911	ACAGAAACGGACATGGGGGAAGCGGGGACTTGGCACCCGAGAATTCCAGCTCTACACGTTCAAAGAAACTTGATCGTCGGACTGTAGAACTTCAAGCCCTGTGACACGAAAGAATCAGGA
bait_1912	ACAGAAACGGACATGGGGGAAGCGGGGCTTGGCACCCGAGAATTCCAGGATAGGACCGAACAGTCCGATTCTGATCGTCGGACTGTAGAACTCAAGCCCTGTGACACGAAAGAATCAGGA
bait_1913	ACAGAAACGGACATGGGGGAAGCGGGGATCTTGGCACCCGAGAATTCCAGCAGCCCCAGCCCGCCGCCCGGATCGTCGGACTGTAGAACTTTCAAGCCCTGTGACACGAAAGAATCAGGA
bait_1914	ACAGAAACGGACATGGGGGAAGCGGGGCTTGGCACCCGAGAATTCCATCACTGCAAACTCCACATCCCGGGTTGATCGTCGGACTGTAGAACTAAGCCCTGTGACACGAAAGAATCAGGA
bait_1915	ACAGAAACGGACATGGGGGAAGCGGGGATCTTGGCACCCGAGAATTCCATAGGAGCAAGGAGGGAGAGGGAGATCGTCGGACTGTAGAACTTCAAGCCCTGTGACACGAAAGAATCAGGA
bait_1916	ACAGAAACGGACATGGGGGAAGCGGGGACTTGGCACCCGAGAATTCCAAACCATTTTTCCTCCTCCCAATAAGATCGTCGGACTGTAGAACTCAAGCCCTGTGACACGAAAGAATCAGGA
bait_1917	ACAGAAACGGACATGGGGGAAGCGGGGATCTTGGCACCCGAGAATTCCAATGCAGGGTTAGAGTGGCTTAGATCGTCGGACTGTAGAACTTTCAAGCCCTGTGACACGAAAGAATCAGGA
bait_1918	ACAGAAACGGACATGGGGGAAGCGGGGACTTGGCACCCGAGAATTCCAAAAGCAGCACGTATGTTCCACCAAGATCGTCGGACTGTAGAACTCAAGCCCTGTGACACGAAAGAATCAGGA
bait_1919	ACAGAAACGGACATGGGGGAAGCGGGGATCTTGGCACCCGAGAATTCCAGCATTGGTGAGACATCCCTTGAGATCGTCGGACTGTAGAACTTCAAGCCCTGTGACACGAAAGAATCAGGA
bait_1920	ACAGAAACGGACATGGGGGAAGCGGGGATCTTGGCACCCGAGAATTCCAAGGAATAATCTGCAGAACATCTGATCGTCGGACTGTAGAACTTCAAGCCCTGTGACACGAAAGAATCAGGA
bait_1921	ACAGAAACGGACATGGGGGAAGCGGGGCTTGGCACCCGAGAATTCCAAGCCACTGCACTGCAGCCCGGGTGACGATCGTCGGACTGTAGAACTAAGCCCTGTGACACGAAAGAATCAGGA
bait_1922	ACAGAAACGGACATGGGGGAAGCGGGGATCTTGGCACCCGAGAATTCCAATCCTTTCCACTAATCTTTCCGATCGTCGGACTGTAGAACTTTCAAGCCCTGTGACACGAAAGAATCAGGA
bait_1923	ACAGAAACGGACATGGGGGAAGCGGGGATACTTGGCACCCGAGAATTCCATGTGTGCCTGTGGTCCCCAAGATCGTCGGACTGTAGAACTTTCAAGCCCTGTGACACGAAAGAATCAGGA
bait_1924	ACAGAAACGGACATGGGGGAAGCGGGGATACTTGGCACCCGAGAATTCCATGAGAGCTGCTGAGTCTTGAGATCGTCGGACTGTAGAACTTTCAAGCCCTGTGACACGAAAGAATCAGGA
bait_1925	ACAGAAACGGACATGGGGGAAGCGGGGATACCTTGGCACCCGAGAATTCCATACCACAGCTCCACTCCTGATCGTCGGACTGTAGAACTATTCAAGCCCTGTGACACGAAAGAATCAGGA
bait_1926	ACAGAAACGGACATGGGGGAAGCGGGGATACCTTGGCACCCGAGAATTCCATGCCCCCTCTGTGTCCGCGATCGTCGGACTGTAGAACTATTCAAGCCCTGTGACACGAAAGAATCAGGA
bait_1927	ACAGAAACGGACATGGGGGAAGCGGGGATACTTGGCACCCGAGAATTCCACAAACCCCAACACTCACCTCGATCGTCGGACTGTAGAACTTTCAAGCCCTGTGACACGAAAGAATCAGGA
bait_1928	ACAGAAACGGACATGGGGGAAGCGGGGATACCTTGGCACCCGAGAATTCCATCTTACCAAGTCAAATATGATCGTCGGACTGTAGAACTATTCAAGCCCTGTGACACGAAAGAATCAGGA
bait_1929	ACAGAAACGGACATGGGGGAAGCGGGGATCTTGGCACCCGAGAATTCCAACAGCTCTGATGATATCTATATGATCGTCGGACTGTAGAACTTCAAGCCCTGTGACACGAAAGAATCAGGA
bait_1930	ACAGAAACGGACATGGGGGAAGCGGGGATCTTGGCACCCGAGAATTCCACAAAAACCATAACTACTTTCGGATCGTCGGACTGTAGAACTTTCAAGCCCTGTGACACGAAAGAATCAGGA
bait_1931	ACAGAAACGGACATGGGGGAAGCGGGGATACTTGGCACCCGAGAATTCCAAGCCATCCAGCCCAGCCAAGGATCGTCGGACTGTAGAACTTTCAAGCCCTGTGACACGAAAGAATCAGGA
bait_1932	ACAGAAACGGACATGGGGGAAGCGGGGATCTTGGCACCCGAGAATTCCACCGTCCTAAGTTGAAAATACCAGATCGTCGGACTGTAGAACTTCAAGCCCTGTGACACGAAAGAATCAGGA
bait_1933	ACAGAAACGGACATGGGGGAAGCGGGGATCTTGGCACCCGAGAATTCCACCTGACAGCCAAACTGGTTTCAGATCGTCGGACTGTAGAACTTCAAGCCCTGTGACACGAAAGAATCAGGA
bait_1934	ACAGAAACGGACATGGGGGAAGCGGGGATCTTGGCACCCGAGAATTCCAGCAAAAGTAACTGCAGTTTTCGGATCGTCGGACTGTAGAACTTCAAGCCCTGTGACACGAAAGAATCAGGA
bait_1935	ACAGAAACGGACATGGGGGAAGCGGGGATCTTGGCACCCGAGAATTCCAGGGTATCAGAGGCCCTCCTCTGATCGTCGGACTGTAGAACTTTCAAGCCCTGTGACACGAAAGAATCAGGA
bait_1936	ACAGAAACGGACATGGGGGAAGCGGGGATCTTGGCACCCGAGAATTCCAATGGTGCTGCTTATTTCCATCGATCGTCGGACTGTAGAACTTTCAAGCCCTGTGACACGAAAGAATCAGGA
bait_1937	ACAGAAACGGACATGGGGGAAGCGGGGACTTGGCACCCGAGAATTCCAGAAGCCCAGACTCCCCCTACCCGGATCGTCGGACTGTAGAACTTCAAGCCCTGTGACACGAAAGAATCAGGA
bait_1938	ACAGAAACGGACATGGGGGAAGCGGGGATACCTTGGCACCCGAGAATTCCAAGCAAATCCCAACAGTATGATCGTCGGACTGTAGAACTATTCAAGCCCTGTGACACGAAAGAATCAGGA
bait_1939	ACAGAAACGGACATGGGGGAAGCGGGGATCTTGGCACCCGAGAATTCCACTGTCTGTCTATCCATCCCCCGATCGTCGGACTGTAGAACTTTCAAGCCCTGTGACACGAAAGAATCAGGA
bait_1940	ACAGAAACGGACATGGGGGAAGCGGGGATCTTGGCACCCGAGAATTCCAAGCAAAAGCCACAATTACTTTTGATCGTCGGACTGTAGAACTTCAAGCCCTGTGACACGAAAGAATCAGGA
bait_1941	ACAGAAACGGACATGGGGGAAGCGGGGATACCTTGGCACCCGAGAATTCCAAAAAAAACCCCTACACACGATCGTCGGACTGTAGAACTATTCAAGCCCTGTGACACGAAAGAATCAGGA
bait_1942	ACAGAAACGGACATGGGGGAAGCGGGGCTTGGCACCCGAGAATTCCACAGTCTCAGAGTCCACATCAGCGACAGATCGTCGGACTGTAGAACTAAGCCCTGTGACACGAAAGAATCAGGA
bait_1943	ACAGAAACGGACATGGGGGAAGCGGGGATCTTGGCACCCGAGAATTCCACAACAACTATAGGAAAGGGTTGATCGTCGGACTGTAGAACTTTCAAGCCCTGTGACACGAAAGAATCAGGA
bait_1944	ACAGAAACGGACATGGGGGAAGCGGGGATCTTGGCACCCGAGAATTCCAACAAATGCTTCTACAGGCACTGGATCGTCGGACTGTAGAACTTCAAGCCCTGTGACACGAAAGAATCAGGA
bait_1945	ACAGAAACGGACATGGGGGAAGCGGGGATCTTGGCACCCGAGAATTCCAATTTAGCATAAGTATGTCCCAAGATCGTCGGACTGTAGAACTTCAAGCCCTGTGACACGAAAGAATCAGGA
bait_1946	ACAGAAACGGACATGGGGGAAGCGGGGACTTGGCACCCGAGAATTCCATCCCTTTCTACCCTATCCTTCTCAGATCGTCGGACTGTAGAACTCAAGCCCTGTGACACGAAAGAATCAGGA
bait_1947	ACAGAAACGGACATGGGGGAAGCGGGGATACCTTGGCACCCGAGAATTCCAAACTCCACAGCTTCCTCTGATCGTCGGACTGTAGAACTATTCAAGCCCTGTGACACGAAAGAATCAGGA
bait_1948	ACAGAAACGGACATGGGGGAAGCGGGGATCTTGGCACCCGAGAATTCCATCCATCTACAGGGGAAACGGCAGATCGTCGGACTGTAGAACTTCAAGCCCTGTGACACGAAAGAATCAGGA
bait_1949	ACAGAAACGGACATGGGGGAAGCGGGGACTTGGCACCCGAGAATTCCAGCATCTCCCCCGACTTTTTTTTTGATCGTCGGACTGTAGAACTTCAAGCCCTGTGACACGAAAGAATCAGGA
bait_1950	ACAGAAACGGACATGGGGGAAGCGGGGATCTTGGCACCCGAGAATTCCATATATACACACACATATCTACAGATCGTCGGACTGTAGAACTTCAAGCCCTGTGACACGAAAGAATCAGGA
bait_1951	ACAGAAACGGACATGGGGGAAGCGGGGATCTTGGCACCCGAGAATTCCATTGGTCTACATTTGTGTCTTTGATCGTCGGACTGTAGAACTTTCAAGCCCTGTGACACGAAAGAATCAGGA
bait_1952	ACAGAAACGGACATGGGGGAAGCGGGGATACTTGGCACCCGAGAATTCCAAGCATTCATTCAGCAAGCCTGATCGTCGGACTGTAGAACTTTCAAGCCCTGTGACACGAAAGAATCAGGA
bait_1953	ACAGAAACGGACATGGGGGAAGCGGGGATACTTGGCACCCGAGAATTCCATTTTTTTTTTTACCCCCCCGATCGTCGGACTGTAGAACTATTCAAGCCCTGTGACACGAAAGAATCAGGA
bait_1954	ACAGAAACGGACATGGGGGAAGCGGGCGGACTGTAGAACTCTGAACGCGGCGGTGAAAGCGCCGAATCCTAGCCCTTGGCACCCGAGAATTCCAAGCCCTGTGACACGAAAGAATCAGGA
bait_1955	ACAGAAACGGACATGGGGGAAGCGGGGCGGACTGTAGAACTCTGAACCTGGGTGAAAACCAGGAATCCTAACCCTTGGCACCCGAGAATTCCCAAGCCCTGTGACACGAAAGAATCAGGA
bait_1956	ACAGAAACGGACATGGGGGAAGCGGGGATCGGACTGTAGAACTCTGAACGCCCAGCACGCTTCCGCTGCGCCTTGGCACCCGAGAATTCCTTCAAGCCCTGTGACACGAAAGAATCAGGA
bait_1957	ACAGAAACGGACATGGGGGAAGCGGGGATACCGGACTGTAGAACTCTGAACCAGTTTCGAACCGGGGACCCTTGGCACCCGAGAATTCCATTCAAGCCCTGTGACACGAAAGAATCAGGA
bait_1958	ACAGAAACGGACATGGGGGAAGCGGGGATACTAACTCTGAACCCGGGTCGCAAGAATGGGAATCTTGCATGATACCACCCTTGGCACCAATTCAAGCCCTGTGACACGAAAGAATCAGGA
bait_1959	ACAGAAACGGACATGGGGGAAGCGGGCGGACTGTAGAACTCTGAACGACCGACTGACCCATGTTCAACTGCTGCCTTGGCACCCGAGAATTCCAAGCCCTGTGACACGAAAGAATCAGGA
bait_1960	ACAGAAACGGACATGGGGGAAGCGGGGCGGACTGTAGAACTCTGAACCCGGGTCTCCCGCGTGGGAGGCGAGACCTTGGCACCCGAGAATTCCAAGCCCTGTGACACGAAAGAATCAGGA
bait_1961	ACAGAAACGGACATGGGGGAAGCGGGCGGACTGTAGAACTCTGAACAGATCGGGCGCGTTCAGGGTGGTATGGCCTTGGCACCCGAGAATTCCAAGCCCTGTGACACGAAAGAATCAGGA
bait_1962	ACAGAAACGGACATGGGGGAAGCGGGGATCGGACTGTAGAACTCTGAACATAACCGCTACACTACGGAAACCCTTGGCACCCGAGAATTCCTCAAGCCCTGTGACACGAAAGAATCAGGA
bait_1963	ACAGAAACGGACATGGGGGAAGCGGGGATCGGACTGTAGAACTCTGAACAATCCAGCGCCTTAGACCGCTCCTTGGCACCCGAGAATTCCTTCAAGCCCTGTGACACGAAAGAATCAGGA
bait_1964	ACAGAAACGGACATGGGGGAAGCGGGGATCGGACTGTAGAACTCTGAACAACCCGTGATCTTCGGTTTACCCTTGGCACCCGAGAATTCCTTCAAGCCCTGTGACACGAAAGAATCAGGA
bait_1965	ACAGAAACGGACATGGGGGAAGCGGGGATCTTGGCACCCGAGAATTCCACCATCTCGAAATCCTCCATAGTGATCGTCGGACTGTAGAACTTCAAGCCCTGTGACACGAAAGAATCAGGA
bait_1966	ACAGAAACGGACATGGGGGAAGCGGGGACGGACTGTAGAACTCTGAACTCTGGGTTATGGGCCCAGCACGCCCTTGGCACCCGAGAATTCCTCAAGCCCTGTGACACGAAAGAATCAGGA
bait_1967	ACAGAAACGGACATGGGGGAAGCGGGGACGGACTGTAGAACTCTGAACGGTATGGGCCCGACGCTCCAGCGCCTTGGCACCCGAGAATTCCTCAAGCCCTGTGACACGAAAGAATCAGGA
bait_1968	ACAGAAACGGACATGGGGGAAGCGGGGATCGGACTGTAGAACTCTGAACAGCCCGCGACCTTGGTGTTATCCTTGGCACCCGAGAATTCCTTCAAGCCCTGTGACACGAAAGAATCAGGA
bait_1969	ACAGAAACGGACATGGGGGAAGCGGGGATCGGACTGTAGAACTCTGAACGCGGTGAGAGCGCCGAATCCTCCTTGGCACCCGAGAATTCCTTCAAGCCCTGTGACACGAAAGAATCAGGA
bait_1970	ACAGAAACGGACATGGGGGAAGCGGGGATACGGACTGTAGAACTCTGAACCGCCACAAGCCAGTTATCCCCCTTGGCACCCGAGAATTCCTTCAAGCCCTGTGACACGAAAGAATCAGGA
bait_1971	ACAGAAACGGACATGGGGGAAGCGGGGACGGACTGTAGAACTCTGAACGGCTCGGGCCTGCTTTGAACACTCCCTTGGCACCCGAGAATTCCCAAGCCCTGTGACACGAAAGAATCAGGA
bait_1972	ACAGAAACGGACATGGGGGAAGCGGGGATTGTAGAACTCTGAACGGTTGCTGCGGCCACAACGCAGAGTACTAACCCTTGGCACCCGAGATTCAAGCCCTGTGACACGAAAGAATCAGGA
bait_1973	ACAGAAACGGACATGGGGGAAGCGGGGATCGGACTGTAGAACTCTGAACCCCGGGCCGCGGCGGTGAGAGCCTTGGCACCCGAGAATTCCTTCAAGCCCTGTGACACGAAAGAATCAGGA
bait_1974	ACAGAAACGGACATGGGGGAAGCGGGGATAGTAGAACTCTGAACCGCCGCCACGGGGGGCGTGCGATCGGCCCGAGCCTTGGCACCCGAGTTCAAGCCCTGTGACACGAAAGAATCAGGA
bait_1975	ACAGAAACGGACATGGGGGAAGCGGGGATCGGACTGTAGAACTCTGAACCGCCGCCGCCGCCGCCCCGACCCTTGGCACCCGAGAATTCCTTCAAGCCCTGTGACACGAAAGAATCAGGA
bait_1976	ACAGAAACGGACATGGGGGAAGCGGGGAACTGTAGAACTCTGAACGCCGGTCGGCATCGTTTATGGTCGGAACTCCTTGGCACCCGAGAATTCAAGCCCTGTGACACGAAAGAATCAGGA
bait_1977	ACAGAAACGGACATGGGGGAAGCGGGGCGGACTGTAGAACTCTGAACGAGATCGGGCGCGTTCAGGGTGGTACCTTGGCACCCGAGAATTCCCAAGCCCTGTGACACGAAAGAATCAGGA
bait_1978	ACAGAAACGGACATGGGGGAAGCGGGGATACGGACTGTAGAACTCTGAACTCAGAGTAGTGGTATTTCACCCTTGGCACCCGAGAATTCCTTCAAGCCCTGTGACACGAAAGAATCAGGA
bait_1979	ACAGAAACGGACATGGGGGAAGCGGGGATACGGACTGTAGAACTCTGAACTCTACAGTCCTCCGCTCTACCTTGGCACCCGAGAATTCCATTCAAGCCCTGTGACACGAAAGAATCAGGA
bait_1980	ACAGAAACGGACATGGGGGAAGCGGGGATACCGGACTGTAGAACTCTGAACCCCCTAGACCAACGAGCCCCTTGGCACCCGAGAATTCCATTCAAGCCCTGTGACACGAAAGAATCAGGA
bait_1981	ACAGAAACGGACATGGGGGAAGCGGGGACGGACTGTAGAACTCTGAACGTCCCTTCGGAACGGCGCTCGCCCCCTTGGCACCCGAGAATTCCCAAGCCCTGTGACACGAAAGAATCAGGA
bait_1982	ACAGAAACGGACATGGGGGAAGCGGGCGGACTGTAGAACTCTGAACGGCTTAGGAGGCCAGTGCCTTATCCATCCTTGGCACCCGAGAATTCCAAGCCCTGTGACACGAAAGAATCAGGA
bait_1983	ACAGAAACGGACATGGGGGAAGCGGGGATTGTAGAACTCTGAACATCGAAAGTTGATAGGGCAGACGTTCGAATGCCTTGGCACCCGAGATTCAAGCCCTGTGACACGAAAGAATCAGGA
bait_1984	ACAGAAACGGACATGGGGGAAGCGGGGAACTGTAGAACTCTGAACCGTAGCCCCGGGAGGAACCCGGGGCCGCACCTTGGCACCCGAGAATTCAAGCCCTGTGACACGAAAGAATCAGGA
bait_1985	ACAGAAACGGACATGGGGGAAGCGGGGCGGACTGTAGAACTCTGAACCTGGGTGAAAACCAGGAATCCTAACCCCTTGGCACCCGAGAATTCCAAGCCCTGTGACACGAAAGAATCAGGA
bait_1986	ACAGAAACGGACATGGGGGAAGCGGGGCGGACTGTAGAACTCTGAACAGACAGGCGCTTTAACCAACTAAGCCCTTGGCACCCGAGAATTCCCAAGCCCTGTGACACGAAAGAATCAGGA
bait_1987	ACAGAAACGGACATGGGGGAAGCGGGGATACCGGACTGTAGAACTCTGAACATGGGGTGATGTGAGCCCCCTTGGCACCCGAGAATTCCATTCAAGCCCTGTGACACGAAAGAATCAGGA
bait_1988	ACAGAAACGGACATGGGGGAAGCGGGGATCGGACTGTAGAACTCTGAACTTCAGCCCAGCCTCGCCTGCTCCCTTGGCACCCGAGAATTCCTCAAGCCCTGTGACACGAAAGAATCAGGA
bait_1989	ACAGAAACGGACATGGGGGAAGCGGGGACGGACTGTAGAACTCTGAACATGCACTCTCAGTCCGTGGCTGGCCTTGGCACCCGAGAATTCCTCAAGCCCTGTGACACGAAAGAATCAGGA
bait_1990	ACAGAAACGGACATGGGGGAAGCGGGGATCGGACTGTAGAACTCTGAACTTCTGTGGGGGCAGGAGGGGCGCCTTGGCACCCGAGAATTCCTCAAGCCCTGTGACACGAAAGAATCAGGA
bait_1991	ACAGAAACGGACATGGGGGAAGCGGGGATCGGACTGTAGAACTCTGAACCGCCGGCGCGCCCCCGCGGGGGCCTTGGCACCCGAGAATTCCTCAAGCCCTGTGACACGAAAGAATCAGGA
bait_1992	ACAGAAACGGACATGGGGGAAGCGGGGACGGACTGTAGAACTCTGAACCTGTGGGAGGGCAGTGGTGAGAGCCTTGGCACCCGAGAATTCCTCAAGCCCTGTGACACGAAAGAATCAGGA
bait_1993	ACAGAAACGGACATGGGGGAAGCGGGGATCGGACTGTAGAACTCTGAACGAAAAGCCAGGGTCTGTATAGACCTTGGCACCCGAGAATTCCTCAAGCCCTGTGACACGAAAGAATCAGGA
bait_1994	ACAGAAACGGACATGGGGGAAGCGGGGATACGGACTGTAGAACTCTGAACGGCATTCACCGCGTGCCTTACCTTGGCACCCGAGAATTCCTTCAAGCCCTGTGACACGAAAGAATCAGGA
bait_1995	ACAGAAACGGACATGGGGGAAGCGGGGATCGGACTGTAGAACTCTGAACCAAAGAAGTATATGCATAGGAACCTTGGCACCCGAGAATTCCTCAAGCCCTGTGACACGAAAGAATCAGGA
bait_1996	ACAGAAACGGACATGGGGGAAGCGGGGATCGGACTGTAGAACTCTGAACTTGCACACCACAACAGCCAGACCTTGGCACCCGAGAATTCCTTCAAGCCCTGTGACACGAAAGAATCAGGA
bait_1997	ACAGAAACGGACATGGGGGAAGCGGGGATCGGACTGTAGAACTCTGAACAGGCCACAGCCACCCATGTGTCCTTGGCACCCGAGAATTCCTTCAAGCCCTGTGACACGAAAGAATCAGGA
bait_1998	ACAGAAACGGACATGGGGGAAGCGGGGACGGACTGTAGAACTCTGAACCCCGCCCAGCACCAGCCCCTGCCTCCTTGGCACCCGAGAATTCCCAAGCCCTGTGACACGAAAGAATCAGGA
bait_1999	ACAGAAACGGACATGGGGGAAGCGGGGATCGGACTGTAGAACTCTGAACGACCGCTTCAAGGAAGGGACTACCTTGGCACCCGAGAATTCCTCAAGCCCTGTGACACGAAAGAATCAGGA
[truncated: 10,287 more rows]
